# Supplementary material for: A Novel Pipeline for Drug Repurposing for Bladder Cancer Based on Patients’ Omics Signatures
Source: Cancers (Basel). 2020 Nov 26;12(12):3519. doi: 10.3390/cancers12123519 (PMC7759896; doi:10.3390/cancers12123519)
Supplement: Supplementary file 1 [file cancers-12-03519-s001.zip]

Archive with 1 entries (1 files):
- Sup.material_proofs/Suppl.Tables for Cancers Journal.xlsx
