# Supplementary material for: A Novel Pipeline for Drug Repurposing for Bladder Cancer Based on Patients’ Omics Signatures
Source: Cancers (Basel). 2020 Nov 26;12(12):3519. doi: 10.3390/cancers12123519 (PMC7759896; doi:10.3390/cancers12123519)
Supplement: Supplementary file 1 [file cancers-12-03519-s001.zip › Sup.material_proofs/Suppl.Tables for Cancers Journal.xlsx]

## Sheet: Supplementary Table S1
Supplementary Table S1. The differentially expressed proteins in NPS3/NPS1 that were used as input for the CMap analysis in Queries 1-3.
Up-regulated			Down-regulated
	Name	Fold change		Name	Fold change			Different combinations of the features from the list
1	UPK1B	Unique in Class 3	1	NASP	0			Query1	Up: 1-150
2	GDA	Unique in Class 3	2	ACTA2	0				Down: 1-150
3	TAX1BP3	Unique in Class 3	3	CTSG	0.0130911			Query2	Up: 25-174
4	CTSE	133.562	4	HLA-DRA	0.0276952				Down: 50-200
5	UPK3BL1	16.5659	5	S100A8	0.0340848			Query3	Up: 74-223
6	KRT75	16.2604	6	NID1	0.0473916				Down: 148-297
7	PCBD1	13.0148	7	S100A9	0.0475156
8	TMEM30B	12.5409	8	ACOX1	0.0518744
9	CHRM1	12.2101	9	GARS	0.0794938
10	RNASET2	11.6164	10	SAMHD1	0.081728
11	LSP1	10.9028	11	RCC2	0.083944
12	SLK	10.6674	12	VCAN	0.0850072
13	ADAM10	10.0705	13	FXR1	0.108261
14	BROX	9.46786	14	FHL1	0.109234
15	ARPC5L	9.28541	15	STAT1	0.113441
16	ITGA6	7.84678	16	FN1	0.114739
17	ECHDC1	7.70284	17	GRB2	0.117094
18	EPS8L2	7.65457	18	VTN	0.129021
19	SKP1	7.40796	19	USP7	0.131095
20	NDUFA2	6.99593	20	FDPS	0.132909
21	RDX	6.5543	21	TAP1	0.135065
22	ATP5J	6.54141	22	SIGLEC16	0.135634
23	IVL	6.47736	23	TYMP	0.138597
24	KRT13	5.98281	24	KIF26B	0.138903
25	AP1M1	5.81269	25	ANXA6	0.140235
26	EML2	5.70206	26	ARMC5	0.143608
27	NAPRT	5.66698	27	ACOT13	0.14588
28	KRT5	5.59802	28	ALDH2	0.14766
29	TRA2A	5.12924	29	CD74	0.151103
30	PYGL	5.07138	30	LAMB1	0.156247
31	DNPEP	4.98369	31	PTMS	0.161668
32	LAD1	4.96918	32	G3BP2	0.16486
33	DSG2	4.81695	33	YARS	0.172552
34	HIBCH	4.76952	34	PCNA	0.173771
35	PCCA	4.61506	35	BZW1	0.177348
36	MGST3	4.57384	36	SERPING1	0.181277
37	LGMN	4.55056	37	TGFBI	0.18321
38	CYB5R1	4.53827	38	TGM2	0.206152
39	POF1B	4.32551	39	ACLY	0.209546
40	PREP	4.03058	40	HLA-A	0.219282
41	TESC	3.99839	41	POSTN	0.220987
42	ITGA2	3.97097	42	TMED3	0.221788
43	GNAS	3.96852	43	SUB1	0.226757
44	SRSF5	3.90532	44	TECR	0.228359
45	NDUFV1	3.84488	45	STAT3	0.230553
46	CLTB	3.73203	46	EIF2S3	0.233695
47	EVPL	3.73203	47	EMILIN1	0.236653
48	HNMT	3.6676	48	LAMB2	0.237241
49	GBE1	3.65112	49	RAB18	0.237843
50	SSH3	3.59545	50	POTEF	0.239968
51	CAST	3.52301	51	NID2	0.243503
52	KRT19	3.48741	52	CBX3	0.246633
53	PLP2	3.4728	53	CSNK2A1	0.249365
54	KRT7	3.28704	54	HMGB3	0.249833
55	TKFC	3.27776	55	ATXN2L	0.250861
56	PML	3.22174	56	RAC3	0.254849
57	GPX2	3.20453	57	SQOR	0.259162
58	CAPN2	3.17808	58	COL12A1	0.262982
59	FAM213A	3.17555	59	AARS	0.263952
60	RPL13AP3	3.17087	60	RNF213	0.265144
61	ANXA10	3.12261	61	SNRNP70	0.265782
62	LANCL1	3.09649	62	CACNG6	0.268552
63	UCHL3	3.06675	63	CRABP2	0.272648
64	BDH2	3.00749	64	CLIC4	0.273323
65	UGT1A6	2.90428	65	TIA1	0.276227
66	PTGR1	2.90171	66	PAICS	0.27876
67	VAMP3	2.88957	67	F2	0.279149
68	H2AFY2	2.87446	68	LCP1	0.279443
69	DYNC1I2	2.81985	69	ALDH18A1	0.280312
70	KRT17	2.81381	70	PPP1CC	0.283282
71	METTL7A	2.71365	71	MAGOH	0.284659
72	KRT8	2.70375	72	HIST2H2AB	0.285793
73	PYGB	2.69632	73	EPHX1	0.287205
74	SLC14A1	2.67421	74	H1FX	0.287801
75	KRT20	2.61291	75	GCN1	0.295557
76	SCCPDH	2.59163	76	BLVRA	0.296011
77	EIF3B	2.58959	77	TFRC	0.296581
78	GALE	2.54222	78	PUF60	0.298891
79	EPPK1	2.52803	79	TUBA1B	0.299616
80	HSD17B2	2.51681	80	CTSZ	0.301536
81	VASP	2.44633	81	SF3B4	0.302248
82	MARS	2.42151	82	EIF3H	0.311488
83	FLOT2	2.41832	83	GPNMB	0.313333
84	PPP1R14B	2.40332	84	AIMP2	0.317369
85	PPL	2.40003	85	DPYSL2	0.317814
86	GNPDA1	2.39919	86	ABCD3	0.318607
87	BCAM	2.37381	87	RPL13A	0.319548
88	NDUFS1	2.326	88	ACSF2	0.320156
89	PPP2R2A	2.28465	89	TARS	0.321734
90	ARPC1A	2.26765	90	DHX15	0.326232
91	COMT	2.2639	91	CALD1	0.326926
92	TOR1AIP1	2.25753	92	SOD2	0.328887
93	ACY1	2.25101	93	CLU	0.335938
94	MYO6	2.24621	94	TXNDC5	0.336615
95	PRDX5	2.2429	95	SLC4A1	0.340106
96	ASAH1	2.20532	96	SERPINA3	0.344961
97	ADD1	2.20357	97	LGALS1	0.347259
98	RPS27	2.17546	98	SSR3	0.349462
99	CTNNB1	2.16246	99	FBLN1	0.349747
100	GNG12	2.13372	100	COL6A2	0.354316
101	TUBA1C	2.13093	101	TOMM22	0.355813
102	JUP	2.1224	102	TOP2B	0.357388
103	SPTAN1	2.11339	103	ARF5	0.357687
104	ITGB4	2.10137	104	UBE2M	0.360163
105	SEPT8	2.09686	105	COL6A3	0.363915
106	VPS26A	2.09153	106	CA2	0.364213
107	MGST1	2.05276	107	COPB1	0.364602
108	THEM6	2.04143	108	PSMB9	0.36551
109	CRYZ	2.03788	109	LRRC59	0.368041
110	SPTBN1	2.03724	110	SRPRB	0.368573
111	MBOAT7	2.02919	111	CACYBP	0.370181
112	AGR2	2.02452	112	POR	0.372215
113	GSTO1	1.99108	113	ORMDL2	0.37566
114	MYO1C	1.98798	114	EIF4G1	0.377044
115	S100P	1.98518	115	SNRPA	0.383532
116	PYM1	1.97385	116	CORO1A	0.387912
117	RAB25	1.96335	117	ATP6V1H	0.389571
118	LGALS3BP	1.96059	118	SNRPA1	0.39326
119	CTSD	1.95725	119	HYOU1	0.395142
120	UQCRC1	1.94422	120	FAM49B	0.395595
121	FLOT1	1.9214	121	COL14A1	0.396478
122	FABP5	1.91498	122	PHGDH	0.401633
123	ABHD14B	1.91053	123	SF1	0.406075
124	CTSB	1.89185	124	TMEM43	0.407401
125	CKB	1.88791	125	BGN	0.410616
126	AK3	1.88221	126	CHCHD3	0.412622
127	DLD	1.87074	127	LAMC1	0.415775
128	PLEC	1.86684	128	COL4A2	0.419168
129	CTNND1	1.8525	129	INF2	0.419448
130	TWF2	1.83192	130	COPG1	0.421973
131	LMNA	1.82647	131	SCP2	0.425776
132	ALDH1L1	1.8252	132	ECI1	0.426528
133	TRIM29	1.82169	133	PRDX4	0.427748
134	CDH1	1.81592	134	KNG1	0.430255
135	PKM	1.81478	135	ZC3HAV1	0.43219
136	CNDP2	1.79761	136	COL6A1	0.432388
137	TACSTD2	1.76249	137	TAGLN	0.432592
138	ERAP1	1.75716	138	ZYX	0.437772
139	FIS1	1.75545	139	SHMT2	0.43809
140	S100A11	1.72353	140	TMPO	0.442184
141	CAPN1	1.71673	141	GART	0.446737
142	GSTP1	1.71331	142	LUC7L3	0.447359
143	DNM2	1.71314	143	HIST1H3A	0.449906
144	ARF6	1.70474	144	MSN	0.450767
145	SDC1	1.6975	145	HMGB2	0.452703
146	TES	1.69427	146	EIF4A3	0.452871
147	IL1RN	1.68674	147	PCK2	0.454984
148	DPP3	1.68552	148	PRPF8	0.456084
149	ATIC	1.67118	149	PARP1	0.45659
150	MGST2	1.66907	150	G6PD	0.464785
151	CAPNS1	1.66593	151	UGDH	0.470713
152	CTNNA1	1.64694	152	RBM25	0.475997
153	MAPK1	1.64216	153	LAP3	0.479204
154	HSPB1	1.63207	154	COL18A1	0.482073
155	ALDH4A1	1.61625	155	PGD	0.482613
156	ADIRF	1.60323	156	SERPINB1	0.482794
157	GPX1	1.59883	157	FKBP4	0.482913
158	NIT2	1.5837	158	CA1	0.49446
159	KRT18	1.56751	159	RALY	0.494709
160	ANXA11	1.56113	160	SSR1	0.498877
161	PFKL	1.56085	161	HP	0.503567
162	DAZAP1	1.55532	162	PTMA	0.505364
163	ACTR1A	1.54915	163	SF3B2	0.505761
164	IQGAP1	1.54675	164	NDUFB10	0.507504
165	S100A6	1.52295	165	HIST1H1B	0.508437
166	LTA4H	1.49324	166	SYNGR2	0.508488
167	EHD4	1.49156	167	BLVRB	0.516123
168	APEH	1.48632	168	CASP12	0.516803
169	LDHB	1.48335	169	AKR1B1	0.523679
170	PGAM1	1.47379	170	FASN	0.530532
171	DLST	1.45372	171	TLN1	0.53243
172	HPGD	1.45155	172	HSPG2	0.534479
173	FAU	1.44733	173	COTL1	0.534727
174	HK1	1.44561	174	HNRNPA1	0.538458
175	CTTN	1.44409	175	FLNA	0.539637
176	PSMD2	1.43978	176	EIF3I	0.54095
177	CBR1	1.43927	177	UBA2	0.541177
178	FLNB	1.4287	178	VIM	0.541968
179	PDLIM1	1.42716	179	RRBP1	0.542533
180	AHNAK	1.40411	180	RUVBL2	0.546942
181	IDH1	1.40089	181	EEF1G	0.547154
182	TPI1	1.40067	182	CALU	0.547931
183	PLIN3	1.38823	183	CNN2	0.55719
184	H2AFY	1.38469	184	ACTN1	0.560617
185	ANXA7	1.38043	185	HSPD1	0.564525
186	ATP1A1	1.37225	186	CASP3	0.566553
187	RNH1	1.35474	187	WARS	0.568447
188	CORO1B	1.34997	188	DDX6	0.573315
189	GLOD4	1.34833	189	RAB1A	0.579138
190	APRT	1.34689	190	BAX	0.58104
191	SEPT9	1.34606	191	LAMA5	0.58339
192	HSPA4	1.33411	192	PDIA4	0.589906
193	EZR	1.32454	193	HSP90B1	0.594374
194	PFN1	1.32372	194	GSPT1	0.597526
195	ADH5	1.31267	195	CAT	0.601508
196	USP5	1.30923	196	VAT1	0.616746
197	LMNB2	1.30375	197	NAMPT	0.61883
198	ACTR2	1.29806	198	COPA	0.619128
199	DHRS2	1.29768	199	SEC61A1	0.631321
200	CCT3	1.29672	200	HIST1H2BJ	0.648217
201	ARHGAP1	1.28064	201	TOMM70	0.650985
202	PGK1	1.27899	202	H2AFZ	0.651082
203	PGM2	1.27237	203	DHX9	0.652884
204	ACTR3	1.2712	204	EEF1D	0.65328
205	XRCC5	1.26794	205	NME2	0.65924
206	PPA2	1.26076	206	SNRPB	0.661097
207	WDR1	1.2547	207	SND1	0.663285
208	ERO1A	1.23434	208	HNRNPF	0.667507
209	CYB5A	1.22252	209	EPRS	0.667541
210	ALDH9A1	1.22211	210	LUM	0.667672
211	CFL1	1.2175	211	TKT	0.671357
212	TCP1	1.21701	212	PTGES3	0.676224
213	LYPLA1	1.21226	213	CDC37	0.679974
214	CCT6A	1.20963	214	SEC22B	0.681695
215	PPIA	1.20321	215	SLC25A6	0.682097
216	ACO2	1.17886	216	HSPA9	0.688293
217	CLIC1	1.17627	217	HIST1H2BK	0.69097
218	SEPT7	1.17374	218	RPN1	0.691901
219	ARPC4	1.15268	219	AK2	0.692887
220	HSPA8	1.12719	220	ATP2A2	0.693118
221	HSPA1A	1.12553	221	TAGLN2	0.69677
222	OPA1	1.10993	222	RAB7A	0.697409
223	FABP4	1.03533	223	HNRNPH1	0.69756
			224	RARS	0.698632
			225	MATR3	0.701392
			226	PRKCSH	0.703822
			227	USO1	0.704283
			228	RPN2	0.707583
			229	HNRNPH3	0.708835
			230	HIST1H1C	0.71321
			231	ERH	0.714
			232	HIST1H4A	0.715062
			233	RPL21	0.719409
			234	IMMT	0.720063
			235	PABPC1	0.722259
			236	PCBP1	0.722413
			237	ALDH5A1	0.723628
			238	P4HB	0.72453
			239	TARDBP	0.728548
			240	GDI2	0.72897
			241	RPS15A	0.730476
			242	DDX39B	0.730934
			243	MYH9	0.731443
			244	TUBB	0.733692
			245	HSP90AB1	0.734455
			246	H1F0	0.734794
			247	PTBP1	0.735762
			248	EIF4A2	0.740678
			249	HMGB1	0.742213
			250	PRDX1	0.742607
			251	YWHAH	0.744631
			252	KPNB1	0.744824
			253	RPS9	0.752676
			254	EEF2	0.755836
			255	RPS2	0.756078
			256	LMNB1	0.757989
			257	PRKDC	0.758071
			258	SYNCRIP	0.758788
			259	TPSAB1	0.76207
			260	SLC25A5	0.766734
			261	RPS12	0.767683
			262	LAMP1	0.767944
			263	TUFM	0.772933
			264	HNRNPR	0.775446
			265	RUVBL1	0.776847
			266	DAD1	0.777936
			267	HNRNPU	0.783965
			268	HSP90AA1	0.786623
			269	PA2G4	0.787402
			270	ARCN1	0.790454
			271	ALDOC	0.791335
			272	SRSF7	0.791742
			273	RBMX	0.792003
			274	DDOST	0.794967
			275	UBC	0.800066
			276	PRDX2	0.80351
			277	RPL12	0.805914
			278	YWHAG	0.813048
			279	MYL6	0.813282
			280	SNRPD1	0.814561
			281	SFPQ	0.817341
			282	ILF2	0.820536
			283	LRPPRC	0.823176
			284	ILF3	0.824133
			285	SUMO2	0.825148
			286	RPL22	0.825301
			287	PSMA5	0.827674
			288	HNRNPK	0.829638
			289	RPS18	0.829726
			290	PHB	0.830989
			291	RPS3A	0.832293
			292	RPS13	0.834606
			293	RPL10A	0.8468
			294	EIF4A1	0.855013
			295	FH	0.855271
			296	HNRNPC	0.866342
			297	HIST1H2AH	0.899516

## Sheet: Supplementary Table S2
Supplementary Table S2. A randomization approach to develop ten different sublists of the differentially expressed proteins in NPS3/NPS1 that were used as input for the CMap analysis in Queries 4-13. The rank based on abundance (shown also in Supplementary Table S1) is provided next to each protein.
Randomized list1					Randomized list2
Up-regulated		Down-regulated			Up-regulated		Down-regulated			Different combinations of features from randomized list1
123	ABHD14B	59	AARS		148	DPP3	226	PRKCSH		Query 4	Up: ABHDI4B - NIT2
216	ACO2	86	ABCD3		184	H2AFY	252	KPNB1			Down: AARS - LRPPRC
163	ACTR1A	39	ACLY		164	IQGAP1	207	SND1		Query 5	Up: EPPK1 - XRCC5
198	ACTR2	27	ACOT13		54	KRT7	38	TGM2			Down: LGALS1 - ZYX
204	ACTR3	8	ACOX1		207	WDR1	127	LAMC1		Query 6	Up: ABHDI4B - NIT2
93	ACY1	88	ACSF2		90	ARPC1A	13	FXR1			Down: LGALS1 - ZYX
13	ADAM10	2	ACTA2		138	ERAP1	129	INF2		Query 7	Up: EPPK1- XRCC5
97	ADD1	184	ACTN1		200	CCT3	104	UBE2M			Down: AARS -LRPPRC
195	ADH5	84	AIMP2		2	GDA	36	SERPING1		Query 8	Up: CAPN1 - S100A11
156	ADIRF	219	AK2		136	CNDP2	188	DDX6			Down: EIF2S3 - RUVBL1
112	AGR2	169	AKR1B1		17	ECHDC1	189	RAB1A		Different combinations of features from randomized list2
180	AHNAK	69	ALDH18A1		173	FAU	190	BAX		Query 9	Up: DPP3 - CTNNB1
126	AK3	28	ALDH2		171	DLST	254	EEF2			Down: PRKCSH - ERH
132	ALDH1L1	237	ALDH5A1		203	PGM2	178	VIM		Query 10	Up: NDUFA2 - ALDHIL1
155	ALDH4A1	271	ALDOC		160	ANXA11	242	DDX39B			Down: CTSZ - AK2
210	ALDH9A1	25	ANXA6		127	DLD	240	GDI2		Query 11	Up: DPP3 - CTNNB1
61	ANXA10	270	ARCN1		143	DNM2	247	PTBP1			Down: CTSZ - AK2
160	ANXA11	103	ARF5		109	CRYZ	261	RPS12		Query 12	Up: NDUFA2 - ALDHIL1
185	ANXA7	26	ARMC5		6	KRT75	139	SHMT2			Down: PRKCSH - ERH
25	AP1M1	220	ATP2A2		1	UPK1B	146	EIF4A3		Query 13	Up: TRA2A - LMNA
168	APEH	117	ATP6V1H		128	PLEC	167	BLVRB			Down: SNRPA1 - PSMB9
190	APRT	55	ATXN2L		93	ACY1	195	CAT
144	ARF6	190	BAX		144	ARF6	68	LCP1
201	ARHGAP1	125	BGN		196	USP5	271	ALDOC
90	ARPC1A	76	BLVRA		74	SLC14A1	27	ACOT13
219	ARPC4	167	BLVRB		197	LMNB2	204	EEF1D
15	ARPC5L	35	BZW1		181	IDH1	157	FKBP4
96	ASAH1	158	CA1		63	UCHL3	282	ILF2
149	ATIC	106	CA2		147	IL1RN	162	PTMA
186	ATP1A1	62	CACNG6		29	TRA2A	32	G3BP2
22	ATP5J	111	CACYBP		15	ARPC5L	57	SQOR
87	BCAM	91	CALD1		213	LYPLA1	46	EIF2S3
64	BDH2	182	CALU		98	RPS27	29	CD74
14	BROX	168	CASP12		189	GLOD4	86	ABCD3
141	CAPN1	186	CASP3		52	KRT19	6	NID1
58	CAPN2	195	CAT		102	JUP	60	RNF213
151	CAPNS1	52	CBX3		217	CLIC1	273	RBMX
51	CAST	29	CD74		39	POF1B	3	CTSG
177	CBR1	213	CDC37		139	FIS1	55	ATXN2L
200	CCT3	126	CHCHD3		81	VASP	266	DAD1
214	CCT6A	64	CLIC4		11	LSP1	90	DHX15
134	CDH1	93	CLU		199	DHRS2	193	HSP90B1
211	CFL1	183	CNN2		111	MBOAT7	117	ATP6V1H
9	CHRM1	58	COL12A1		150	MGST2	223	HNRNPH1
125	CKB	121	COL14A1		125	CKB	175	FLNA
217	CLIC1	154	COL18A1		80	HSD17B2	128	COL4A2
46	CLTB	128	COL4A2		195	ADH5	243	MYH9
136	CNDP2	136	COL6A1		66	PTGR1	2	ACTA2
91	COMT	100	COL6A2		155	ALDH4A1	33	YARS
188	CORO1B	105	COL6A3		114	MYO1C	151	UGDH
109	CRYZ	198	COPA		113	GSTO1	70	PPP1CC
152	CTNNA1	107	COPB1		38	CYB5R1	23	TYMP
99	CTNNB1	130	COPG1		46	CLTB	276	PRDX2
129	CTNND1	116	CORO1A		218	SEPT7	258	SYNCRIP
124	CTSB	173	COTL1		47	EVPL	269	PA2G4
119	CTSD	63	CRABP2		36	MGST3	213	CDC37
4	CTSE	53	CSNK2A1		168	APEH	255	RPS2
175	CTTN	3	CTSG		67	VAMP3	198	COPA
209	CYB5A	80	CTSZ		59	FAM213A	164	NDUFB10
38	CYB5R1	266	DAD1		216	ACO2	20	FDPS
162	DAZAP1	274	DDOST		177	CBR1	250	PRDX1
199	DHRS2	242	DDX39B		153	MAPK1	179	RRBP1
127	DLD	188	DDX6		85	PPL	132	ECI1
171	DLST	90	DHX15		154	HSPB1	235	PABPC1
143	DNM2	203	DHX9		176	PSMD2	251	YWHAH
31	DNPEP	85	DPYSL2		202	PGK1	40	HLA-A
148	DPP3	132	ECI1		95	PRDX5	99	FBLN1
33	DSG2	204	EEF1D		208	ERO1A	248	EIF4A2
69	DYNC1I2	181	EEF1G		179	PDLIM1	285	SUMO2
17	ECHDC1	254	EEF2		107	MGST1	118	SNRPA1
167	EHD4	46	EIF2S3		134	CDH1	165	HIST1H1B
77	EIF3B	82	EIF3H		12	SLK	256	LMNB1
26	EML2	176	EIF3I		82	MARS	212	PTGES3
79	EPPK1	294	EIF4A1		132	ALDH1L1	148	PRPF8
18	EPS8L2	248	EIF4A2		18	EPS8L2	277	RPL12
138	ERAP1	146	EIF4A3		79	EPPK1	5	S100A8
208	ERO1A	114	EIF4G1		3	TAX1BP3	257	PRKDC
47	EVPL	47	EMILIN1		122	FABP5	253	RPS9
193	EZR	73	EPHX1		156	ADIRF	45	STAT3
223	FABP4	209	EPRS		180	AHNAK	84	AIMP2
122	FABP5	231	ERH		159	KRT18	64	CLIC4
59	FAM213A	67	F2		223	FABP4	112	POR
173	FAU	120	FAM49B		169	LDHB	278	YWHAG
139	FIS1	170	FASN		191	SEPT9	245	HSP90AB1
178	FLNB	99	FBLN1		135	PKM	172	HSPG2
121	FLOT1	20	FDPS		69	DYNC1I2	73	EPHX1
83	FLOT2	295	FH		97	ADD1	92	SOD2
78	GALE	14	FHL1		116	PYM1	267	HNRNPU
49	GBE1	157	FKBP4		27	NAPRT	145	HMGB2
2	GDA	175	FLNA		212	TCP1	181	EEF1G
189	GLOD4	16	FN1		182	TPI1	66	PAICS
43	GNAS	13	FXR1		183	PLIN3	49	RAB18
100	GNG12	32	G3BP2		119	CTSD	215	SLC25A6
86	GNPDA1	150	G6PD		41	TESC	25	ANXA6
157	GPX1	9	GARS		103	SPTAN1	130	COPG1
57	GPX2	141	GART		124	CTSB	85	DPYSL2
113	GSTO1	75	GCN1		55	TKFC	116	CORO1A
142	GSTP1	240	GDI2		10	RNASET2	79	TUBA1B
184	H2AFY	83	GPNMB		31	DNPEP	295	FH
68	H2AFY2	17	GRB2		152	CTNNA1	47	EMILIN1
34	HIBCH	194	GSPT1		24	KRT13	37	TGFBI
174	HK1	246	H1F0		88	NDUFS1	89	TARS
48	HNMT	74	H1FX		167	EHD4	44	TECR
172	HPGD	202	H2AFZ		204	ACTR3	77	TFRC
80	HSD17B2	165	HIST1H1B		129	CTNND1	91	CALD1
221	HSPA1A	230	HIST1H1C		194	PFN1	19	USP7
192	HSPA4	297	HIST1H2AH		209	CYB5A	126	CHCHD3
220	HSPA8	200	HIST1H2BJ		104	ITGB4	200	HIST1H2BJ
154	HSPB1	217	HIST1H2BK		70	KRT17	194	GSPT1
181	IDH1	143	HIST1H3A		8	TMEM30B	199	SEC61A1
147	IL1RN	232	HIST1H4A		58	CAPN2	35	BZW1
164	IQGAP1	72	HIST2H2AB		30	PYGL	105	COL6A3
42	ITGA2	40	HLA-A		40	PREP	233	RPL21
16	ITGA6	4	HLA-DRA		123	ABHD14B	149	PARP1
104	ITGB4	249	HMGB1		49	GBE1	24	KIF26B
23	IVL	145	HMGB2		175	CTTN	111	CACYBP
102	JUP	54	HMGB3		48	HNMT	229	HNRNPH3
24	KRT13	174	HNRNPA1		222	OPA1	93	CLU
70	KRT17	296	HNRNPC		32	LAD1	221	TAGLN2
159	KRT18	208	HNRNPF		19	SKP1	71	MAGOH
52	KRT19	223	HNRNPH1		165	S100A6	125	BGN
75	KRT20	229	HNRNPH3		35	PCCA	222	RAB7A
28	KRT5	288	HNRNPK		133	TRIM29	88	ACSF2
54	KRT7	264	HNRNPR		37	LGMN	152	RBM25
6	KRT75	267	HNRNPU		34	HIBCH	196	VAT1
72	KRT8	161	HP		13	ADAM10	239	TARDBP
32	LAD1	268	HSP90AA1		68	H2AFY2	61	SNRNP70
62	LANCL1	245	HSP90AB1		187	RNH1	154	COL18A1
169	LDHB	193	HSP90B1		45	NDUFV1	103	ARF5
118	LGALS3BP	216	HSPA9		33	DSG2	110	SRPRB
37	LGMN	185	HSPD1		219	ARPC4	238	P4HB
131	LMNA	172	HSPG2		25	AP1M1	106	CA2
197	LMNB2	119	HYOU1		92	TOR1AIP1	160	SSR1
11	LSP1	282	ILF2		158	NIT2	225	MATR3
166	LTA4H	284	ILF3		96	ASAH1	176	EIF3I
213	LYPLA1	234	IMMT		146	TES	28	ALDH2
153	MAPK1	129	INF2		94	MYO6	297	HIST1H2AH
82	MARS	24	KIF26B		141	CAPN1	270	ARCN1
111	MBOAT7	134	KNG1		53	PLP2	262	LAMP1
71	METTL7A	252	KPNB1		190	APRT	201	TOMM70
107	MGST1	191	LAMA5		130	TWF2	268	HSP90AA1
150	MGST2	30	LAMB1		100	GNG12	182	CALU
36	MGST3	48	LAMB2		86	GNPDA1	101	TOMM22
114	MYO1C	127	LAMC1		56	PML	12	VCAN
94	MYO6	262	LAMP1		162	DAZAP1	280	SNRPD1
27	NAPRT	153	LAP3		61	ANXA10	138	ZYX
20	NDUFA2	68	LCP1		137	TACSTD2	100	COL6A2
88	NDUFS1	97	LGALS1		178	FLNB	80	CTSZ
45	NDUFV1	256	LMNB1		101	TUBA1C	83	GPNMB
158	NIT2	283	LRPPRC		99	CTNNB1	231	ERH
222	OPA1	109	LRRC59		106	VPS26A	52	CBX3
7	PCBD1	142	LUC7L3		188	CORO1B	177	UBA2
35	PCCA	210	LUM		117	RAB25	216	HSPA9
179	PDLIM1	71	MAGOH		73	PYGB	114	EIF4G1
161	PFKL	225	MATR3		115	S100P	1	NASP
194	PFN1	144	MSN		87	BCAM	124	TMEM43
170	PGAM1	243	MYH9		9	CHRM1	87	RPL13A
202	PGK1	279	MYL6		145	SDC1	153	LAP3
203	PGM2	197	NAMPT		21	RDX	287	PSMA5
135	PKM	1	NASP		149	ATIC	185	HSPD1
128	PLEC	164	NDUFB10		201	ARHGAP1	220	ATP2A2
183	PLIN3	6	NID1		51	CAST	107	COPB1
53	PLP2	51	NID2		28	KRT5	131	SCP2
56	PML	205	NME2		89	PPP2R2A	14	FHL1
39	POF1B	113	ORMDL2		75	KRT20	53	CSNK2A1
206	PPA2	238	P4HB		77	EIF3B	50	POTEF
215	PPIA	269	PA2G4		110	SPTBN1	202	H2AFZ
85	PPL	235	PABPC1		214	CCT6A	284	ILF3
84	PPP1R14B	66	PAICS		112	AGR2	102	TOP2B
89	PPP2R2A	149	PARP1		186	ATP1A1	41	POSTN
95	PRDX5	236	PCBP1		108	THEM6	26	ARMC5
40	PREP	147	PCK2		211	CFL1	227	USO1
176	PSMD2	34	PCNA		142	GSTP1	291	RPS3A
66	PTGR1	192	PDIA4		210	ALDH9A1	56	RAC3
73	PYGB	155	PGD		140	S100A11	58	COL12A1
30	PYGL	290	PHB		120	UQCRC1	163	SF3B2
116	PYM1	122	PHGDH		64	BDH2	82	EIF3H
117	RAB25	112	POR		57	GPX2	166	SYNGR2
21	RDX	41	POSTN		163	ACTR1A	16	FN1
10	RNASET2	50	POTEF		62	LANCL1	11	RCC2
187	RNH1	70	PPP1CC		151	CAPNS1	281	SFPQ
60	RPL13AP3	250	PRDX1		60	RPL13AP3	237	ALDH5A1
98	RPS27	276	PRDX2		172	HPGD	228	RPN2
140	S100A11	133	PRDX4		170	PGAM1	22	SIGLEC16
165	S100A6	226	PRKCSH		157	GPX1	159	RALY
115	S100P	257	PRKDC		198	ACTR2	144	MSN
76	SCCPDH	148	PRPF8		220	HSPA8	286	RPL22
145	SDC1	287	PSMA5		43	GNAS	192	PDIA4
218	SEPT7	108	PSMB9		22	ATP5J	98	SSR3
105	SEPT8	247	PTBP1		131	LMNA	171	TLN1
191	SEPT9	212	PTGES3		193	EZR	143	HIST1H3A
19	SKP1	162	PTMA		84	PPP1R14B	96	SERPINA3
74	SLC14A1	31	PTMS		26	EML2	290	PHB
12	SLK	78	PUF60		105	SEPT8	275	UBC
103	SPTAN1	49	RAB18		42	ITGA2	109	LRRC59
110	SPTBN1	189	RAB1A		65	UGT1A6	141	GART
44	SRSF5	222	RAB7A		5	UPK3BL1	59	AARS
50	SSH3	56	RAC3		91	COMT	279	MYL6
137	TACSTD2	159	RALY		206	PPA2	121	COL14A1
3	TAX1BP3	224	RARS		16	ITGA6	115	SNRPA
212	TCP1	152	RBM25		121	FLOT1	39	ACLY
146	TES	273	RBMX		78	GALE	30	LAMB1
41	TESC	11	RCC2		126	AK3	48	LAMB2
108	THEM6	60	RNF213		23	IVL	76	BLVRA
55	TKFC	293	RPL10A		192	HSPA4	244	TUBB
8	TMEM30B	277	RPL12		215	PPIA	197	NAMPT
92	TOR1AIP1	87	RPL13A		72	KRT8	10	SAMHD1
182	TPI1	233	RPL21		221	HSPA1A	69	ALDH18A1
29	TRA2A	286	RPL22		44	SRSF5	205	NME2
133	TRIM29	218	RPN1		83	FLOT2	191	LAMA5
101	TUBA1C	228	RPN2		166	LTA4H	283	LRPPRC
130	TWF2	261	RPS12		185	ANXA7	217	HIST1H2BK
63	UCHL3	292	RPS13		161	PFKL	169	AKR1B1
65	UGT1A6	241	RPS15A		174	HK1	230	HIST1H1C
1	UPK1B	289	RPS18		71	METTL7A	209	EPRS
5	UPK3BL1	255	RPS2		4	CTSE	292	RPS13
120	UQCRC1	291	RPS3A		14	BROX	122	PHGDH
196	USP5	253	RPS9		7	PCBD1	17	GRB2
67	VAMP3	179	RRBP1		50	SSH3	108	PSMB9
81	VASP	265	RUVBL1		76	SCCPDH	214	SEC22B
106	VPS26A	180	RUVBL2		205	XRCC5	263	TUFM
207	WDR1	5	S100A8		118	LGALS3BP	31	PTMS
205	XRCC5	7	S100A9		20	NDUFA2	95	SLC4A1
		10	SAMHD1				120	FAM49B
		131	SCP2				4	HLA-DRA
		214	SEC22B				43	SUB1
		199	SEC61A1				265	RUVBL1
		96	SERPINA3				42	TMED3
		156	SERPINB1				174	HNRNPA1
		36	SERPING1				232	HIST1H4A
		123	SF1				249	HMGB1
		163	SF3B2				293	RPL10A
		81	SF3B4				187	WARS
		281	SFPQ				224	RARS
		139	SHMT2				123	SF1
		22	SIGLEC16				54	HMGB3
		260	SLC25A5				296	HNRNPC
		215	SLC25A6				288	HNRNPK
		95	SLC4A1				168	CASP12
		207	SND1				264	HNRNPR
		61	SNRNP70				140	TMPO
		115	SNRPA				158	CA1
		118	SNRPA1				62	CACNG6
		206	SNRPB				274	DDOST
		280	SNRPD1				18	VTN
		92	SOD2				186	CASP3
		57	SQOR				161	HP
		110	SRPRB				236	PCBP1
		272	SRSF7				72	HIST2H2AB
		160	SSR1				8	ACOX1
		98	SSR3				272	SRSF7
		15	STAT1				246	H1F0
		45	STAT3				21	TAP1
		43	SUB1				234	IMMT
		285	SUMO2				294	EIF4A1
		258	SYNCRIP				74	H1FX
		166	SYNGR2				97	LGALS1
		137	TAGLN				218	RPN1
		221	TAGLN2				206	SNRPB
		21	TAP1				135	ZC3HAV1
		239	TARDBP				136	COL6A1
		89	TARS				155	PGD
		44	TECR				210	LUM
		77	TFRC				150	G6PD
		37	TGFBI				208	HNRNPF
		38	TGM2				67	F2
		65	TIA1				113	ORMDL2
		211	TKT				156	SERPINB1
		171	TLN1				147	PCK2
		42	TMED3				183	CNN2
		124	TMEM43				241	RPS15A
		140	TMPO				260	SLC25A5
		101	TOMM22				142	LUC7L3
		201	TOMM70				133	PRDX4
		102	TOP2B				211	TKT
		259	TPSAB1				78	PUF60
		79	TUBA1B				170	FASN
		244	TUBB				9	GARS
		263	TUFM				137	TAGLN
		94	TXNDC5				184	ACTN1
		23	TYMP				7	S100A9
		177	UBA2				15	STAT1
		275	UBC				63	CRABP2
		104	UBE2M				134	KNG1
		151	UGDH				34	PCNA
		227	USO1				75	GCN1
		19	USP7				94	TXNDC5
		196	VAT1				51	NID2
		12	VCAN				203	DHX9
		178	VIM				119	HYOU1
		18	VTN				81	SF3B4
		187	WARS				289	RPS18
		33	YARS				65	TIA1
		278	YWHAG				259	TPSAB1
		251	YWHAH				173	COTL1
		135	ZC3HAV1				180	RUVBL2
		138	ZYX				219	AK2

## Sheet: Supplementary Table S3
Supplementary Table S3. The retrieved compounds from the CMap analysis of Queries 1-13.
Raw data for Queries 1-3									Raw data for Queries 4-13
			median tau scores									median tau scores
id	name	Nq tau>60	Query1	Query2	Query3	average			id	name	Nq tau>60	Query4	Query5	Query6	Query7	Query8	Query9	Query10	Query11	Query12	Query13	average
BRD-K77008974	WYE-354	2	97.25	76.03	28.26	67.18			BRD-K77008974	WYE-354	9	75.58	90.72	90.15	61.45	49.92	80.69	88.28	81.42	87.11	91.88	79.72
BRD-K30677119	PP-30	2	73.42	75.93	38.51	62.62			BRD-A15079084	phorbol-12-myristate-13-acetate	6	64.33	78.06	37.92	71.54	77.28	57.49	59.3	77.72	56.54	66.78	64.696
BRD-K92991072	PAC-1	1	49.56	52.42	84.01	61.9967			BRD-K99498722	NPI-2358	6	72.08	54.78	70.31	59.78	61.55	57.57	61.55	57.27	65.26	68.22	62.837
BRD-K69932463	AZD-8055	2	93.33	88.58	0	60.6367			BRD-K92991072	PAC-1	6	54.49	68.99	13.74	95.49	92.25	27.15	78.1	85.22	24.5	86.84	62.677
BRD-K49294207	BIBU-1361	0	57.53	52.26	44.34	51.3767			BRD-K30677119	PP-30	6	45.77	79.24	73	61.97	42.7	61.72	49.89	50.25	83.72	78.1	62.636
BRD-K67566344	KU-0063794	2	94.29	64.98	-10.5	49.59			BRD-K69932463	AZD-8055	6	68.72	33.27	75.19	28.23	0	33.78	84.65	79.51	76.48	91.43	57.126
BRD-K50841342	PAC-1	1	82.36	37.61	26.47	48.8133			BRD-K83837640	JNJ-26854165	3	36.37	37.25	37.66	41.98	82.49	68.9	49.31	48.63	67.68	34.84	50.511
BRD-A15079084	phorbol-12-myristate-13-acetate	1	67.17	21.23	56	48.1333			BRD-K49294207	BIBU-1361	4	0	62.87	74.32	0	67.29	38.51	63.81	56.62	51.17	57.09	47.168
BRD-K37798499	etoposide	1	82.72	55.8	0	46.1733			BRD-K50841342	PAC-1	4	54.49	65.38	15.93	23.58	64.2	0	45.6	79.98	0	64.13	41.329
BRD-K83837640	JNJ-26854165	1	33.93	29.52	72.08	45.1767			BRD-U88459701	atorvastatin	2	27.16	57.86	67.47	12.03	31.2	15.35	69.02	22.22	51.51	56.49	41.031
BRD-K12184916	NVP-BEZ235	1	95.6	38.85	0	44.8167			BRD-K60219430	serdemetan	3	50.15	36.52	32.22	48.51	63.07	0	71.59	64.49	0	41.7	40.825
BRD-K26664453	cytochalasin-b	1	59.89	60.64	13.34	44.6233			BRD-K28360340	TW-37	4	9.55	66.22	0	64.61	80.63	0	64.73	59.07	0	51.53	39.634
BRD-K92428153	mycophenolate-mofetil	0	48.6	46.56	36.1	43.7533			BRD-A52650764	ingenol	3	75.03	0	28.66	76.11	64.16	0	55.4	49.42	0	28.08	37.686
BRD-K73293050	WZ-3146	2	62.34	68.9	0	43.7467			BRD-K26664453	cytochalasin-b	0	11.57	45.74	37.75	11.09	57.09	20	59.67	46.4	58.99	22.7	37.1
BRD-K02965346	SU-11274	1	21.54	37.42	62.85	40.6033			BRD-K92428153	mycophenolate-mofetil	3	72.57	28.75	29.58	64.18	33.79	23.18	0	0	38.85	71.51	36.241
BRD-U88459701	atorvastatin	1	36.53	61.94	18.87	39.1133			BRD-K67566344	KU-0063794	3	19.27	23.01	15.11	28.52	0	0	85.01	31.85	83.84	66.6	35.321
BRD-K60219430	serdemetan	1	0	53.02	61.47	38.1633			BRD-K91145395	prostratin	4	61.23	0	0	65.95	50.58	0	61.49	69	0	39.72	34.797
BRD-A36630025	SN-38	0	53.48	36.86	19.89	36.7433			BRD-K02965346	SU-11274	3	0	33.93	0	41.91	83.42	68.9	17.31	61.95	7.29	32.66	34.737
BRD-K99498722	NPI-2358	1	71.06	13.02	23.89	35.99			BRD-A16820783	BRD-A16820783	1	9.99	47.63	16.74	21.04	24.93	42.96	63.24	50.27	51	18.11	34.591
BRD-K19894101	MST-312	0	0	41.98	57.36	33.1133			BRD-K61829047	7b-cis	0	54.13	39.04	52.07	0	47.42	0	54.57	34.66	0	57.85	33.974
BRD-A30437061	camptothecin	0	33.85	24.1	41.34	33.0967			BRD-K25504083	cytochalasin-d	1	17.22	51.72	17.87	47.43	60.01	39.45	17.83	38.41	23.53	18.94	33.241
BRD-K74236984	UNC-0321	0	38	19.4	41.27	32.89			BRD-K02526760	QS-11	0	50.87	28.68	34.9	57.6	37.68	32.35	11.98	5.34	41.48	17.39	31.827
BRD-K28360340	TW-37	0	48.59	13.11	36.76	32.82			BRD-A36630025	SN-38	1	21.39	37.66	45.99	44.66	60.78	25.53	0	26.69	0	33.51	29.621
BRD-K13049116	BMS-754807	1	62.37	35.54	0	32.6367			BRD-A55484088	BNTX	3	0	67.67	66.19	0	61.05	0	51.42	45.12	0	0	29.145
BRD-A62025033	temsirolimus	1	84.6	10.83	0	31.81			BRD-K12184916	NVP-BEZ235	1	37.6	23.68	56.31	12.48	0	0	78.35	16.81	26.38	34.61	28.622
BRD-A45498368	WYE-125132	1	94.51	0	0	31.5033			BRD-K18787491	U-0126	1	0	43.32	70.09	0	15.41	18.8	27.25	49.47	6.97	50.33	28.164
BRD-A71390734	idarubicin	0	48.95	22.05	18.42	29.8067			BRD-A35989968	megestrol	1	24.55	21.25	37.73	-18.04	43.93	28.62	48.18	64.18	0	21.74	27.214
BRD-A18419789	etoposide	0	0	38.13	46.41	28.18			BRD-K07881437	danusertib	0	42.57	11.81	43.44	15.09	0	43.43	0	42.1	23.1	48.75	27.029
BRD-A84045418	calpeptin	0	45.1	37.09	0	27.3967			BRD-K74733595	APHA-compound-8	0	0	51.67	39.22	0	56.22	0	14.84	59.23	0	43.78	26.496
BRD-A10523515	GSK-429286A	0	31.95	47.25	2.35	27.1833			BRD-K20285085	fostamatinib	0	42.4	0	10.51	47.94	20.51	0	59.77	0	20.87	59.83	26.183
BRD-K10098805	rhapontin	0	21.48	34.34	24.72	26.8467			BRD-A30437061	camptothecin	1	20.51	11.74	57.08	0	64.77	38.16	0	48.78	0	20.1	26.114
BRD-K99818283	PIK-90	0	56.06	24.01	0	26.69			BRD-K73293050	WZ-3146	1	0	45.33	40.37	0	0	0	85.62	37.88	33.26	14.43	25.689
BRD-K52911425	GDC-0941	1	79.41	0.34	0	26.5833			BRD-K13049116	BMS-754807	0	30.73	23.33	18.41	29.39	0	28.45	35.32	21	43.39	20.46	25.048
BRD-A59985574	topotecan	0	16.33	35.63	27.79	26.5833			BRD-A71390734	idarubicin	0	13	19.88	51.82	0	29.55	41.32	22.57	59.48	0	8.55	24.617
BRD-K63068307	ZSTK-474	0	59.81	18.47	0	26.0933			BRD-A81772229	simvastatin	0	0	24.62	34.84	0	21.14	17.81	42.38	17.7	29.33	55.18	24.3
BRD-K94294671	OSI-027	0	45.85	31.42	0	25.7567			BRD-A59985574	topotecan	0	20.03	17.95	50.29	0	49.85	37.16	0	35.39	0	28.68	23.935
BRD-K91601245	mercaptopurine	0	30.89	27.76	15.4	24.6833			BRD-K58772419	AZD-6482	1	39.89	11.7	6.1	44.09	5.67	4.26	63.35	18.49	16.55	20.76	23.086
BRD-K91145395	prostratin	0	59.52	13.9	0	24.4733			BRD-A18419789	etoposide	0	15.98	54.77	40.6	36.27	30.13	0	0	51.96	0	0	22.971
BRD-K07881437	danusertib	1	61.9	10.72	0	24.2067			BRD-K51290057	SA-792709	1	27.48	48.66	60.58	-9.42	48.46	-8.14	22.69	0	36.82	0	22.713
BRD-K67439147	SIB-1893	0	37.09	31.44	0	22.8433			BRD-K77681376	BRD-K77681376	1	0	29.75	71.42	0	35.51	11.19	14.02	43.27	6.25	14.9	22.631
BRD-A48237631	mitomycin-c	0	49.75	18.12	0	22.6233			BRD-K03557653	sappanone-a	0	30.78	3.39	25.88	13.07	38.18	2.08	56.95	22.28	4.26	20.03	21.69
BRD-A11678676	wortmannin	0	39.69	18.87	8.69	22.4167			BRD-U44700465	HG-5-88-01	0	36.7	0	0	47.38	25.11	0	54.03	15.36	16.68	15.9	21.116
BRD-U44700465	HG-5-88-01	0	54.76	10.49	0	21.75			BRD-K43978949	PIT	1	72.23	0	0	34.17	0	24	0	0	42.42	35.96	20.878
BRD-K59456551	methotrexate	0	40.57	21.65	0	20.74			BRD-K10098805	rhapontin	0	19.46	0	16.22	0	16.62	20.69	43.68	29.87	28.61	33.06	20.821
BRD-K07762753	aminopurvalanol-a	0	42.29	18.33	0	20.2067			BRD-K51313569	palbociclib	2	8.67	0	10.27	0	64.95	41.08	0	65.67	0	17.31	20.795
BRD-K81062487	taurocholic-acid	0	44.15	14.29	0	19.48			BRD-K07762753	aminopurvalanol-a	0	18.93	0	52.4	0	29.92	21.97	10.65	26.2	20.03	26.1	20.62
BRD-K78431006	crizotinib	0	49.37	6.32	0	18.5633			BRD-K74761218	WT-171	0	0	41.76	59.52	0	36.5	0	0	53.48	0	0	19.126
BRD-K77681376	BRD-K77681376	0	0	9.41	46.25	18.5533			BRD-K19894101	MST-312	0	31.34	38.64	0	47.02	0	52.43	0	0	21.36	0	19.079
BRD-K27737647	H-89	0	0	24.01	31.53	18.5133			BRD-A19248578	latrunculin-b	0	3.44	30.06	42.01	2.22	8.19	17.45	19.98	34.63	7.65	22.34	18.797
BRD-K58772419	AZD-6482	0	53.51	1.65	0.1	18.42			BRD-K97274161	BRD-K97274161	0	41.31	19.08	36.9	0	22.37	24.72	13.87	0	25.94	0	18.419
BRD-K67258146	BRD-K67258146	0	0	0	55.03	18.3433			BRD-A62025033	temsirolimus	0	5.13	11.78	43.7	0	0	18.67	23.03	3.92	45.71	31.16	18.31
BRD-K51018020	VAMA-37	0	24.44	12.48	15.59	17.5033			BRD-K32330832	VER-155008	0	53.36	0	0	48.84	34.48	10.37	7.81	12.1	0	0	16.696
BRD-A16820783	BRD-A16820783	0	45.76	5.76	0	17.1733			BRD-K40213712	SAL-1	1	55.22	0	0	70.4	0	0	0	0	0	40.43	16.605
BRD-K51805276	temefos	0	39.07	6.09	6.36	17.1733			BRD-K47983010	BX-795	0	38.14	0	0	7.47	44.62	10.45	7.57	41.99	14.52	0	16.476
BRD-K61829047	7b-cis	0	22.03	0	29.38	17.1367			BRD-K93034159	cladribine	1	53.16	0.9	0.93	64.52	14.38	1.53	9.43	12.59	1.61	1.79	16.084
BRD-K75295174	alisertib	0	50.73	0	0	16.91			BRD-K56334280	amonafide	0	19.88	20.55	21.49	17.79	18.3	0	18.86	27.49	0	16.06	16.042
BRD-K02526760	QS-11	0	0	4.2	46.14	16.78			BRD-K99369265	sirolimus	0	37.67	1.72	39.63	29.44	10.42	1.73	4.35	0	10.44	24.87	16.027
BRD-K31542390	mycophenolic-acid	0	7.71	0	42.56	16.7567			BRD-K54095730	CMPD-1	1	0	0	0	0	0	0	58.69	64.38	0	36.22	15.929
BRD-K67868012	PI-103	0	49.31	0	0	16.4367			BRD-K21350491	phenamil	0	36.52	0	0	52.88	29.43	0	0	0	0	25.83	14.466
BRD-K07872006	BRD-K07872006	0	0	49.05	0	16.35			BRD-K43389675	daunorubicin	0	0	21.31	59.33	0	11.41	17.23	0	26.02	6.86	0	14.216
BRD-K16485616	mocetinostat	0	28.19	20.81	0	16.3333			BRD-K62965247	tipifarnib-P2	0	6.16	28.68	0	35.63	38.69	5.36	7.69	9.91	9.38	0	14.15
BRD-A56892734	esomeprazole	0	17.07	31.19	0	16.0867			BRD-K67258146	BRD-K67258146	1	25.66	0	0	31.68	60.07	0	23.61	0	0	0	14.102
BRD-A82307304	atorvastatin	0	48.11	0	0	16.0367			BRD-K73610817	BRD-K73610817	0	0	26.75	0	50.24	48.83	0	0	42.38	-27.54	0	14.066
BRD-K18787491	U-0126	0	0	0	47.97	15.99			BRD-K76907295	VU-0418947-2	0	0	51.87	0	0	0	0	45.24	42.88	0	0	13.999
BRD-K27184429	levocetirizine	0	4.89	36.26	6.77	15.9733			BRD-K51018020	VAMA-37	0	12.22	26.89	19.95	14.98	6.62	0	23.75	0	33.2	0	13.761
BRD-K93034159	cladribine	0	11.11	12.94	23.33	15.7933			BRD-A02180903	betamethasone	0	38	0	6.62	11.78	0	32.15	0	0	44.14	0	13.269
BRD-K97309399	thiothixene	0	0	11.07	36.16	15.7433			BRD-K50311478	tosyl-phenylalanyl-chloromethyl-ketone	0	5.86	0.87	0	24.86	48.3	0	33.48	12.94	5.25	0	13.156
BRD-K47983010	BX-795	0	0	0	46.34	15.4467			BRD-A84045418	calpeptin	0	2.78	22.69	2.75	5.86	0	3.97	16	1.75	58.99	15.31	13.01
BRD-K20285085	fostamatinib	0	45.9	0	0	15.3			BRD-K67439147	SIB-1893	0	0	0	27.61	0	9.6	35.84	0	46.83	0	8.82	12.87
BRD-K78278890	NM-PP1	0	0	9.63	35.27	14.9667			BRD-A73909368	dactinomycin	0	0	7.39	45.55	0	26.26	19.65	0	29.1	0	0	12.795
BRD-K87343924	wortmannin	0	44.82	0	0	14.94			BRD-K27737647	H-89	0	0	9.43	58.54	0	5.89	0	33.14	6.66	12.94	0	12.66
BRD-K80431395	triciribine	0	26.56	18.09	0	14.8833			BRD-K00313977	BRD-K00313977	0	8.41	0	0	12.68	18.65	0	0	58.2	-23.07	49.21	12.408
BRD-A82238138	budesonide	0	21.43	22.59	0	14.6733			BRD-K88560311	rucaparib	0	18.67	0	0	7.07	36.22	0	15.31	46.69	0	0	12.396
BRD-A66559694	naltrexone	0	0	41.48	2.08	14.52			BRD-K31987754	oleylethanolamide	0	0	0	0	0	24.61	9.97	20.35	34.39	10.86	22.58	12.276
BRD-K66792149	quinoclamine	0	35.74	0	6.7	14.1467			BRD-A48237631	mitomycin-c	0	29.36	0	2.23	2.64	33.26	34.79	0	17.45	0	0	11.973
BRD-K32330832	VER-155008	0	0	0	42.28	14.0933			BRD-K83289131	CAY-10618	1	0	64.2	54.72	0	0	0	0	0	0	0	11.892
BRD-K99369265	sirolimus	0	26.44	15.4	0	13.9467			BRD-K66792149	quinoclamine	0	41.12	0	46.15	0	7.09	11.98	0	12.32	0	0	11.866
BRD-A75409952	wortmannin	0	40.61	0	0	13.5367			BRD-A35588707	teniposide	0	0.28	8.32	13.26	5.19	34.83	11.82	3.8	28.61	0	9.88	11.599
BRD-K51313569	palbociclib	0	17	23.61	0	13.5367			BRD-K55696337	topotecan	0	20.03	9.2	39.88	0	9.71	3.96	0	23.54	1.16	8.2	11.568
BRD-A06352508	SB-218078	0	35.84	6.86	-2.84	13.2867			BRD-A11678676	wortmannin	0	0	5.26	7.88	0	5.26	17.63	34.1	15	15.08	14.06	11.427
BRD-A36066264	estradiol-benzoate	0	5.76	13.37	19.04	12.7233			BRD-K52911425	GDC-0941	0	0	0	1.08	0	0	13.89	37.06	42.66	1.53	14.21	11.043
BRD-A20126139	medrysone	0	37.98	0	0	12.66			BRD-K10916986	vinorelbine	0	0	28.89	23.02	0	31.25	0	26.51	0	0	0	10.967
BRD-M41783010	acamprosate	0	6.32	20.34	10.73	12.4633			BRD-K91623615	ABT-751	0	42.51	0	0	46.9	20.11	0	0	0	0	0	10.952
BRD-A09349126	norethindrone	0	37.2	0	0	12.4			BRD-K25591257	resveratrol	0	40.78	0	0	35.93	0	9.55	0	0	22.92	0	10.918
BRD-K06335600	tizanidine	0	28.79	8.25	0	12.3467			BRD-K77987382	mebendazole	0	27.3	0	0	34.35	33	0	3.13	7.78	0	0	10.556
BRD-A52650764	ingenol	0	9.59	27.17	0	12.2533			BRD-K06543683	bisindolylmaleimide-ix	0	6.15	0	37.09	-7.41	8.72	24.05	0	30.55	0	5.53	10.468
BRD-K56334280	amonafide	0	36.65	0	0	12.2167			BRD-K31542390	mycophenolic-acid	0	16.19	0	30.35	0	44.53	1.22	0	0	0	11.65	10.394
BRD-K69837166	trap-101	0	0	36.63	0	12.21			BRD-K66296774	fluvastatin	0	0	33.41	14.93	14.22	16.92	9.46	0.88	9.96	1.55	1.11	10.244
BRD-K08589866	linsitinib	0	24.25	12.1	0	12.1167			BRD-K95785537	PP-2	0	12.02	7.6	13.44	0	5.73	22.61	0	3.47	23.97	13.02	10.186
BRD-K53545112	CNQX	0	0	35.94	0	11.98			BRD-K88701661	dimercaptosuccinic-acid	0	27.74	0	0	39.53	-2.21	26.85	0	0	4.86	0	9.677
BRD-A84493640	atovaquone	0	35.4	0	0	11.8			BRD-K51805276	temefos	0	49.91	0	14.23	32.61	0	0	0	0	0	0	9.675
BRD-A94793051	gestrinone	0	0	34.54	0	11.5133			BRD-K37865504	LY-2183240	0	6.64	24.93	21.85	1.21	2.41	0.84	18.21	8.67	9.35	0.94	9.505
BRD-K52397688	amperozide	0	0	-4.23	38.15	11.3067			BRD-K59456551	methotrexate	0	19.11	6.22	3.26	16.67	2.15	4.02	16.91	5.02	0	20.11	9.347
BRD-A02180903	betamethasone	0	0	0	33.32	11.1067			BRD-K87909389	alvocidib	0	0	0	37.67	0	10.23	17.2	0	27.97	0	0	9.307
BRD-K65814004	diphenyleneiodonium	0	33.01	0	0	11.0033			BRD-A68009927	daunorubicin	0	0	5.49	28.85	0	21.66	13.37	0	23.43	0	0	9.28
BRD-K26241953	piceatannol	0	31.59	1.32	0	10.97			BRD-K90864987	cobalt(II)-chloride	0	33.2	0	0	0	0	34.2	0	0	24.84	0	9.224
BRD-A22707317	SB-205384	0	0	25.76	7.13	10.9633			BRD-K54665485	R-59022	0	0	9.24	13.21	0	49.28	5.18	0	0	2.7	12.47	9.208
BRD-K32830106	guanfacine	0	30.03	2.79	0	10.94			BRD-K26979635	NS-3694	0	37.17	0	0	24.56	0	8.51	0	16.02	0	0	8.626
BRD-K98404142	BRD-K98404142	0	0	6.91	25.68	10.8633			BRD-K91601245	mercaptopurine	0	0	9.52	9.48	0	0	19.82	11.07	13.03	22.64	0	8.556
BRD-A24429032	HEAT	0	32.48	0	0	10.8267			BRD-A20126139	medrysone	0	51.6	0	0	7.77	0	26.11	0	0	0	0	8.548
BRD-A35588707	teniposide	0	31.81	0	0	10.6033			BRD-K64800655	PHA-793887	0	0	7.89	17.9	0	5.93	0	7.63	46.06	0	0	8.541
BRD-K21350491	phenamil	0	31.38	0	0	10.46			BRD-K80431395	triciribine	0	3.53	0	0	35.75	0	3.64	3.24	0	36.77	0	8.293
BRD-K76907295	VU-0418947-2	0	0	0	31.34	10.4467			BRD-K94294671	OSI-027	0	0	0	0	0	0	0	44.15	0	37	0	8.115
BRD-K99964838	bosutinib	0	31.11	0	0	10.37			BRD-K82823804	SA-792987	0	0	0	18.14	0	14.4	22.11	0	13.54	2.8	9.6	8.059
BRD-K21450440	benzthiazide	0	27.71	3.4	0	10.37			BRD-A43974499	reboxetine	0	43.95	0	0	25.11	5.26	0	0	0	0	5.3	7.962
BRD-K25504083	cytochalasin-d	0	11.3	0	19.78	10.36			BRD-A30435184	metergoline	0	0	23.22	21.46	0	22.95	0	5.21	6.69	0	0	7.953
BRD-K12120659	GR-144053	0	30.62	0	0	10.2067			BRD-K87343924	wortmannin	0	0	0	0	0	0	22.79	0	56.56	0	0	7.935
BRD-K37865504	LY-2183240	0	13.82	4.31	12.26	10.13			BRD-K74236984	UNC-0321	0	7.75	-23.2	-24.22	0	24.57	32.15	11.28	5.18	38.62	7.13	7.926
BRD-K10916986	vinorelbine	0	30.27	0	0	10.09			BRD-K97309399	thiothixene	0	0	8.93	29.24	-2.81	9.58	0	23.84	0	10.27	0	7.905
BRD-K43978949	PIT	0	0	30.16	0	10.0533			BRD-K11663430	pyroxamide	0	12.85	0	0	0	0	41.06	0	25.06	0	0	7.897
BRD-K40175214	torin-1	0	30.09	0	0	10.03			BRD-A10523515	GSK-429286A	0	32.55	0	0	24.14	0.05	0.04	8.37	5.09	7.06	0	7.73
BRD-K35687265	ON-01910	0	11.19	18.57	0	9.92			BRD-K88429204	pyrimethamine	0	31.33	0	0	20.77	0	0.16	0	0	24.86	0	7.712
BRD-K09186807	KIN001-244	0	28.85	0.81	0	9.88667			BRD-K34034388	GBR-12783	0	12.59	0	3.28	0	5.32	27.63	8.34	9.46	10.44	0	7.706
BRD-A11813248	AM-92016	0	0	5.09	24.54	9.87667			BRD-K15108141	gemcitabine	0	34.88	0	0	40.73	0	0	0	0	0	0	7.561
BRD-K30990140	FR-122047	0	0	28.54	0	9.51333			BRD-K56745457	azauridine	0	12.44	0	8.53	0	19.66	13.44	0	20.94	0	0	7.501
BRD-K47832606	floxuridine	0	28.49	0	0	9.49667			BRD-K78278890	NM-PP1	0	-8.51	0	0	23.69	0	52.23	0	0	7.11	0	7.452
BRD-K77286328	reversine	0	28.49	0	0	9.49667			BRD-K04548931	pidorubicine	0	0	5.99	50.86	-2.27	0	4.86	0	14.95	0	0	7.439
BRD-K43389675	daunorubicin	0	0	8.12	20.03	9.38333			BRD-K30296925	flavokavain-b	0	0	6.45	7.78	0	16.25	0	6.86	15.03	0	21.16	7.353
BRD-K95739795	tetrabenazine	0	16.04	11.6	0	9.21333			BRD-K69650333	idarubicin	0	13	0	26.77	-9.94	0	8.69	0	25.34	0	8.94	7.28
BRD-K82823076	RO-15-4513	0	0	4.68	22.71	9.13			BRD-U51951544	ZG-10	0	0	27.13	44.76	0	0	0	0	0	0	0	7.189
BRD-K55991774	BAS-09104376	0	15.13	12.1	0	9.07667			BRD-A83431637	resmethrin	0	34.61	0	0	30.31	0	0	0	0	6.45	0	7.137
BRD-K88560311	rucaparib	0	26.84	0	0	8.94667			BRD-A66559694	naltrexone	0	21.09	0	18.7	0	0	0.44	18.78	9.48	0.44	1.55	7.048
BRD-A19248578	latrunculin-b	0	11.09	0	15.72	8.93667			BRD-K89162000	tandutinib	0	11.25	0	0	0	10.99	34.2	0	0	14.02	0	7.046
BRD-A52530684	doxorubicin	0	26.25	0	0	8.75			BRD-A23637604	oxymetholone	0	14.26	0	0	31.42	-54.01	55.77	-14.25	0	18.26	18.12	6.957
BRD-A77118605	BML-ST330	0	0	26.14	0	8.71333			BRD-K85853281	BRD-K85853281	0	0	0	46.31	0	0	0	0	22.13	0	0	6.844
BRD-A55484088	BNTX	0	25.84	0	0	8.61333			BRD-K79090631	CGP-60474	0	0	0	30.62	0	0	0	0	36.78	0	0	6.74
BRD-K94832621	Y-134	0	0	25.49	0	8.49667			BRD-K15519488	CS-110266	0	31.09	0	36.25	0	0	0	0	0	0	0	6.734
BRD-K57954781	BRD-K57954781	0	0	20.33	5.01	8.44667			BRD-A14985772	ascorbyl-palmitate	1	67.31	0	-17.31	28.41	0	0	0	0	0	-11.21	6.72
BRD-K57080016	selumetinib	0	0	0	24.85	8.28333			BRD-K72817452	BRD-K72817452	1	14.09	0	-9.18	63.52	0	0	0	0	0	-4.32	6.411
BRD-K56745457	azauridine	0	12.45	0	12.21	8.22			BRD-K91691979	BRD-K91691979	0	23.68	0	0	32.66	0	0	3.1	3.68	0	0	6.312
BRD-K41895714	AS-605240	0	24.64	0	0	8.21333			BRD-K50464341	berbamine	0	10.75	0	21.28	-4.08	13.52	4.67	0	18.03	-5.41	4.25	6.301
BRD-A82371568	clofarabine	0	23.77	0	0	7.92333			BRD-K39484304	triptolide	0	0	14.73	47.63	0	0	0	0	0	0	0	6.236
BRD-K09549677	mibefradil	0	-12.85	0	36.5	7.88333			BRD-K52721684	PCO-400	0	0	19.76	0	32.73	0	0	6.07	3.7	0	0	6.226
BRD-K34014345	naproxol	0	22.01	1.38	0	7.79667			BRD-K73395020	SA-1478088	0	-31.16	21.23	3.78	-4.83	14.6	-38.4	55.67	46.41	-12.06	6.36	6.16
BRD-K24538644	KUC104502N	0	0	8.94	13.99	7.64333			BRD-K29113274	ketoconazole	0	0	10.24	5.88	0	17.63	9.1	0	7.32	11.39	0	6.156
BRD-K85402309	dovitinib	0	22.86	0	0	7.62			BRD-A65145453	ATPA	0	16.24	0	10.54	0	4.05	0	4.55	0	16.69	9.14	6.121
BRD-K91691979	BRD-K91691979	0	0	22.47	0	7.49			BRD-A22707317	SB-205384	0	0	4.86	4.47	0	0	0	23.82	20.14	0	7.8	6.109
BRD-K68620903	dydrogesterone	0	22.18	0	0	7.39333			BRD-K55677650	CO-101244	0	31.54	0	0	21.77	0	6.89	0	0	0	0	6.02
BRD-K43164539	cholic-acid	0	0	21.99	0	7.33			BRD-K30064966	BRD-K30064966	0	0	0	0	50.73	0	9.24	0	0	0	0	5.997
BRD-K77625572	etomoxir	0	21.8	0	0	7.26667			BRD-A84493640	atovaquone	0	0	0	0	37.27	0	0	22.24	0	0	0	5.951
BRD-K90864987	cobalt(II)-chloride	0	21.55	0	0	7.18333			BRD-K29582677	flunarizine	0	19.33	0	0	14.32	0	0	0	0	22.49	3.13	5.927
BRD-K34170797	fexaramine	0	0	0	21.42	7.14			BRD-K34581968	BMS-536924	0	0	0	0	0	10.16	19.13	0	18.84	10.77	0	5.89
BRD-K28452084	BRD-K28452084	0	21.36	0	0	7.12			BRD-K06080977	eicosatetraynoic-acid	0	33.91	0	0	24.49	0	0	0	0	0	0	5.84
BRD-A65767837	hydrocortisone	0	0	21.33	0	7.11			BRD-K82823076	RO-15-4513	0	18.88	0	5.93	6.49	0	3.77	7.28	0	15.72	0	5.807
BRD-K66296774	fluvastatin	0	0	1.63	19.55	7.06			BRD-K76872913	benzanthrone	0	18.12	0	0	17.87	0	14.77	0	7.17	0	0	5.793
BRD-K00313977	BRD-K00313977	0	21.14	0	0	7.04667			BRD-K04414442	SB-222200	0	16.7	0	0	25.77	14.88	0	0	0	0	0	5.735
BRD-A79768653	sirolimus	0	20.98	0	-0.05	6.97667			BRD-K19220233	JNK-9L	0	0	21.43	35.52	0	0	0	0	0	0	0	5.695
BRD-K31611373	fluprostenol	0	6.61	13.16	0	6.59			BRD-K68332390	ponalrestat	0	0	3.27	0	0	4.14	0	5.7	0	43.75	0	5.686
BRD-K12906962	dichlorobenzamil	0	0	0	19.68	6.56			BRD-A54845972	dihydroergotamine	0	21.37	3.2	2.06	8.26	0	11.49	0	0	6.59	3.42	5.639
BRD-K88761633	BRD-K88761633	0	19.54	0	0	6.51333			BRD-K40175214	torin-1	0	0	0	9.52	0	0	0	14.66	16.86	13.68	0	5.472
BRD-K25650355	physostigmine	0	0	19.24	0	6.41333			BRD-K09549677	mibefradil	0	0	21.08	36.69	0	3.03	-15.97	9.86	0	0	0	5.469
BRD-A80638690	floxuridine	0	19.03	0	0	6.34333			BRD-K27184429	levocetirizine	0	18.57	3.98	3.55	17.22	11.09	0	0	0	0	0	5.441
BRD-K68065987	MK-2206	0	18.86	0	0	6.28667			BRD-K57011718	UK-356618	0	0	0	0	24.33	12.62	17.2	0	0	0	0	5.415
BRD-A73909368	dactinomycin	0	18.67	0	0	6.22333			BRD-K24538644	KUC104502N	0	0	0	0	6.32	0	18.66	0	0	29.01	0	5.399
BRD-A08709697	heliotrine	0	7.9	10.61	0	6.17			BRD-K72703948	ZM-447439	0	0	8.97	0.39	-0.28	0	0	26.81	10.03	0	8.03	5.395
BRD-K50214219	CS-1657	0	18.33	0	0	6.11			BRD-K17896185	FIT	0	0	10.7	42.33	0	0	0	0	0	0	0	5.303
BRD-K09132007	D-4476	0	1.84	0	16.34	6.06			BRD-K98404142	BRD-K98404142	0	0	3.18	0	33.92	0	10.1	0	0	0	5.79	5.299
BRD-K82143716	flucytosine	0	0	17.7	0	5.9			BRD-A59943784	fluticasone	0	9.43	21.09	0	12.33	10.11	0	0	0	0	0	5.296
BRD-K82823804	SA-792987	0	17.37	0	0	5.79			BRD-M30523314	vinorelbine	0	0	0	0	0	0	0	24.16	28.09	0	0	5.225
BRD-A81772229	simvastatin	0	0	0	17.15	5.71667			BRD-K56515112	medrysone	0	51.6	0	0	0	0	0	0	0	0	0	5.16
BRD-K68332390	ponalrestat	0	17.06	0	0	5.68667			BRD-A43974575	tranylcypromine	0	25.47	0	0	25.94	0	0	0	0	0	0	5.141
BRD-K29950728	clomifene	0	12	0.07	4.89	5.65333			BRD-A23770159	sirolimus	0	37.67	0	0	12.95	0	0	0	0	0	0	5.062
BRD-K05395900	nicotine	0	12.12	2.22	2.54	5.62667			BRD-K81376179	TCS-359	0	0	0	0	15.47	51.22	0	-7.12	0	0	-9.35	5.022
BRD-A41692738	TGX-221	0	16.83	0	0	5.61			BRD-K70578146	dactinomycin	0	0	10.7	37.4	0	0	0	0	0	0	0	4.81
BRD-K47105409	AG-490	0	16.49	0	0	5.49667			BRD-A15297126	fluocinonide	0	23.36	0	0	0	0	0	9.3	0	0	14.36	4.702
BRD-K73838513	cinacalcet	0	0	16.25	0	5.41667			BRD-K03600606	catechin	0	35.85	0	0	10.65	0	0	0	0	0	0	4.65
BRD-K89839824	raltitrexed	0	16.19	0	0	5.39667			BRD-K04170657	psoromic-acid	0	24.87	0	0	21.38	0	0	0	0	0	0	4.625
BRD-K55430733	WAY-629	0	0	0	16.07	5.35667			BRD-K05977823	tenovins	0	0	0	0	13.71	0	0	37.4	0	0	-5.04	4.607
BRD-K12539581	nocodazole	0	0	15.45	0	5.15			BRD-K75295174	alisertib	0	7.51	4.05	4.93	28.84	0	0	0	0	0	0	4.533
BRD-K74733595	APHA-compound-8	0	0	0	15.26	5.08667			BRD-K12539581	nocodazole	0	0	0	0	0	0	0	26.6	18.28	0	0	4.488
BRD-K50464341	berbamine	0	5.46	0	9.72	5.06			BRD-K32836707	CAY-10577	0	44.2	0	0	0	0	0	0	0	0	0	4.42
BRD-A36010170	amcinonide	0	0	15.13	0	5.04333			BRD-K13390322	AT-7519	0	0	8.27	13.1	0	0	0	0	22.72	0	0	4.409
BRD-K46742498	alosetron	0	0	15.06	0	5.02			BRD-K11636097	JNJ-7706621	0	0	8.86	34.77	0	0	0	0	0	0	0	4.363
BRD-K96402602	farnesylthiotriazole	0	14.84	0	0	4.94667			BRD-K80738081	resveratrol	0	40.78	0	0	0	0	0	0	-0.19	2.56	0	4.315
BRD-A09495397	bicuculline	0	14.64	0	0	4.88			BRD-K31342827	bisindolylmaleimide	0	0	1.2	15.9	-9.14	6.9	0.49	0.83	25.93	-10.4	11.21	4.292
BRD-A61899133	catechin	0	14.47	0	0	4.82333			BRD-K08589866	linsitinib	0	18.38	0	0	3.6	-1.49	0	22.25	0	0	0	4.274
BRD-K63915849	AS-604850	0	14.38	0	0	4.79333			BRD-A54927599	KF-38789	0	14.62	0	0	0	0	0	11.74	16.15	0	0	4.251
BRD-K07888107	depudecin	0	5.95	8.4	0	4.78333			BRD-A36318220	necrostatin-1	0	9.55	0.67	1.55	8.75	0.69	7.9	3.6	0.19	9.25	0	4.215
BRD-K96809896	SKF-86002	0	6.59	7.72	0	4.77			BRD-K05658747	raltegravir	0	15.47	0	0	16.76	0	0	9.89	0	0	0	4.212
BRD-K98490050	amsacrine	0	14.27	0	0	4.75667			BRD-A18497530	5-iodotubercidin	0	0	0	20.64	0	6.51	8.3	0	6.43	0	0	4.188
BRD-K08554278	bisbenzimide	0	0	0	14.12	4.70667			BRD-K29950728	clomifene	0	0	3.76	10	-0.07	0.09	0	21	4.4	0.09	2.37	4.164
BRD-K70881766	solanine	0	14.1	0	0	4.7			BRD-K87510569	RS-504393	0	6.38	0	6.03	0	2.99	18.47	0	7.24	0	0	4.111
BRD-K21680192	mitoxantrone	0	14.09	0	0	4.69667			BRD-K07265709	razoxane	0	17.64	0	23.31	0	0	0	0	0	0	0	4.095
BRD-A42831637	tetrahydrocannabinol-7-oic-acid	0	14.02	0	0	4.67333			BRD-K86727142	embelin	0	0	0	0	0	0	36.81	0	3.65	0	0	4.046
BRD-K17896185	FIT	0	0	13.95	0	4.65			BRD-A56892734	esomeprazole	0	9.82	0	0	4.57	0	12.35	0	0	13.02	0	3.976
BRD-A14985772	ascorbyl-palmitate	0	0	13.95	0	4.65			BRD-K62353524	DY-131	0	0	0	0	22.98	0	0	14.99	1.77	0	0	3.974
BRD-A68891053	BW-B70C	0	2.76	11.02	0	4.59333			BRD-K15791587	L-733060	0	0	3.33	28.49	0	7.59	0	0	0	0	0	3.941
BRD-K08924299	palonosetron	0	13.69	0	0	4.56333			BRD-K69328504	L-690488	0	0	0	0	19.47	19.89	0	0	0	0	0	3.936
BRD-A06784547	MRS-1334	0	3.61	9.74	0	4.45			BRD-K81847782	scandenin	0	24.11	14.45	9.92	41.77	6.61	-7.18	-15.78	-21.73	-5.83	-7.15	3.919
BRD-K06543683	bisindolylmaleimide-ix	0	6.41	6.76	0	4.39			BRD-K07691486	roscovitine	0	0	0	0	0	37.51	0.79	0	0	0	0	3.83
BRD-A22032524	amlodipine	0	6.02	0	7.11	4.37667			BRD-K50891186	GR-103691	0	0	0	24.23	-14.99	19.99	-13.32	0	22.26	0	0	3.817
BRD-K31342827	bisindolylmaleimide	0	-1.9	2.53	12.44	4.35667			BRD-K39188321	betamethasone	0	38	0	0	0	0	0	0	0	0	0	3.8
BRD-K27871032	lysergol	0	7.34	5.7	0	4.34667			BRD-K26117720	gingerol	0	0	0	0	0	8.63	21.02	0	8.31	0	0	3.796
BRD-K04548931	pidorubicine	0	10.87	2	0	4.29			BRD-K72238567	fludarabine	0	0	0	10.63	0	7.97	9.27	0	9.98	0	0	3.785
BRD-K05977823	tenovins	0	12.66	0	0	4.22			BRD-K89626439	sirolimus	0	37.67	0	0	0	0	0	0	0	0	0	3.767
BRD-K16664969	GTP-14564	0	15.7	0	-3.07	4.21			BRD-K84937637	sirolimus	0	37.67	0	0	0	0	0	0	0	0	0	3.767
BRD-K30296925	flavokavain-b	0	5.16	0	7.47	4.21			BRD-A54029483	IRL-2500	0	0	0	0	23.63	0	13.51	0	0	0	0	3.714
BRD-K95785537	PP-2	0	7.85	4.76	0	4.20333			BRD-K91243525	SR-142948	0	28.12	0	0	8.95	0	0	0	0	0	0	3.707
BRD-A39522003	OMDM-2	0	12.33	0	0	4.11			BRD-A77299732	salubrinal	0	8.78	0	0	28.27	0	0	0	0	0	0	3.705
BRD-K53780220	BRD-K53780220	0	0	0	12.13	4.04333			BRD-U73238814	QL-XI-92	0	0	14.06	22.94	0	0	0	0	0	0	0	3.7
BRD-A24191444	ifenprodil	0	0	12.12	0	4.04			BRD-K16485616	mocetinostat	0	0	0	32.54	-1.94	0	6	0	0	0	0	3.66
BRD-K66766661	17-beta-estradiol	0	0	0	11.94	3.98			BRD-K95435023	PHA-665752	0	0	0	0	0	0	0	0	36.39	0	0	3.639
BRD-K02581333	protein-tyrosine-phosphatase-inhibitor-IV	0	10.11	1.8	0	3.97			BRD-K79905821	gabazine	0	15.42	-11.48	0	14.16	4.76	6.78	0	-5.32	12.06	0	3.638
BRD-K79090631	CGP-60474	0	11.88	0	0	3.96			BRD-K87426499	BRD-K87426499	0	18.52	0	0	17.84	0	0	0	0	0	0	3.636
BRD-A50675702	fipronil	0	27.34	-16.16	0	3.72667			BRD-K37130656	rivaroxaban	0	36.09	0	0	0	0	0	0	0	0	0	3.609
BRD-K50311478	tosyl-phenylalanyl-chloromethyl-ketone	0	10.89	-0.84	1.11	3.72			BRD-A76941896	doxorubicin	0	0	0	17.44	0	0	0	0	18.53	0	0	3.597
BRD-K52721684	PCO-400	0	11.09	0	0	3.69667			BRD-K51967704	BIIB021	1	0	57.24	62.86	-53.07	0	-22.74	0	0	-8.56	0	3.573
BRD-K16508793	diazepam	0	11.06	0	0	3.68667			BRD-K05464208	JX-401	0	17.88	0	0	17.39	0	0	0	0	0	0	3.527
BRD-K79092138	nitrofural	0	0	11.06	0	3.68667			BRD-K78431006	crizotinib	0	0	0	25.54	-0.1	0	0	8.21	1.32	0	0	3.497
BRD-K17796732	JWH-015	0	10.98	0	0	3.66			BRD-A79768653	sirolimus	0	37.67	0	0	-0.58	-2.46	0	0	0	0	0	3.463
BRD-K26979635	NS-3694	0	10.91	0	0	3.63667			BRD-K53790871	triamcinolone	0	34.38	0	0	0	0	0	0	0	0	0	3.438
BRD-K62353524	DY-131	0	0	0	10.91	3.63667			BRD-K77554836	triamcinolone	0	34.38	0	0	0	0	0	0	0	0	0	3.438
BRD-K91315211	betahistine	0	2.46	8.27	0	3.57667			BRD-K43164539	cholic-acid	0	34.29	0	0	0	0	0	0	0	0	0	3.429
BRD-K13642330	cosmosiin	0	10.66	0	0	3.55333			BRD-K47105409	AG-490	0	2.96	0	0	0	22.7	0	2.09	0	6.16	0	3.391
BRD-A68589262	troxipide	0	6.69	0	3.92	3.53667			BRD-A77118605	BML-ST330	0	27.26	0	0	6.43	0	0	0	0	0	0	3.369
BRD-K78838262	austricine	0	10.4	0	0	3.46667			BRD-K52522949	NCH-51	0	0	0	0	0	0	0	0	32.71	0	0	3.271
BRD-K79905821	gabazine	0	0	0	10.21	3.40333			BRD-K94441233	mevastatin	0	0	0.04	9.4	-0.13	1.04	1.44	2.15	11.11	0	6.9	3.195
BRD-K72541103	JAK3-inhibitor-I	0	7.32	2.87	0	3.39667			BRD-K16233984	eriochrome-black-t	0	0	0	0	4.77	0	0	18.55	8.34	0	0	3.166
BRD-K97274161	BRD-K97274161	0	10.05	0	0	3.35			BRD-A82238138	budesonide	0	25.45	0	0	19	0	6.73	-8.29	0	0	-11.54	3.135
BRD-K67298865	SB-431542	0	10.03	0	0	3.34333			BRD-A18579359	wiskostatin	0	0	4.64	17.46	0	2.14	0	4.18	2.89	0	0	3.131
BRD-A98702003	carbenoxolone	0	9.79	0	0	3.26333			BRD-A92439610	triamcinolone	0	34.38	0	0	-3.2	0	0	0	0	0	0	3.118
BRD-K68507560	dicycloverine	0	0.35	16.31	-6.9	3.25333			BRD-K05395900	nicotine	0	25.62	0	5.97	10.46	0	0.18	0	0	0	-11.28	3.095
BRD-A54845972	dihydroergotamine	0	6.84	2.78	0	3.20667			BRD-A22032524	amlodipine	0	0	0.74	18	-20.77	21.04	-4.89	0	0	0	16.42	3.054
BRD-A92439610	triamcinolone	0	0	9.54	0	3.18			BRD-A51382177	fosinopril	0	0	0	0	6.41	23.95	0	0	0	0	0	3.036
BRD-A47633927	NPC-15199	0	6.3	3.05	0	3.11667			BRD-K09132007	D-4476	0	14.83	2	3.03	3.88	2.13	2.75	0	1.66	0	0	3.028
BRD-A31227688	kynuramine	0	0	9.19	0	3.06333			BRD-K85015012	NNC-05-2090	0	0	0	35.59	-5.32	0	0	0	0	0	0	3.027
BRD-K87909389	alvocidib	0	0	4.51	4.64	3.05			BRD-K48195008	ethinylestradiol	0	16.83	0	0	0	0	0	0	13.39	0	0	3.022
BRD-K02953697	naringin	0	0	0	9.01	3.00333			BRD-K43880410	pregnenolone	0	0	0	0	0	17.79	12.4	0	0	0	0	3.019
BRD-K96362535	tubaic-acid	0	0	0	8.97	2.99			BRD-A08709697	heliotrine	0	0	0	0	23.39	5.78	0	3.61	2.29	0	-5.08	2.999
BRD-K42452249	EO-1428	0	8.91	0	0	2.97			BRD-K34170797	fexaramine	0	0	3.54	1.11	0	3.94	0	0	0	16.93	4.47	2.999
BRD-K06956503	BRD-K06956503	0	0	8.8	0	2.93333			BRD-A16444946	acarbose	0	9.39	0	0	11.63	0	0	5.02	3.76	0	0	2.98
BRD-K92984783	melperone	0	0	8.79	0	2.93			BRD-A64227845	SKF-77434	0	22.69	0	0	5.46	0	0	-2.38	3.83	0	0	2.96
BRD-K93258693	GW-9662	0	8.78	0	0	2.92667			BRD-K51418664	mitomycin-c	0	29.36	0	0	0	0	0	0	0	0	0	2.936
BRD-K81209512	AG-494	0	6.53	2.23	0	2.92			BRD-K12867552	THM-I-94	0	0	11.61	0	0	3.36	0	0	13.95	0	0	2.892
BRD-K94441233	mevastatin	0	0.05	2.61	6.09	2.91667			BRD-K19507340	megestrol	0	24.55	0	-1.8	0	9.08	-3.14	0.02	0.02	-0.02	0.02	2.873
BRD-K46068882	eugenitol	0	8.67	0	0	2.89			BRD-K85606544	neratinib	0	0	0	55.7	-27.77	0	0	0	0	0	0	2.793
BRD-K37447567	hydrocotarnine	0	17.63	-9	0	2.87667			BRD-K03015355	forskolin	0	24.21	-8.34	2.1	0	0	0	0	0	0	9.81	2.778
BRD-K94080537	diethyltoluamide	0	0	0	8.62	2.87333			BRD-K37798499	etoposide	0	15.98	0	0	11.77	0	0	0	0	0	0	2.775
BRD-A23770159	sirolimus	0	8.58	0	0	2.86			BRD-K48923948	BMS-641988	0	9.39	0	0	12.72	0	5.11	0	0	0	0	2.722
BRD-K32836707	CAY-10577	0	0	8.58	0	2.86			BRD-A82307304	atorvastatin	0	27.16	0	0	0	0	0	0	0	0	0	2.716
BRD-K08547377	irinotecan	0	7.32	1.11	0	2.81			BRD-K83963101	MLN-8054	0	0	0	0	27.11	0	0	0	0	0	0	2.711
BRD-K24994810	androstenol	0	0	8.38	0	2.79333			BRD-A61899133	catechin	0	35.85	0	0	-22.82	6.72	0	0	0	21.68	-14.82	2.661
BRD-K61323504	SB-225002	0	-1.34	0	9.71	2.79			BRD-K46317332	proadifen	0	17.77	0	0.19	7.73	0.21	0	0.16	0	0	0	2.606
BRD-K77987382	mebendazole	0	0	6.74	1.53	2.75667			BRD-A52530684	doxorubicin	0	0	9.9	0	0	7.07	0	0	9.06	0	0	2.603
BRD-K99615199	medroxyprogesterone	0	0	8.19	0	2.73			BRD-A34299591	budesonide	0	25.45	0	0	0	0	0.28	0.14	0	0	0	2.587
BRD-A83326220	brazilin	0	0	-1.97	10.1	2.71			BRD-K92093830	doxorubicin	0	0	0	24.31	0	0	0	0	1.09	0	0	2.54
BRD-K04170657	psoromic-acid	0	8.12	0	0	2.70667			BRD-K99818283	PIK-90	0	0	0	0	0	0	0	5.66	0	19.5	0	2.516
BRD-K09907482	PRL-3-inhibitor-I	0	8.06	0	0	2.68667			BRD-A96882008	L-732138	0	0	25.1	0	0	0	0	0	0	0	0	2.51
BRD-K73395020	SA-1478088	0	-0.35	-0.07	8.4	2.66			BRD-K63915849	AS-604850	0	0	0	0	0	0	0	0	0	13.65	11.24	2.489
BRD-K09638361	SA-63133	0	7.88	0	0	2.62667			BRD-K46469693	SCH-442416	0	3.13	8.96	0	0	12.77	0	0	0	0	0	2.486
BRD-K81272440	dantrolene	0	7.96	-0.19	0	2.59			BRD-K37691127	hinokitiol	0	0	8.94	0	0	15.91	0	0	0	0	0	2.485
BRD-A00267231	hemado	0	7.72	0	0	2.57333			BRD-K08206212	entecavir	0	0	0	0	0	0	0	24.76	0	0	0	2.476
BRD-K11107424	tiotidine	0	7.7	0	0	2.56667			BRD-K82109576	vincristine	0	12.85	0	0	11.84	0	0	0	0	0	0	2.469
BRD-K47869605	podophyllotoxin	0	7.58	0	0	2.52667			BRD-K12002134	megestrol	0	24.55	0	0	0	0	0	0	0	0	0	2.455
BRD-A10188456	dexamethasone	0	0	1.32	6.21	2.51			BRD-K79759585	sildenafil	0	5.39	0	0	1.35	0	2.29	0	15.38	0	0	2.441
BRD-K11636097	JNJ-7706621	0	7.46	0	0	2.48667			BRD-K19059335	BRD-K19059335	0	24.27	0	0	0	0	0	0	0	0	0	2.427
BRD-A65145453	ATPA	0	0	0	7.46	2.48667			BRD-K61463582	BRD-K61463582	0	0	0	0	0	0	0	11.4	12.43	0	0	2.383
BRD-K18036262	L-168049	0	7.29	0	0	2.43			BRD-A36066264	estradiol-benzoate	0	9.12	0	0	0.88	1.7	0.3	6.99	1.08	2.1	1.61	2.378
BRD-K79759585	sildenafil	0	0	7.13	0	2.37667			BRD-K15916496	clotrimazole	0	0	0	2.39	0	1.73	15.49	0	3.87	0	0	2.348
BRD-A47065382	huperzine-a	0	4.7	0	2.4	2.36667			BRD-A72066420	mifobate	0	11.35	0	0	11.87	0	0	0	0	0	0	2.322
BRD-K20986251	lithocholic-acid	0	7.05	0	0	2.35			BRD-A97479839	piperidolate	0	18.67	0	0	4.38	0	0	0	0	0	0	2.305
BRD-K88429204	pyrimethamine	0	6.97	0	0	2.32333			BRD-A13122391	triptolide	0	0	0	14.92	0	0	0	0	7.68	0	0	2.26
BRD-K31987754	oleylethanolamide	0	0	0	6.92	2.30667			BRD-K49519144	LY-2140023	0	22.53	0	0	0	0	0	0	0	0	0	2.253
BRD-K71430621	clobenpropit	0	0.6	6.14	0.16	2.3			BRD-A93424738	dexamethasone	0	15.33	0	0	2.14	1.62	0	0	3.41	0	0	2.25
BRD-K25991148	warfarin	0	6.76	0	0	2.25333			BRD-K76805682	SB-415286	0	0	0	0	0	28.2	-2.41	0	9.53	-8.38	-4.46	2.248
BRD-K56509348	BMS-182874	0	13.9	-7.16	0	2.24667			BRD-K17210248	daunorubicin	0	0	0	22.41	0	0	0	0	0	0	0	2.241
BRD-K77175907	calcifediol	0	6.71	0	0	2.23667			BRD-A83937277	mephenytoin	0	34.23	0	0	0	0	0	0	-19.04	7.06	0	2.225
BRD-K09416995	lovastatin	0	0	6.68	0	2.22667			BRD-A92177080	betamethasone	0	38	0	-17.27	0	-3.22	0	0	0	4.47	0	2.198
BRD-A72066420	mifobate	0	6.61	0	0	2.20333			BRD-K72541103	JAK3-inhibitor-I	0	0	4.72	12.29	0	0	4.55	0	0	0	0	2.156
BRD-A63346720	rimcazole	0	6.45	0	0	2.15			BRD-K27710560	splitomycin	0	0	0	0	21.36	0	0	0	0	0	0	2.136
BRD-K93480852	KN-93	0	2.94	0	3.5	2.14667			BRD-K79092138	nitrofural	0	0	0	0	0	0	0	5.09	0	12.29	3.81	2.119
BRD-A30655177	LFM-A13	0	5.78	0.6	-0.01	2.12333			BRD-A27554692	altrenogest	0	13.43	0	3.52	4.18	0	0	0	0	0	0	2.113
BRD-K13872703	BRD-K13872703	0	-7.41	7.05	6.66	2.1			BRD-K88172511	naltrexone	0	21.09	0	0	0	0	0	0	0	0	0	2.109
BRD-K36965586	m-chlorophenylbiguanide	0	6.28	0	0	2.09333			BRD-K12994359	valdecoxib	0	-0.04	0.04	0	0.02	0.04	0.16	0.04	0	9.99	10.62	2.087
BRD-A59943784	fluticasone	0	6.13	0	0	2.04333			BRD-K81209159	herniarin	0	0	0	6.26	0	0	0	4.18	0	10.36	0	2.08
BRD-A18497530	5-iodotubercidin	0	6.09	0	0	2.03			BRD-K13642330	cosmosiin	0	0	0	16.19	0	12.98	0	-8.58	0	0	0	2.059
BRD-K75181824	acetyl-geranygeranyl-cysteine	0	0	0	6.09	2.03			BRD-K38615104	A-443644	0	0	0	11.26	0	0	0	0	8.9	0	0	2.016
BRD-K61097567	SB-218795	0	6.03	0	0	2.01			BRD-A31227688	kynuramine	0	7.63	0	0	4.3	0	0	0	0	8.11	0	2.004
BRD-K27710560	splitomycin	0	6.01	0	0	2.00333			BRD-K73290745	ICI-199441	0	0	0	0	3.49	0	0	3.69	5.52	0	7.24	1.994
BRD-A55393291	testosterone	0	1.69	4.29	0	1.99333			BRD-K81709173	halcinonide	0	0	0	0	14.07	0	0	0	5.83	0	0	1.99
BRD-K89923877	scopolamine	0	1.75	4.11	0	1.95333			BRD-A10188456	dexamethasone	0	15.33	0.92	0.69	0	1.44	0	0.88	0.55	0	0	1.981
BRD-K03600606	catechin	0	5.8	0	0	1.93333			BRD-K71534238	GW-9508	0	0.43	0.19	0	4.82	3.27	0.25	1.32	3.68	5.76	0	1.972
BRD-K64670467	JNJ-16259685	0	0	0	5.79	1.93			BRD-K26997899	SA-792574	0	10.48	0	0	9.21	0	0	0	0	0	0	1.969
BRD-K05804044	AZ-628	0	5.76	0	0	1.92			BRD-U25771771	WZ-4-145	0	0	0	19.53	0	0	0	0	0	0	0	1.953
BRD-A48257147	PHCCC	0	5.71	0	0	1.90333			BRD-K52397688	amperozide	0	-1.05	11.52	10.19	-1.48	0.34	0	0	0	0	0	1.952
BRD-K43880410	pregnenolone	0	5.65	0	0	1.88333			BRD-K82147103	lofepramine	0	2.9	0	0	0	16.57	0	0	0	0	0	1.947
BRD-K79131256	albendazole	0	5.63	0	0	1.87667			BRD-K90027355	spironolactone	0	9.17	0	4.23	0.43	4.94	0.16	0.04	0.04	0.17	0.05	1.923
BRD-A13122391	triptolide	0	5.56	0	0	1.85333			BRD-K16977723	PP-3	0	0	0	0	0	0	15	0	0	4.15	0	1.915
BRD-K94270326	ecopipam	0	5.51	0	0	1.83667			BRD-A98702003	carbenoxolone	0	0	0	0	18.96	0	0	0	0	0	0	1.896
BRD-K17561142	amiodarone	0	0.05	0	5.35	1.8			BRD-K67298865	SB-431542	0	0	0	0	0	18.68	0	0	0	0	0	1.868
BRD-K29458283	chlorambucil	0	5.35	0.04	0	1.79667			BRD-K12184470	flunarizine	0	19.33	0	0	-0.7	0	0	0	0	0	0	1.863
BRD-K70914287	BIBX-1382	0	5.25	0	0	1.75			BRD-A79465854	auranofin	0	0	12.21	0	0	6.3	0	0	0	0	0	1.851
BRD-K39746403	erythromycin	0	0	0	5.17	1.72333			BRD-K09638361	SA-63133	0	0	0	0	0	0	0	18.28	0	0	0	1.828
BRD-A71157293	fursultiamine	0	5.16	0	0	1.72			BRD-K12906962	dichlorobenzamil	0	0	8.48	0	0	9.43	0	0	0	0	0	1.791
BRD-K12994359	valdecoxib	0	0	0.04	5.12	1.72			BRD-A94413429	NTNCB	0	-7.29	0	13.81	-16.23	20.6	-18.81	14.77	0	0	10.97	1.782
BRD-A43974499	reboxetine	0	5.09	0	0	1.69667			BRD-A61392169	eliprodil	0	0	0	0	0	0	0	17.74	0	0	0	1.774
BRD-K88701661	dimercaptosuccinic-acid	0	5.07	0	0	1.69			BRD-K24656285	farnesol	0	0	0	0	17.45	0	0	0	0	0	0	1.745
BRD-K11399644	phenformin	0	4.89	0	0	1.63			BRD-K88741031	methyl-2,5-dihydroxycinnamate	0	16.8	0	0	0.56	0	0	0	0	0	0	1.736
BRD-K51095933	estropipate	0	-0.32	0	5.15	1.61			BRD-K70914287	BIBX-1382	0	0	0	2.34	-20.3	6.32	11.42	0	0	9.71	7.66	1.715
BRD-A68009927	daunorubicin	0	0	4.82	0	1.60667			BRD-K49577446	flunisolide	0	0	-0.04	0	0	0.04	3.83	2.94	10.13	0	0.19	1.709
BRD-K63784565	BRD-K63784565	0	4.79	0	0	1.59667			BRD-K55991774	BAS-09104376	0	17.03	0	0	0	0	0	0	0	0	0	1.703
BRD-K38775274	dexamethasone	0	0.07	0	4.65	1.57333			BRD-K09635314	M-3M3FBS	0	2.81	0.05	-0.91	10.17	1.06	0.05	2.31	0.09	0.09	1.19	1.691
BRD-A16444946	acarbose	0	4.62	0	0	1.54			BRD-K85242180	beta-CCP	0	0	0	0	0	-7.11	0	0	0	24	0	1.689
BRD-K76274772	MAPP-D-erythro	0	0	4.59	0	1.53			BRD-A60414806	vincristine	0	12.85	0	3.99	0	0	0	0	0	0	0	1.684
BRD-K62982419	cilomilast	0	4.47	0	0	1.49			BRD-K11158509	tyrphostin-B44	0	4.96	0	0	11.84	0	0	0	0	0	0	1.68
BRD-K42095107	daidzein	0	11.75	-7.3	0	1.48333			BRD-K10705233	GW-405833	0	-0.04	3.95	3.87	1.83	-0.02	2.12	5.32	-5.25	4.86	0.02	1.666
BRD-K52930707	rescinnamine	0	4.45	0	0	1.48333			BRD-K71430621	clobenpropit	0	1.02	0	0	13.62	0	0.13	0	0.5	0	1.37	1.664
BRD-K42679050	Y-27152	0	4.39	0	0	1.46333			BRD-K07888196	tyrphostin-AG-538	0	25.95	-13.76	-4.49	12.53	0	0	-3.78	0	0	0	1.645
BRD-K75699339	rizatriptan	0	4.53	-0.1	-0.05	1.46			BRD-A39522003	OMDM-2	0	0	0	0	10.27	0	0	0	0	3.01	3.09	1.637
BRD-K78294846	osthol	0	4.36	0	0	1.45333			BRD-A93255169	thalidomide	0	19.21	-7.03	0	3.92	0	0	0	0	0	0	1.61
BRD-K46142322	RS-67333	0	4.33	0	0	1.44333			BRD-K39746403	erythromycin	0	8.6	0	0	0	3.85	0	0	3.57	0	0	1.602
BRD-K05673000	dicloxacillin	0	0	4.24	0	1.41333			BRD-A39052811	mosapride	0	0	0.19	0.09	4.41	10.86	0	0	0	0.19	0.16	1.59
BRD-A27554692	altrenogest	0	0	4.22	0	1.40667			BRD-K79131256	albendazole	0	0.21	0	0	7.34	0.87	-0.21	7.42	0	0.19	0	1.582
BRD-K66782112	BRD-K66782112	0	4.11	0	0	1.37			BRD-K70487031	flupentixol	0	0	0	0	0	12.78	1.04	0	0	1.84	0	1.566
BRD-K69556541	ryanodine	0	4.11	0	0	1.37			BRD-K28470988	L-690330	0	0	0	0	12.25	3.1	0	0	0	0	0	1.535
BRD-K72726508	arcyriaflavin-a	0	4.41	0	-0.31	1.36667			BRD-A69951442	dexamethasone	0	15.33	0	0	0	0	0	0	0	0	0	1.533
BRD-A65449987	flunisolide	0	0	4.07	0	1.35667			BRD-K38775274	dexamethasone	0	15.33	0	0	0	0	0	0	0	0	0	1.533
BRD-K12932420	YM-976	0	4.03	0	0	1.34333			BRD-K21680192	mitoxantrone	0	0	0	11.7	0	0	0	0	3.57	0	0	1.527
BRD-K11717138	benzbromarone	0	2.4	1.61	0	1.33667			BRD-A30717181	triamcinolone	0	34.38	0	0	-22.58	0	0	0	16.96	-13.5	0	1.526
BRD-A28318179	aminomethyltransferase	0	0	3.99	0	1.33			BRD-K38251852	paxilline	0	0	0	0	12.73	2.52	0	0	0	0	0	1.525
BRD-A58280226	Y-27632	0	5.17	0	-1.22	1.31667			BRD-K12120659	GR-144053	0	0	0	0	15.18	0	0	0	0	0	0	1.518
BRD-K18905250	ST-91	0	3.92	0	0	1.30667			BRD-K09907482	PRL-3-inhibitor-I	0	4.37	0	0	10.66	0	0	0	0	0	0	1.503
BRD-A67862938	naftidrofuryl	0	3.88	0	0	1.29333			BRD-A26095496	clobetasol	0	0	0	0	0	0	0	11.6	0	3.27	0	1.487
BRD-K60640630	mometasone	0	3.86	0	0	1.28667			BRD-A29289453	PCA-4248	0	0	0	0	0	5.83	0	1.69	7.05	0	0	1.457
BRD-K85242180	beta-CCP	0	3.83	0	0	1.27667			BRD-K51095933	estropipate	0	14.52	-2.58	2.11	0	0	0	0	0	0.42	0	1.447
BRD-K71534238	GW-9508	0	3.96	-0.16	0	1.26667			BRD-K28761384	zuclopenthixol	0	3.01	0	2.88	3.27	-1.18	0	16.35	0	0	-10.02	1.431
BRD-K84955386	hyperoside	0	3.77	0	0	1.25667			BRD-K07888107	depudecin	0	0	0	0	0	0	0	9.15	0	0	4.87	1.402
BRD-A93255169	thalidomide	0	0	3.75	0	1.25			BRD-K05528470	L-745870	0	0	0	14.02	0	0	0	0	0	0	0	1.402
BRD-A94543220	bifonazole	0	3.72	0	0	1.24			BRD-K09668667	benzo(a)pyrene	0	0	0	13.84	0	0	0	0	0	0	0	1.384
BRD-A14798026	mestranol	0	3.68	0	0	1.22667			BRD-A75409952	wortmannin	0	0	0	0	0	0	0	13.75	0	0	0	1.375
BRD-K18574842	nafcillin	0	3.29	0.39	0	1.22667			BRD-K20655524	mefexamide	0	0	0	0	8	5.66	0	0	0	0	0	1.366
BRD-A83081521	finasteride	0	3.66	0	0	1.22			BRD-K68065987	MK-2206	0	0	0	0	0	0	0	6.82	2.36	0	4.47	1.365
BRD-K46419649	U0126	0	0	3.6	0	1.2			BRD-K61323504	SB-225002	0	0	0.05	0.05	0	0.05	0	0.98	0	12.51	-0.02	1.362
BRD-K61463582	BRD-K61463582	0	3.59	0	0	1.19667			BRD-K97863768	prothionamide	0	0	0	0	13.55	0	0	0	0	0	0	1.355
BRD-A03623303	metoprolol	0	0	3.55	0	1.18333			BRD-A83326220	brazilin	0	11.98	0	7.17	-14.55	8.95	0	0	0	0	0	1.355
BRD-K98548675	parthenolide	0	3.42	0.04	0	1.15333			BRD-K11911061	GR-127935	0	0	0	0	0	13.4	0	0	0	0	0	1.34
BRD-A22897758	pinacidil	0	0	3.46	0	1.15333			BRD-K99029477	prometon	0	13.48	0	0	20.55	0	-28.91	16.51	0	-14.95	6.53	1.321
BRD-K73991644	isoquercetin	0	3.33	0	0	1.11			BRD-A68891053	BW-B70C	0	5.3	0	0	7.8	0	0	0	0	0	0	1.31
BRD-A39390670	rabeprazole	0	3.29	0	0	1.09667			BRD-K46419649	U0126	0	0	0	12.88	0	0	0	0	0	0	0	1.288
BRD-K86930074	cediranib	0	0	0	3.28	1.09333			BRD-K84895041	BMY-45778	0	0	0	0	0	0	0	12.85	0	0	0	1.285
BRD-K48195008	ethinylestradiol	0	3.23	0	0	1.07667			BRD-K81272440	dantrolene	0	9.51	0	0	3.21	-0.01	0	0	0	0	0	1.271
BRD-K29582677	flunarizine	0	3.03	0	0	1.01			BRD-K47635719	dexamethasone	0	15.33	0	0	-0.55	-2.13	0	0	0	0	0	1.265
BRD-K25836724	epitestosterone	0	2.94	0	0	0.98			BRD-K92015269	GBR-12783	0	12.59	0	0	0	0	0	0	0	0	0	1.259
BRD-A64227845	SKF-77434	0	0	0	2.93	0.976667			BRD-K61097567	SB-218795	0	12.55	0	0	0	0	0	0	0	0	0	1.255
BRD-K94841585	emodic-acid	0	2.92	0	0	0.973333			BRD-A55393291	testosterone	0	0	0	-11.88	21.73	0	0	0	0	2.52	0	1.237
BRD-K70487031	flupentixol	0	0	2.76	0	0.92			BRD-K99615199	medroxyprogesterone	0	12.26	0	0	0	0	0	0	0	0	0	1.226
BRD-K23335153	AMN-082	0	0	0	2.75	0.916667			BRD-K82216340	medroxyprogesterone	0	12.26	0	0	0	0	0	0	0	0	0	1.226
BRD-K34034388	GBR-12783	0	0	0	2.68	0.893333			BRD-K28183345	proguanil	0	0	0	0	0	0	4.61	0	0	7.46	0.16	1.223
BRD-K05528470	L-745870	0	7.05	-4.38	0	0.89			BRD-K71726959	BRD-K71726959	0	0.92	-0.17	1.54	-6.8	0.28	6.08	2.21	7.27	-0.17	1.05	1.221
BRD-K72703948	ZM-447439	0	2.66	0	0	0.886667			BRD-A59808129	guggulsterone	0	8.32	0	0	3.8	0	0	0	0	0	0	1.212
BRD-K25311561	KU-55933	0	2.64	0	0	0.88			BRD-K94832621	Y-134	0	0	12.01	0	0	0	0	0	0	0	0	1.201
BRD-K54771420	glycocholic-acid	0	0	2.64	0	0.88			BRD-K06024458	n-arachidonyl-GABA	0	7.19	0	0	4.78	0	0	0	0	0	0	1.197
BRD-K00486786	RO-08-2750	0	2.63	0	0	0.876667			BRD-K28075147	biochanin-a	0	0	0	0	7.89	0	4.05	0	0	0	0	1.194
BRD-K29359156	ebselen	0	2.57	0	0	0.856667			BRD-K56596464	QX-314	0	0	0	0	11.9	0	0	0	0	0	0	1.19
BRD-K83289131	CAY-10618	0	-11.85	0	14.41	0.853333			BRD-K05804044	AZ-628	0	0	0	11.56	0	0	0	0	0	0	0	1.156
BRD-K09963420	saquinavir	0	0	0	2.53	0.843333			BRD-K04993501	cefixime	0	2.61	0	0	0	0	8.72	0	0	0	0	1.133
BRD-A18579359	wiskostatin	0	0	2.5	0	0.833333			BRD-K89839824	raltitrexed	0	0.46	0	0	3.32	0	0	1.58	0	0	5.83	1.119
BRD-K35629949	SR-27897	0	8.18	-5.78	0	0.8			BRD-K04196797	oxcarbazepine	0	2.21	0	0	8.44	0	0	0.41	0	0	0	1.106
BRD-K13646352	midostaurin	0	2.36	0	0	0.786667			BRD-K57080016	selumetinib	0	0	0	0	0	11.04	0	0	0	0	0	1.104
BRD-K19507340	megestrol	0	-0.02	2.24	0.02	0.746667			BRD-A81377415	BRD-A81377415	0	10.94	0	0	0	0	0	0	0	0	0	1.094
BRD-K50325075	UCL-2077	0	2.21	0	0	0.736667			BRD-K34014345	naproxol	0	4.66	0	2.62	0	0	0	0	0	3.63	0	1.091
BRD-K76304753	phenazopyridine	0	1.08	1.04	0	0.706667			BRD-K65814004	diphenyleneiodonium	0	0	0	0	0	0	-4.14	15.03	0	0	0	1.089
BRD-K10705233	GW-405833	0	-0.04	-0.02	2.1	0.68			BRD-K40919711	BAPTA-AM	0	2.08	2.7	0	0	0	2.42	0	0	0	3.68	1.088
BRD-K03557653	sappanone-a	0	0	1.96	0	0.653333			BRD-A34208323	VU-0404997-2	0	0	10.85	0	0	0	0	0	0	0	0	1.085
BRD-K76810206	nicergoline	0	0	1.94	0	0.646667			BRD-K17796732	JWH-015	0	0	0	0	0	0	0	0	0	10.85	0	1.085
BRD-K47639036	flavoxate	0	0	0	1.92	0.64			BRD-K96402602	farnesylthiotriazole	0	0	0	0	0	0	0	0	0	10.83	0	1.083
BRD-K79353516	indolophenanthridine	0	1.91	0	0	0.636667			BRD-K95739795	tetrabenazine	0	0	0	0	0	-13.79	0	4.4	12.57	0	7.59	1.077
BRD-K46018455	bezafibrate	0	1.87	0	0	0.623333			BRD-A41833852	naloxone	0	0	2.71	0	0	0	0	2.56	0	5.47	0	1.074
BRD-A16694057	bisphenol-a	0	1.8	0	0	0.6			BRD-K31283835	tofacitinib	0	10.7	0	0	0	0	0	0	0	0	0	1.07
BRD-K51350053	toremifene	0	0.81	0.87	0	0.56			BRD-A60571864	budesonide	0	25.45	-13.49	0	0	-1.3	0	0	0	0	0	1.066
BRD-K80334323	noretynodrel	0	0	1.65	0	0.55			BRD-K18905250	ST-91	0	0	0	0	3.6	0	6.93	0	0	0	0	1.053
BRD-A93424738	dexamethasone	0	0	0	1.63	0.543333			BRD-K24994810	androstenol	0	10.22	0	0	0	0	0	0	0	0	0	1.022
BRD-K06557128	voriconazole	0	1.93	0	-0.31	0.54			BRD-K93658967	aloisine	0	0	0	3.1	-2.04	4.65	0	4.34	0	0	0	1.005
BRD-K59037100	oxybenzone	0	1.53	0	0	0.51			BRD-K39983086	loteprednol	0	3.13	0	11.94	0	-1.61	0	0	-3.48	0	0	0.998
BRD-K12057390	apigenin	0	1.46	0	0	0.486667			BRD-K59058766	chlorprothixene	0	0	3.38	3.61	0	2.99	0	0	0	0	0	0.998
BRD-K33106058	cytarabine	0	0.74	0.69	0	0.476667			BRD-A31575449	CGP-20712	0	0	0	0	-0.99	8.08	0	1.53	0	0	1.22	0.984
BRD-K46937689	phenazone	0	0	1.36	0	0.453333			BRD-A83237092	fulvestrant	0	2.96	0	0	4.65	3.55	0	-1.41	0	0	0	0.975
BRD-K27450477	EHNA	0	0	1.36	0	0.453333			BRD-K11107424	tiotidine	0	0	0	0	0	0	9.72	0	0	0	0	0.972
BRD-A80017228	bendroflumethiazide	0	0	1.35	0	0.45			BRD-A16694057	bisphenol-a	0	1.3	-0.16	-0.37	5.57	0	0	0	3.37	0	0	0.971
BRD-K90976994	dehydrocholic-acid	0	1.32	0	0	0.44			BRD-K38323065	phenacetin	0	4.03	-0.51	-0.63	0	0	0	0	0	6.68	0	0.957
BRD-K65146499	nabumetone	0	1.3	0	0	0.433333			BRD-K14791739	fluticasone	0	9.43	0	0	0	0	0	0	0	0	0	0.943
BRD-K18895904	olanzapine	0	0	1.3	0	0.433333			BRD-K33106058	cytarabine	0	4.33	0	3.25	0	0.74	0	0	0.56	0	0.47	0.935
BRD-K59332007	linopirdine	0	1.28	0	0	0.426667			BRD-K00184207	GR-206	0	0	0	0	9.23	0	0	0	0	0	0	0.923
BRD-A75552914	isoxicam	0	1.25	0	0	0.416667			BRD-K48168960	propylthiouracil	0	9.22	0	0	0	0	0	0	0	0	0	0.922
BRD-K15108141	gemcitabine	0	1.24	0	0	0.413333			BRD-K27450477	EHNA	0	1.01	0	0	3.87	0	0	4.34	0	0	0	0.922
BRD-A92670106	tocainide	0	1.23	0	0	0.41			BRD-A47065382	huperzine-a	0	0	9.2	0	0	0	0	0	0	0	0	0.92
BRD-A63043573	cabergoline	0	1.2	0	0	0.4			BRD-K33818169	GW-3965	0	0	1.18	0	1.13	8.06	-1.33	0	0	0	0	0.904
BRD-K84937637	sirolimus	0	1.16	0	0	0.386667			BRD-K21548250	moracizine	0	0	0	0	0	0	4.33	0	1.2	0	3.47	0.9
BRD-K55696337	topotecan	0	1.14	0	0	0.38			BRD-A44827100	erythromycin	0	8.6	0	0	0	0	0	0	0	0	0	0.86
BRD-K59753853	MDL-29951	0	1.13	0	0	0.376667			BRD-A11813248	AM-92016	0	0	0	2.1	0	0	0	4.55	0	1.92	0	0.857
BRD-K65417056	meprylcaine	0	0	1.09	0	0.363333			BRD-K27871032	lysergol	0	0	0	0	8.52	0	0	0	0	0	0	0.852
BRD-K14888893	minoxidil	0	1.05	0	0	0.35			BRD-A35108200	dexamethasone	0	15.33	-2.14	-0.21	0	-4.39	-0.05	0	-0.1	0	0	0.844
BRD-K76587808	fraxetin	0	0	0	1.04	0.346667			BRD-K01292756	pimozide	0	0	3.84	0.01	0	4.48	0	0.01	0.01	0	0.01	0.836
BRD-A70083328	secnidazole	0	0.74	0	0.28	0.34			BRD-K64670467	JNJ-16259685	0	0	2.96	0	0	5.3	0	0	0	0	0	0.826
BRD-A39052811	mosapride	0	0.72	0	0.19	0.303333			BRD-K96362535	tubaic-acid	0	0	0	0	0	0	0	0	0	0	8.25	0.825
BRD-K14993104	bemegride	0	0.63	0	0.21	0.28			BRD-A75552914	isoxicam	0	0	0	0	8.24	0	0	0	0	0	0	0.824
BRD-A10303790	talampicillin	0	0.72	0	0	0.24			BRD-K63550407	erythromycin	0	8.6	0	0	0	0	0	0	0	0	-0.37	0.823
BRD-K33308633	INCA-6	0	0.7	0	0	0.233333			BRD-K82941592	rosuvastatin	0	0	0	0	0	8.1	0	0	0	0	0	0.81
BRD-K90027355	spironolactone	0	0.21	0.34	0.14	0.23			BRD-K08547377	irinotecan	0	0	5.58	0.97	0.13	0	0.13	0.17	0.9	0.14	0	0.802
BRD-A80793822	pemoline	0	0.67	0	0	0.223333			BRD-A96456596	FPL-55712	0	0	0	0	0	0	0	0	0	7.97	0	0.797
BRD-K77695569	tiabendazole	0	0.67	0	0	0.223333			BRD-A35519318	benidipine	0	0	0	0	0	7.94	0	0	0	0	0	0.794
BRD-A49160188	donepezil	0	0.01	0.55	0	0.186667			BRD-K37814297	acepromazine	0	0	0	7.88	0	0	0	0	0	0	0	0.788
BRD-K49890030	gavestinel	0	3.89	0	-3.34	0.183333			BRD-K98548675	parthenolide	0	0.02	0	0	0.04	0.07	0	4.71	2.88	0	0.05	0.777
BRD-A71262238	nafadotride	0	0.44	0.08	0	0.173333			BRD-A23359898	sibutramine	0	15.24	0	0	-0.5	-0.43	-0.31	0	-6.25	0	0	0.775
BRD-K67261995	adipiodone	0	0.43	0	0	0.143333			BRD-K72726508	arcyriaflavin-a	0	0	0	0	0	-2.83	0	0	-0.46	11.49	-0.5	0.77
BRD-A34751532	homosalate	0	0	0	0.43	0.143333			BRD-K64451768	GANT-58	0	0	0	0	0	0	0	0	0	7.68	0	0.768
BRD-K66874953	pifithrin-alpha	0	0	0.01	0.41	0.14			BRD-K12357156	AG-490	0	2.96	0	0	0	0	0	3.34	0	0	1.32	0.762
BRD-K20655524	mefexamide	0	0.37	0	0	0.123333			BRD-A10303790	talampicillin	0	5.85	0	0	0	0	0.94	0	0	0.74	0	0.753
BRD-K64610608	EMF-bca1-57	0	0.35	0	0	0.116667			BRD-K84955386	hyperoside	0	0	0	-1.47	0	2.61	0	2.79	1.42	2.05	0	0.74
BRD-K91290917	amodiaquine	0	0.28	0	0	0.0933333			BRD-K45479396	BP-554	0	0	0	0	7.38	0	0	0	0	0	0	0.738
BRD-A65615053	zacopride	0	0	0.25	0	0.0833333			BRD-K96809896	SKF-86002	0	0	0	0	0	0	0	1.45	0	5.8	0	0.725
BRD-K09635314	M-3M3FBS	0	1.64	-0.09	-1.3	0.0833333			BRD-K08554278	bisbenzimide	0	0	0	0	0	7.18	0	0	0	0	0	0.718
BRD-K88172511	naltrexone	0	0.23	0	0	0.0766667			BRD-K94841585	emodic-acid	0	0	0	0	5.11	0	0	0	0	0	1.92	0.703
BRD-K92760278	riboflavin	0	0.56	-0.35	0	0.07			BRD-K65331431	retinyl	0	6.89	0	0	0	0	0	0	0	0	0	0.689
BRD-K37289225	clozapine	0	0.21	0	0	0.07			BRD-K43887077	dopamine	0	0	0	0	13.39	0	-5.45	0	-1.07	0	0	0.687
BRD-A36318220	necrostatin-1	0	0.1	0	0.1	0.0666667			BRD-K79353516	indolophenanthridine	0	0	0	0	0	0	0	0	6.8	0	0	0.68
BRD-A66435872	HTMT	0	0.07	0.04	0	0.0366667			BRD-K77286328	reversine	0	0	0	0	0	0	0	6.77	0	0	0	0.677
BRD-K24023109	diltiazem	0	0.1	0	0	0.0333333			BRD-A41555725	chlortetracycline	0	19.18	-14.91	0	-24	0	0	0	0	15.56	10.84	0.667
BRD-K63923597	barasertib	0	0	0.1	0	0.0333333			BRD-K52662033	lidocaine	0	2.36	0	0	6.77	0	0	0	0	-0.65	-1.9	0.658
BRD-K70358946	aripiprazole	0	0	0	0.1	0.0333333			BRD-A93000692	ciglitazone	0	0	0	6.56	0	0	0	0	0	0	0	0.656
BRD-K54314721	zolmitriptan	0	0.09	0	0	0.03			BRD-A14798026	mestranol	0	0	0	0	0	0	0	6.44	0	0	0	0.644
BRD-K49577446	flunisolide	0	0.05	0	0.04	0.03			BRD-K00824317	fludroxycortide	0	0	0	0	6.31	0	0	0	0	0	0	0.631
BRD-A19736161	ondansetron	0	0.07	0	0	0.0233333			BRD-K71860425	CDK2-5-inhibitor	0	0	0	0	0	2.46	0	0	3.7	0	0	0.616
BRD-K01292756	pimozide	0	0	0	0.07	0.0233333			BRD-K65503129	HSP90-inhibitor	0	6.05	0	0	0	0	0	0	0	0	0	0.605
BRD-K62810658	PD-98059	0	0	0	0.07	0.0233333			BRD-K17378184	prestwick-559	0	3.43	0	0	0.6	0.92	0	0	0	1.09	0	0.604
BRD-K53570330	carbofuran	0	5.16	-1.8	-3.3	0.02			BRD-A37432947	ipratropium	0	0	0	0	0	5.99	0	0	0	0	0	0.599
BRD-K91509126	piceatannol	0	0.02	0.04	0	0.02			BRD-A50454580	PD-0325901	0	5.93	0	0	0	0	0	0	0	0	0	0.593
BRD-K06221026	DUP-697	0	0	0.06	0	0.02			BRD-K93325701	damnacanthal	0	23.15	0	0	0	0	-15.6	0	19.81	-21.52	0	0.584
BRD-K10995081	perphenazine	0	0	0.05	0	0.0166667			BRD-K92446736	zatebradine	0	5.82	0	0	0	0	0	0	0	0	0	0.582
BRD-A84134924	pancuronium	0	3.82	-3.77	0	0.0166667			BRD-A79314293	cephalosporanic-acid	0	0	0	0	5.72	0	0	0	0	0	0	0.572
BRD-K19525698	ozagrel	0	2.06	-2.03	0	0.01			BRD-K32311154	nifekalant	0	2.95	0	0	2.64	0	0	0	0	0	0	0.559
BRD-A64092382	mexiletine	0	0.03	0	0	0.01			BRD-K53855319	SRT-1720	0	0	0	0	0	0	2.27	0	0	3.22	0	0.549
BRD-K37270826	mifepristone	0	0	0	0.02	0.00666667			BRD-K26548821	quinpirole	0	5.47	0	0	0	0	0	0	0	0	0	0.547
BRD-K02637541	celecoxib	0	0	0.01	0	0.00333333			BRD-A85280935	quinpirole	0	5.47	0	0	0	0	0	0	0	0	0	0.547
BRD-K01095011	finasteride	0	0.05	0	-0.05	0			BRD-K09416995	lovastatin	0	0	0.21	4.65	0	0	0	0.5	0	0.07	0	0.543
BRD-K63675182	triflupromazine	0	0	0	0	0			BRD-K91315211	betahistine	0	5.41	0	0	0	0	0	0	0	0	0	0.541
BRD-K99621550	tubocurarine	0	0	0	0	0			BRD-K01265221	BRD-K01265221	0	0	0	0	5.38	0	0	0	0	0	0	0.538
BRD-K45117373	Y-26763	0	0	0	0	0			BRD-K04430056	7-nitroindazole	0	0.01	-0.01	0	-0.07	0	1.13	0	0	4.17	-0.09	0.514
BRD-A61392169	eliprodil	0	0	0	0	0			BRD-A47633927	NPC-15199	0	0	0	0	0	0	5.13	0	0	0	0	0.513
BRD-A09925278	etilefrine	0	0	0	0	0			BRD-K01095011	finasteride	0	4.07	0	0.09	0	-2.33	0	0.05	3.14	0	0.1	0.512
BRD-K11129031	gemfibrozil	0	0	0	0	0			BRD-K69837166	trap-101	0	0	0	5.12	0	0	0	0	0	0	0	0.512
BRD-K26117720	gingerol	0	0	0	0	0			BRD-A65739223	ramipril	0	0	5.1	0	0	0	0	0	0	0	0	0.51
BRD-A73859745	glycodeoxycholic-acid	0	0	0	0	0			BRD-K16195444	oxymetazoline	0	5.03	0	0	0	0	0	0	0	0	0	0.503
BRD-A09539288	homatropine	0	0	0	0	0			BRD-K86930074	cediranib	0	0	0	4.94	0	0	0	0	0	0	0	0.494
BRD-A98299281	velnacrine	0	0	0	0	0			BRD-K60923938	veratridine	0	0	0	0	0	0	0	0	4.8	0	0	0.48
BRD-A37776212	ICI-204448	0	0	0	0	0			BRD-A79803969	memantine	0	0	0	0	0	0	4.78	0	0	0	0	0.478
BRD-K38436528	imipramine	0	0	0	0	0			BRD-K65146499	nabumetone	0	0	0	0	0.49	0.39	0	3.56	0.33	0	0	0.477
BRD-A95869247	indapamide	0	0	0	0	0			BRD-K25079130	avrainvillamide-analog-4	0	2.57	0	0	0	2.2	0	0	0	0	0	0.477
BRD-A16700644	isoxsuprine	0	0	0	0	0			BRD-K62810658	PD-98059	0	1.07	0	0	0	0	0.17	-0.25	0	3.77	0	0.476
BRD-K13211965	L-741742	0	0	0	0	0			BRD-A65449987	flunisolide	0	0	0	0	0	0	4.71	0	0	0	0	0.471
BRD-K02867583	minaprine	0	0	0	0	0			BRD-K18799075	BAY-59-3074	0	0	0	0	0	0	0	0	4.69	0	0	0.469
BRD-A30435184	metergoline	0	0	0	0	0			BRD-K54708045	nTZDpa	0	0	0	0	0	4.43	0	0	0	0	0	0.443
BRD-A45543382	metrizamide	0	0	0	0	0			BRD-K31792052	pifithrin	0	0	0	0	0	2.04	0	0	2.25	0	0	0.429
BRD-A65280694	molindone	0	0	0	0	0			BRD-A68589262	troxipide	0	4.27	0	0	0	0	0	0	0	0	0	0.427
BRD-K21548250	moracizine	0	0	0	0	0			BRD-K13646352	midostaurin	0	0	0	0	0	0	0	0	0	4.26	0	0.426
BRD-K86600316	RS-79948	0	0	0	0	0			BRD-A13133631	fluorometholone	0	12.81	-22.73	-9.01	0	0	0	0	35.15	-12.04	0	0.418
BRD-A92585442	RU-28318	0	0	0	0	0			BRD-K92760278	riboflavin	0	2.02	0	0	0	0.77	0.52	0	0.81	0	0	0.412
BRD-A65739223	ramipril	0	0	0	0	0			BRD-K06956503	BRD-K06956503	0	0	0	4.08	0	0	0	0	0	0	0	0.408
BRD-K27141178	SB-203186	0	0	0	0	0			BRD-A83081521	finasteride	0	4.07	0	0	0	0	0	0	0	0	0	0.407
BRD-A30717181	triamcinolone	0	0	0	0	0			BRD-A77722753	hydralazine	0	0	0	0	0	0	0	0	4.05	0	0	0.405
BRD-K11742128	triprolidine	0	0	0	0	0			BRD-K42095107	daidzein	0	0	0	0	0	0	0	0	0	3.95	0	0.395
BRD-A79672927	tropicamide	0	0	0	0	0			BRD-K27499107	carbacyclin	0	0	0	0	0	0	0	0	3.92	0	0	0.392
BRD-K48427617	U-0124	0	0	0	0	0			BRD-K10995081	perphenazine	0	0.01	0	7.53	-0.3	0	-4.57	0.21	1.08	-0.05	0	0.391
BRD-A47513740	calyculin	0	0	0	0	0			BRD-K93480852	KN-93	0	0	0	0	0	0	0	3.9	0	0	0	0.39
BRD-K89732114	trifluoperazine	0	0	0	0	0			BRD-K73982490	BI-78D3	0	0	0	0	0	3.88	0	0	0	0	0	0.388
BRD-A18763547	BAX-channel-blocker	0	0	0	0	0			BRD-K04546108	JAK3-inhibitor-VI	0	0	3.87	0	0	0	0	0	0	0	0	0.387
BRD-K19295594	gossypol	0	0	0	0	0			BRD-K08998509	fananserin	0	0	0	0	0	0	2.26	0	1.6	0	0	0.386
BRD-K36927236	glibenclamide	0	0	0	0	0			BRD-K66707493	lawsone	0	3.76	0	0	0	0	0	0	0	0	0	0.376
BRD-K95609758	BMS-191011	0	0	0	0	0			BRD-K85518562	cilastatin	0	0	3.68	0	0	0	0	0	0	0	0	0.368
BRD-K30064966	BRD-K30064966	0	0	0	0	0			BRD-K06902185	minoxidil	0	1.24	-6.68	0	-4.64	3.27	10.48	0	0	0	0	0.367
BRD-K01976263	emetine	0	0	0	0	0			BRD-K87991767	umbelliferone	0	0	0	0	0	0	0	0	0	3.61	0	0.361
BRD-K85606544	neratinib	0	0	0	0	0			BRD-K39356024	pregnenolone	0	0	0	0	0	0	0	0	3.6	0	0	0.36
BRD-K48692744	NU-1025	0	0	0	0	0			BRD-K62858456	lomerizine	0	0	0	0	2.52	1.08	0	0	0	0	0	0.36
BRD-K11853856	PJ-34	0	0	0	0	0			BRD-A42649439	triciribine	0	3.53	0	0	0	0	0	0	0	0	0	0.353
BRD-K02407574	parbendazole	0	0	0	0	0			BRD-A11706664	triciribine	0	3.53	0	0	0	0	0	0	0	0	0	0.353
BRD-A45889380	mepacrine	0	0	0	0	0			BRD-K55344148	BU-224	0	0	0	3.38	0	0	0	0	0	0	0	0.338
BRD-K71799949	carbamazepine	0	0	0	0	0			BRD-K47448802	BRD-K47448802	0	0	0	0	0	0	0	0	3.29	0	0	0.329
BRD-K81418486	vorinostat	0	0	0	0	0			BRD-K45542189	diethylcarbamazine	0	0	0	0	1.61	0	0	1.61	0	0	0	0.322
BRD-K59184148	SB-216763	0	0	0	0	0			BRD-K50135270	GBR-12935	0	1.25	0	0	1.92	0	0	0	0	0	0	0.317
BRD-K12762134	XAV-939	0	0	0	0	0			BRD-A96107863	nisoldipine	0	0	0	0	3.16	0	0	0	0	0	0	0.316
BRD-K93754473	tamoxifen	0	0	0	0	0			BRD-K50422030	clomethiazole	0	3.09	0	0	0	0	0	0	0	0	0	0.309
BRD-K78959463	FPL-64176	0	0	0	0	0			BRD-K99616396	motesanib	0	0	1.33	0.89	0	0	0.05	0	0	0.41	0.39	0.307
BRD-K09499853	KU-0060648	0	0	0	0	0			BRD-K47639036	flavoxate	0	2.18	0	0	0	0.51	0	0	0	0.34	0	0.303
BRD-K28470988	L-690330	0	0	0	0	0			BRD-K78959463	FPL-64176	0	1.29	0	0	1.7	0	0	0	0	0	0	0.299
BRD-K80738081	resveratrol	0	0	0	0	0			BRD-K32696739	noreleagnine	0	0.31	0	0	2.39	0	0.21	0	0	0	0	0.291
BRD-K23875128	RHO-kinase-inhibitor-III[rockout]	0	0	0	0	0			BRD-K15715913	fluperlapine	0	0	-3.11	-0.07	0	6.13	0	0	0	-0.04	0	0.291
BRD-A09533288	verapamil	0	0	0	0	0			BRD-A88282067	delcorine	0	0	0	0	2.9	0	0	0	0	0	0	0.29
BRD-A69951442	dexamethasone	0	0	0	0	0			BRD-K55591206	epigallocatechin	0	7.93	0	0	1.09	-6.14	0	0	0	0	0	0.288
BRD-K59222562	BRD-K59222562	0	0	0	0	0			BRD-K08109516	L-701324	0	0	0	0	2.88	0	0	0	0	0	0	0.288
BRD-A18279961	BRD-A18279961	0	0	0	0	0			BRD-K85383046	IAA-94	0	2.87	0	0	0	0	0	0	0	0	0	0.287
BRD-A38793261	BRD-A38793261	0	0	0	0	0			BRD-K24023109	diltiazem	0	0	0	0	0	0.31	0.1	0	2.33	0	0.1	0.284
BRD-K35133769	BRD-K35133769	0	0	0	0	0			BRD-K97440753	dihydroergocristine	0	2.81	0	0	0	0	0	0	0	0	0	0.281
BRD-K30649484	mafenide	0	0	0	0	0			BRD-A65076780	dihydroergocristine	0	2.81	0	0	0	0	0	0	0	0	0	0.281
BRD-A34208323	VU-0404997-2	0	0	0	0	0			BRD-A44701612	dihydroergocristine	0	2.81	0	0	0	0	0	0	0	0	0	0.281
BRD-K83010055	VU-0415374-1	0	0	0	0	0			BRD-K46937689	phenazone	0	-2.36	0	0	5.14	0	0	0	0	0	0	0.278
BRD-K74501079	azithromycin	0	0	0	0	0			BRD-K08132273	tyrphostin	0	0	0	0	2.7	0	0	0	0	0	0	0.27
BRD-A69512159	carbidopa	0	0	0	0	0			BRD-A20243730	danazol	0	2.68	0	0	0	0	0	0	0	0	0	0.268
BRD-A42571354	cetirizine	0	0	0	0	0			BRD-K76274772	MAPP-D-erythro	0	0	0	0	2.64	0	0	0	0	0	0	0.264
BRD-A47598013	citalopram	0	0	0	0	0			BRD-K71059170	cefixime	0	2.61	0	0	0	0	0	0	0	0	0	0.261
BRD-K27721098	clopidogrel	0	0	0	0	0			BRD-A84205515	estriol	0	0	0	0	0	0	0	0	2.61	0	0	0.261
BRD-A16998493	etodolac	0	0	0	0	0			BRD-K65285700	BRD-K65285700	0	3.12	0	-13.83	13.24	0	0	0	0	0	0	0.253
BRD-A81233518	glycopyrrolate	0	0	0	0	0			BRD-A98725278	methysergide	0	2.48	0	0	0	0	0	0	0	0	0	0.248
BRD-K55070890	thiothixene	0	0	0	0	0			BRD-A80151636	bromocriptine	0	0	-0.44	0	0	0	0	2.89	0	0	0	0.245
BRD-K41410256	balsalazide	0	0	0	0	0			BRD-A30655177	LFM-A13	0	6.5	0	0	1.75	-2.25	0	0	-3.59	0.01	0	0.242
BRD-A46179541	doxapram	0	0	0	0	0			BRD-K42679050	Y-27152	0	0	0	0	2.42	0	0	0	0	0	0	0.242
BRD-K67783091	haloperidol	0	0	0	0	0			BRD-M45964048	verteporfin	0	2.77	0	-2.9	4.09	0	-1.55	0	0	0	0	0.241
BRD-K12102668	nialamide	0	0	0	0	0			BRD-K59753853	MDL-29951	0	0	0	0	0	0	0	0	0	0.7	1.67	0.237
BRD-K67637637	olopatadine	0	0	0	0	0			BRD-K04389336	labetalol	0	2.33	0	0	0	0	0	0	0	0	0	0.233
BRD-A01826957	xanthinol	0	0	0	0	0			BRD-A07440155	labetalol	0	2.33	0	0	0	0	0	0	-0.07	0	0	0.226
BRD-K98530306	clonidine	0	0	0	0	0			BRD-K70358946	aripiprazole	0	0	1.47	0.69	0	0	0	0	0	0	0	0.216
BRD-A36074203	remacemide	0	0	0	0	0			BRD-K00610438	altanserin	0	0	0.13	0.14	1.47	3.13	0	0.1	-5.82	2.84	0.1	0.209
BRD-K02130563	panobinostat	0	0	0	0	0			BRD-A31521121	methocarbamol	0	0	0	2.03	0	0	0	0	0	0	0	0.203
BRD-K26818574	BIX-01294	0	0	0	0	0			BRD-A86109770	guggulsterone	0	8.32	0	0	0	0	0	-3.23	0	-3.06	0	0.203
BRD-K00656370	6-aminochrysene	0	0	0	0	0			BRD-K66782112	BRD-K66782112	0	0	0	0	0	0	2.02	0	0	0	0	0.202
BRD-K56001384	antimycin-a	0	0	0	0	0			BRD-A74667430	etodolac	0	0	0	0	0	0	0	0	1.99	0	0	0.199
BRD-A19037878	trichostatin-a	0	0	0	0	0			BRD-K04111260	raclopride	0	0.37	0	0	1.61	0	0	0	0	0	0	0.198
BRD-K87426499	BRD-K87426499	0	0	0	0	0			BRD-K93461745	buspirone	0	3.73	0	0.07	0.5	0	0	0	0	0	-2.4	0.19
BRD-A66395008	parthenolide	0	0	0	0	0			BRD-K74514084	pazopanib	0	0	0	0	0	0	0	0	0	1.88	0	0.188
BRD-K79254416	decitabine	0	0	0	0	0			BRD-K81209512	AG-494	0	0	1.87	0	2.35	0	0	0	0	0	-2.35	0.187
BRD-K97056771	HY-11007	0	0	0	0	0			BRD-K11717138	benzbromarone	0	-0.05	0	-0.31	0	2.21	0	0	0	0	0	0.185
BRD-K29733039	deforolimus	0	0	0	0	0			BRD-A34751532	homosalate	0	1.71	0	0	0	0	0	0	0	0	0	0.171
BRD-K31553034	zibotentan	0	0	0	0	0			BRD-K14221570	benzopurpurin-4b	0	5.64	0	0	0	0	0	0	0	0	-3.95	0.169
BRD-K31283835	tofacitinib	0	0	0	0	0			BRD-K48367671	febuxostat	0	1.67	0	0	0	0	0	0	0	0	0	0.167
BRD-K22096725	ALW-II-49-7	0	0	0	0	0			BRD-K47869605	podophyllotoxin	0	0.31	0	0	0.23	0.14	0.19	0	0.21	0	0.51	0.159
BRD-A45664787	iloprost	0	0	0	0	0			BRD-K25224017	pirenperone	0	0	0	-0.06	0	-0.13	0	1.78	0	0	0	0.159
BRD-K74133369	oligomycin-a	0	0	0	0	0			BRD-K32164935	tolazamide	0	1.2	0	0	0.28	0	0	0	0	0	0	0.148
BRD-A02333338	cyclopamine	0	0	0	0	0			BRD-K64236792	austricine	0	7.34	0	0	-5.89	0	0	0	0	0	0	0.145
BRD-A32161980	carbetocin	0	0	0	0	0			BRD-K80970344	pyrrolidine-dithiocarbamate	0	1.45	0	0	0	0	0	0	0	0	0	0.145
BRD-K50140147	NVP-TAE684	0	0	0	0	0			BRD-A58048407	nimodipine	0	0	0	0	1.5	-0.09	0.04	-0.01	0	0	0	0.144
BRD-K49865102	PD-0325901	0	0	0	0	0			BRD-K25906698	immepip	0	4.84	0	0	0	0	-3.49	0	0	0	0	0.135
BRD-K17743125	belinostat	0	0	0	0	0			BRD-K16664969	GTP-14564	0	1.33	0	0	0	0	0	0	0	0	0	0.133
BRD-K71512533	SNS-314	0	0	0	0	0			BRD-A78877355	nefopam	0	0.6	0	0	0.65	0	0	0	0	0	0	0.125
BRD-K06080977	eicosatetraynoic-acid	0	0	0	0	0			BRD-K17110974	aristolochic-acid	0	0	0	0	0	0	0	0	0	0	1.24	0.124
BRD-M64432851	sunitinib	0	0	0	0	0			BRD-K19533706	tranilast	0	0	0	0	0	1.24	0	0	0	0	0	0.124
BRD-K17823458	danoprevir	0	0	0	0	0			BRD-K65417056	meprylcaine	0	0	0	0	0	0	0	0	0	1.22	0	0.122
BRD-A26199074	calmidazolium	0	0	0	0	0			BRD-K54006094	formoterol	0	0	1.22	0	0	0	0	0	0	0	0	0.122
BRD-A37837077	cyclazosin	0	0	0	0	0			BRD-K63979671	etifenin	0	0	0	0	1.12	0	0	0	0	0	0	0.112
BRD-K98426715	tubacin	0	0	0	0	0			BRD-K21565985	xylazine	0	-0.38	0	0	0	0	0	0	0	0	1.5	0.112
BRD-A25576662	streptozotocin	0	0	0	0	0			BRD-K28346421	rifapentine	0	0	0	-3.35	0	1.48	0	0	2.95	0	0	0.108
BRD-A29644307	nomifensine	0	0	0	0	0			BRD-A24122750	saclofen	0	0	0	0	0	0	0	0	1.05	0	0	0.105
BRD-K04389336	labetalol	0	0	0	0	0			BRD-A44133049	azasetron	0	0	0	0	0.77	0	0.14	0	0	0	0	0.091
BRD-K10852020	tolcapone	0	0	0	0	0			BRD-K50859149	sulfafurazole	0	0.84	0	0	0	0	0	0	0	0	0	0.084
BRD-K34098590	tienilic-acid	0	0	0	0	0			BRD-A72758037	asiatic-acid	0	0	0	0	0	0	0	0	0	0	0.82	0.082
BRD-K37194137	III606050	0	0	0	0	0			BRD-K09186807	KIN001-244	0	0	0	0	0	0.81	0	0	0	0	0	0.081
BRD-K44276885	acarbose	0	0	0	0	0			BRD-K89055274	alverine	0	0	0	1.22	0	0	0	0	0	0	-0.44	0.078
BRD-K47679368	bromfenac	0	0	0	0	0			BRD-K46018455	bezafibrate	0	0	0	0	0.78	0	0	0	0	0	0	0.078
BRD-K55301415	abiraterone	0	0	0	0	0			BRD-K66874953	pifithrin-alpha	0	0	0	0.01	0	0	0	0.01	0	0	0.76	0.078
BRD-K66043364	noscapine	0	0	0	0	0			BRD-A63043573	cabergoline	0	0	0	0.77	0	0	0	0	0	0	0	0.077
BRD-K66788707	fludarabine	0	0	0	0	0			BRD-K33308633	INCA-6	0	0	0	0	0.76	0	0	0	0	0	0	0.076
BRD-K71926323	marbofloxacin	0	0	0	0	0			BRD-K17561142	amiodarone	0	0	0	0.3	0	0.3	0	0	0	0.09	0	0.069
BRD-K79602928	metformin	0	0	0	0	0			BRD-K11399644	phenformin	0	0	0	0	0	0	0	0	0	0	0.63	0.063
BRD-K81473089	tacrine	0	0	0	0	0			BRD-K82143716	flucytosine	0	1.94	-2.08	-6.44	7.39	0	0	0	1.89	-2.08	0	0.062
BRD-A29260609	acebutolol	0	0	0	0	0			BRD-K61217870	n-(3-acetamidophenyl)-3-chlorobenzamide	0	0.51	0	-0.34	0.41	0	0	0	0	0	0	0.058
BRD-A16754160	ampicillin	0	0	0	0	0			BRD-K06712146	YM-90709	0	0	0	0	0	0	0	0	0	0.54	0	0.054
BRD-A34299591	budesonide	0	0	0	0	0			BRD-A77291778	cyclopentolate	0	0.21	0	0	0.31	0	0	0	0	0	0	0.052
BRD-K63641886	cefuroxime	0	0	0	0	0			BRD-K38055836	etamivan	0	0	0	0	0.51	0	0	0	0	0	0	0.051
BRD-K20920669	cromoglicic-acid	0	0	0	0	0			BRD-K40887525	ritanserin	0	0	0	0	0	0	0	0	0.51	0	0	0.051
BRD-A09722536	cyclophosphamide	0	0	0	0	0			BRD-A70083328	secnidazole	0	0	0	0	0	0	0.5	0	0	0	0	0.05
BRD-K81128206	edrophonium	0	0	0	0	0			BRD-K63068307	ZSTK-474	0	0	0	0	0	0	0	0.25	0	0.25	0	0.05
BRD-K63828191	raloxifene	0	0	0	0	0			BRD-A70649075	sulconazole	0	0	0	0	0	0.5	0	0	0	0	0	0.05
BRD-K22662435	ganciclovir	0	0	0	0	0			BRD-A76528577	vincristine	0	12.85	0	0	-12.39	0	0	0	0	0	0	0.046
BRD-M40783228	mesna	0	0	0	0	0			BRD-K52075715	oxibendazole	0	0	0	0	0.43	0	0	0	0	0	0	0.043
BRD-K63430059	methoxsalen	0	0	0	0	0			BRD-K55034111	pefloxacin	0	0	0	0	0.41	0	0	0	0	0	0	0.041
BRD-A29734509	disopyramide	0	0	0	0	0			BRD-A97674275	ranolazine	0	0	0	0	0	0	0.13	0	0	0.13	0	0.026
BRD-A65013509	oxybutynin	0	0	0	0	0			BRD-A42571354	cetirizine	0	0.25	0	0	0	0	0	0	0	0	0	0.025
BRD-A62326914	paroxetine	0	0	0	0	0			BRD-A80017228	bendroflumethiazide	0	0.09	0	0	0.07	0.04	0	0.04	0	0	0	0.024
BRD-A50157456	terbutaline	0	0	0	0	0			BRD-K36927236	glibenclamide	0	0	0	0	0.14	0	0	0	0	0	0	0.014
BRD-A79479878	testosterone	0	0	0	0	0			BRD-K11129031	gemfibrozil	0	0	0	-1.59	1.73	0	0	0	0	0	0	0.014
BRD-A24514565	warfarin	0	0	0	0	0			BRD-K64610608	EMF-bca1-57	0	0	0	0.51	0	-0.39	0	0	0	0	0	0.012
BRD-A23290232	westcort	0	0	0	0	0			BRD-K15522385	cinanserin	0	0.11	0	0	0	0	0	0	0	0	0	0.011
BRD-K38197229	bumetanide	0	0	0	0	0			BRD-K35189033	levonorgestrel	0	0.09	0	0	0	0	0	0	0	0	0	0.009
BRD-A44827100	erythromycin	0	0	0	0	0			BRD-K90543092	levonorgestrel	0	0.09	0	0	0	0	0	0	0	0	0	0.009
BRD-K48168960	propylthiouracil	0	0	0	0	0			BRD-K78633253	EXO-1	0	0	0	0	0	0	0.19	0	0	0	-0.1	0.009
BRD-K21520694	sulfacetamide	0	0	0	0	0			BRD-K51350053	toremifene	0	0	0	0	0	0	-0.01	0.05	0.04	0	0	0.008
BRD-A48631911	mibefradil	0	0	0	0	0			BRD-K09963420	saquinavir	0	0	0	0	0.04	0.04	0	0	0	0	0	0.008
BRD-K11801786	trimidox	0	0	0	0	0			BRD-K13926615	vardenafil	0	0	0	0	0.07	0	0	0	0	0	0	0.007
BRD-K57886322	fluocinonide	0	0	0	0	0			BRD-K40742111	baeomycesic-acid	0	23.42	-23.36	0	0	0	0	0	0	0	0	0.006
BRD-K40645748	mefloquine	0	0	0	0	0			BRD-K25311561	KU-55933	0	0	0	0	0	0	-0.02	0	0	0.04	0.04	0.006
BRD-K10016611	pyridine-2-aldoxime	0	0	0	0	0			BRD-A10977446	carvedilol	0	0	0	0	0.01	0	0	0	0	0	0.05	0.006
BRD-K53790871	triamcinolone	0	0	0	0	0			BRD-K57179821	crotamiton	0	0	0	0	0.05	0	0	0	0	0	0	0.005
BRD-K92073408	norethisterone	0	0	0	0	0			BRD-K32821942	azathioprine	0	0	0	0	0.04	0	0	0	0	0	0	0.004
BRD-K86434416	selegiline	0	0	0	0	0			BRD-K29458283	chlorambucil	0	0	0	0	0	0.02	0	0.01	0	0.01	0	0.004
BRD-K36862742	hydroflumethiazide	0	0	0	0	0			BRD-K91509126	piceatannol	0	0	0	0.02	0	0.02	0	0	0	0	0	0.004
BRD-K95237249	probenecid	0	0	0	0	0			BRD-K23383398	T-0901317	0	0	0	0	0.04	0	0	0	0	0	0	0.004
BRD-K50859149	sulfafurazole	0	0	0	0	0			BRD-A45889380	mepacrine	0	0.28	0	0	0	0	0	0	0	-0.26	0	0.002
BRD-K92049597	triamterene	0	0	0	0	0			BRD-A34817987	itraconazole	0	0.01	0	0	0	0	0	0	0	0	0.01	0.002
BRD-A91555231	norepinephrine	0	0	0	0	0			BRD-K28120222	parthenolide	0	0.02	0	0	0	0	0	0	0	0	0	0.002
BRD-A31312900	montelukast	0	0	0	0	0			BRD-A49160188	donepezil	0	0	0	0	0	0	0	0	0	0	0.01	0.001
BRD-A67605442	tetrahydrobiopterin	0	0	0	0	0			BRD-A55962179	omeprazole	0	0	0	0	0.01	0	0	0	0	0	0	0.001
BRD-A79237180	ascorbic-acid	0	0	0	0	0			BRD-K99621550	tubocurarine	0	0	0	0	0	0	0	0	0	0	0	0
BRD-K47323024	methapyrilene	0	0	0	0	0			BRD-A73859745	glycodeoxycholic-acid	0	0	0	0	0	0	0	0	0	0	0	0
BRD-K90543092	levonorgestrel	0	0	0	0	0			BRD-A09539288	homatropine	0	0	0	0	0	0	0	0	0	0	0	0
BRD-K96037667	norethindrone	0	0	0	0	0			BRD-A16700644	isoxsuprine	0	0	0	0	0	0	0	0	0	0	0	0
BRD-K97810537	beclometasone	0	0	0	0	0			BRD-K13211965	L-741742	0	0	0	0	0	0	0	0	0	0	0	0
BRD-K86161929	cortisone	0	0	0	0	0			BRD-A50764878	MDL-73005EF	0	0	0	0	0	0	0	0	0	0	0	0
BRD-A86044036	flurbiprofen	0	0	0	0	0			BRD-A19736161	ondansetron	0	0	0	0	0	0	0	0	0	0	0	0
BRD-K73978287	hydrocortisone	0	0	0	0	0			BRD-A92585442	RU-28318	0	0	0	0	0	0	0	0	0	0	0	0
BRD-K93568044	hydrocortisone	0	0	0	0	0			BRD-K27141178	SB-203186	0	0	0	0	0	0	0	0	0	0	0	0
BRD-K67511046	naloxone	0	0	0	0	0			BRD-K11742128	triprolidine	0	0	0	0	0	0	0	0	0	0	0	0
BRD-K90885812	propantheline	0	0	0	0	0			BRD-A47513740	calyculin	0	0	0	0	0	0	0	0	0	0	0	0
BRD-K11905747	spectinomycin	0	0	0	0	0			BRD-K19295594	gossypol	0	0	0	0	0	0	0	0	0	0	0	0
BRD-K93880783	stavudine	0	0	0	0	0			BRD-K01976263	emetine	0	0	0	0	0	0	0	0	0	0	0	0
BRD-A87848830	bimatoprost	0	0	0	0	0			BRD-K48692744	NU-1025	0	0	0	0	0	0	0	0	0	0	0	0
BRD-K11558771	droxinostat	0	0	0	0	0			BRD-K71799949	carbamazepine	0	0	0	0	0	0	0	0	0	0	0	0
BRD-K12002134	megestrol	0	0	0	0	0			BRD-A75517195	thiazolopyrimidine	0	0	0	0	0	0	0	0	0	0	0	0
BRD-K35458079	edaravone	0	0	0	0	0			BRD-K93754473	tamoxifen	0	0	0	0	0	0	0	0	0	0	0	0
BRD-K49519144	LY-2140023	0	0	0	0	0			BRD-A38793261	BRD-A38793261	0	0	0	0	0	0	0	0	0	0	0	0
BRD-K75430629	BRD-K75430629	0	0	0	0	0			BRD-K24127443	BRD-K24127443	0	0	0	0	0	0	0	0	0	0	0	0
BRD-K88868628	iodoacetic-acid	0	0	0	0	0			BRD-K35133769	BRD-K35133769	0	0	0	0	0	0	0	0	0	0	0	0
BRD-K22031190	diflunisal	0	0	0	0	0			BRD-K68756823	FR-180204	0	0	0	0	0	0	0	0	0	0	0	0
BRD-A13188892	doxazosin	0	0	0	0	0			BRD-K30649484	mafenide	0	0	0	0	0	0	0	0	0	0	0	0
BRD-K44497846	enalapril	0	0	0	0	0			BRD-K74501079	azithromycin	0	0	0	0	0	0	0	0	0	0	0	0
BRD-K08273968	griseofulvin	0	0	0	0	0			BRD-A69512159	carbidopa	0	0	0	0	0	0	0	0	0	0	0	0
BRD-A79803969	memantine	0	0	0	0	0			BRD-K27721098	clopidogrel	0	0	0	0	0	0	0	0	0	0	0	0
BRD-K83153774	mirtazapine	0	0	0	0	0			BRD-K05673000	dicloxacillin	0	0	0	0	0	0	0	0	0	0	0	0
BRD-K89348303	ramipril	0	0	0	0	0			BRD-A16998493	etodolac	0	0	0	0	0	0	0	0	0	0	0	0
BRD-K08806317	timolol	0	0	0	0	0			BRD-K55070890	thiothixene	0	0	0	0	0	0	0	0	0	0	0	0
BRD-K51418664	mitomycin-c	0	0	0	0	0			BRD-K41410256	balsalazide	0	0	0	0	0	0	0	0	0	0	0	0
BRD-K67102207	phenylbutyrate	0	0	0	0	0			BRD-A46179541	doxapram	0	0	0	0	0	0	0	0	0	0	0	0
BRD-K56515112	medrysone	0	0	0	0	0			BRD-K12102668	nialamide	0	0	0	0	0	0	0	0	0	0	0	0
BRD-K57631554	aminolevulinic-acid	0	0	0	0	0			BRD-K67637637	olopatadine	0	0	0	0	0	0	0	0	0	0	0	0
BRD-A50311610	meclozine	0	0	0	0	0			BRD-A01826957	xanthinol	0	0	0	0	0	0	0	0	0	0	0	0
BRD-A99833829	bethanechol	0	0	0	0	0			BRD-K98530306	clonidine	0	0	0	0	0	0	0	0	0	0	0	0
BRD-K72903603	zidovudine	0	0	0	0	0			BRD-K02130563	panobinostat	0	0	0	0	0	0	0	0	0	0	0	0
BRD-A04308630	genipin	0	0	0	0	0			BRD-K26818574	BIX-01294	0	0	0	0	0	0	0	0	0	0	0	0
BRD-A51382177	fosinopril	0	0	0	0	0			BRD-K00656370	6-aminochrysene	0	0	0	0	0	0	0	0	0	0	0	0
BRD-K09900591	caffeic-acid	0	0	0	0	0			BRD-A19037878	trichostatin-a	0	0	0	0	0	0	0	0	0	0	0	0
BRD-K52522949	NCH-51	0	0	0	0	0			BRD-K79254416	decitabine	0	0	0	0	0	0	0	0	0	0	0	0
BRD-K74763371	bosentan	0	0	0	0	0			BRD-K29733039	deforolimus	0	0	0	0	0	0	0	0	0	0	0	0
BRD-K78373679	RO-3306	0	0	0	0	0			BRD-K47832606	floxuridine	0	0	0	0	0	0	0	0	0	0	0	0
BRD-K94830329	ataluren	0	0	0	0	0			BRD-K35687265	ON-01910	0	0	0	0	0	0	0	0	0	0	0	0
BRD-A20239487	atenolol	0	0	0	0	0			BRD-K31553034	zibotentan	0	0	0	0	0	0	0	0	0	0	0	0
BRD-K70976396	cefoxitin	0	0	0	0	0			BRD-K19416115	sitagliptin	0	0	0	0	0	0	0	0	0	0	0	0
BRD-K10799896	clobetasol	0	0	0	0	0			BRD-K22096725	ALW-II-49-7	0	0	0	0	0	0	0	0	0	0	0	0
BRD-A88774919	doxycycline	0	0	0	0	0			BRD-A45664787	iloprost	0	0	0	0	0	0	0	0	0	0	0	0
BRD-A75479906	rimantadine	0	0	0	0	0			BRD-A02333338	cyclopamine	0	0	0	0	0	0	0	0	0	0	0	0
BRD-A13946108	sulindac	0	0	0	0	0			BRD-A32161980	carbetocin	0	0	0	0	0	0	0	0	0	0	0	0
BRD-A76019558	ketoconazole	0	0	0	0	0			BRD-K71512533	SNS-314	0	0	0	0	0	0	0	0	0	0	0	0
BRD-K02123250	JNJ-38877605	0	0	0	0	0			BRD-K77175907	calcifediol	0	0	0	0	0	0	0	0	0	0	0	0
BRD-A16478930	amcinonide	0	0	0	0	0			BRD-M64432851	sunitinib	0	0	0	0	0	0	0	0	0	0	0	0
BRD-K32821942	azathioprine	0	0	0	0	0			BRD-A26199074	calmidazolium	0	0	0	0	0	0	0	0	0	0	0	0
BRD-K05977355	fluconazole	0	0	0	0	0			BRD-A37837077	cyclazosin	0	0	0	0	0	0	0	0	0	0	0	0
BRD-K61250553	loperamide	0	0	0	0	0			BRD-K98426715	tubacin	0	0	0	0	0	0	0	0	0	0	0	0
BRD-K82381502	acetylcholine	0	0	0	0	0			BRD-A29644307	nomifensine	0	0	0	0	0	0	0	0	0	0	0	0
BRD-A24228527	ofloxacin	0	0	0	0	0			BRD-K34098590	tienilic-acid	0	0	0	0	0	0	0	0	0	0	0	0
BRD-K87555556	amiodarone	0	0	0	0	0			BRD-K35573744	erbstatin-analog	0	0	0	0	0	0	0	0	0	0	0	0
BRD-K93433262	alfacalcidol	0	0	0	0	0			BRD-K47679368	bromfenac	0	0	0	0	0	0	0	0	0	0	0	0
BRD-A75368507	demeclocycline	0	0	0	0	0			BRD-K55301415	abiraterone	0	0	0	0	0	0	0	0	0	0	0	0
BRD-K15262564	mupirocin	0	0	0	0	0			BRD-K79602928	metformin	0	0	0	0	0	0	0	0	0	0	0	0
BRD-K43887077	dopamine	0	0	0	0	0			BRD-K81473089	tacrine	0	0	0	0	0	0	0	0	0	0	0	0
BRD-A31800922	procyclidine	0	0	0	0	0			BRD-K98763141	niflumic-acid	0	0	0	0	0	0	0	0	0	0	0	0
BRD-A53952395	prilocaine	0	0	0	0	0			BRD-A16754160	ampicillin	0	0	0	0	0	0	0	0	0	0	0	0
BRD-A84481105	thioridazine	0	0	0	0	0			BRD-K68264559	brimonidine	0	0	0	0	0	0	0	0	0	0	0	0
BRD-K91699951	benzonatate	0	0	0	0	0			BRD-K20920669	cromoglicic-acid	0	0	0	0	0	0	0	0	0	0	0	0
BRD-K55127134	fluphenazine	0	0	0	0	0			BRD-A09722536	cyclophosphamide	0	0	0	0	0	0	0	0	0	0	0	0
BRD-K06926592	tretinoin	0	0	0	0	0			BRD-K62363391	dapsone	0	0	0	0	0	0	0	0	0	0	0	0
BRD-K77641333	naphazoline	0	0	0	0	0			BRD-K81128206	edrophonium	0	0	0	0	0	0	0	0	0	0	0	0
BRD-A97701745	pindolol	0	0	0	0	0			BRD-K63828191	raloxifene	0	0	0	0	0	0	0	0	0	0	0	0
BRD-K32318651	acyclovir	0	0	0	0	0			BRD-K22662435	ganciclovir	0	0	0	0	0	0	0	0	0	0	0	0
BRD-K55044200	amoxicillin	0	0	0	0	0			BRD-A29734509	disopyramide	0	0	0	0	0	0	0	0	0	0	0	0
BRD-K97061094	azacyclonol	0	0	0	0	0			BRD-A65013509	oxybutynin	0	0	0	0	0	0	0	0	0	0	0	0
BRD-A91008255	bepridil	0	0	0	0	0			BRD-A62326914	paroxetine	0	0	0	0	0	0	0	0	0	0	0	0
BRD-A39230911	chlorphensin	0	0	0	0	0			BRD-A79479878	testosterone	0	0	0	0	0	0	0	0	0	0	0	0
BRD-A26384407	chlortalidone	0	0	0	0	0			BRD-A23290232	westcort	0	0	0	0	0	0	0	0	0	0	0	0
BRD-K63550407	erythromycin	0	0	0	0	0			BRD-K94353609	fluocinolone	0	0	0	0	0	0	0	0	0	0	0	0
BRD-K12513978	fenbufen	0	0	0	0	0			BRD-K21520694	sulfacetamide	0	0	0	0	0	0	0	0	0	0	0	0
BRD-K50388907	fenofibrate	0	0	0	0	0			BRD-A48631911	mibefradil	0	0	0	0	0	0	0	0	0	0	0	0
BRD-K92778217	mefenamic-acid	0	0	0	0	0			BRD-K11801786	trimidox	0	0	0	0	0	0	0	0	0	0	0	0
BRD-K07237224	moclobemide	0	0	0	0	0			BRD-K40645748	mefloquine	0	0	0	0	0	0	0	0	0	0	0	0
BRD-K97752965	nicorandil	0	0	0	0	0			BRD-K10016611	pyridine-2-aldoxime	0	0	0	0	0	0	0	0	0	0	0	0
BRD-A23072235	pheniramine	0	0	0	0	0			BRD-K92073408	norethisterone	0	0	0	0	0	0	0	0	0	0	0	0
BRD-K36616567	doxepin	0	0	0	0	0			BRD-K92049597	triamterene	0	0	0	0	0	0	0	0	0	0	0	0
BRD-A31521121	methocarbamol	0	0	0	0	0			BRD-A91555231	norepinephrine	0	0	0	0	0	0	0	0	0	0	0	0
BRD-K66876909	linezolid	0	0	0	0	0			BRD-A31312900	montelukast	0	0	0	0	0	0	0	0	0	0	0	0
BRD-K28912512	nicotinamide	0	0	0	0	0			BRD-A67605442	tetrahydrobiopterin	0	0	0	0	0	0	0	0	0	0	0	0
BRD-K13571841	pepstatin	0	0	0	0	0			BRD-A79237180	ascorbic-acid	0	0	0	0	0	0	0	0	0	0	0	0
BRD-A08187463	racecadotril	0	0	0	0	0			BRD-K47323024	methapyrilene	0	0	0	0	0	0	0	0	0	0	0	0
BRD-K32164935	tolazamide	0	0	0	0	0			BRD-K88568253	iproniazid	0	0	0	0	0	0	0	0	0	0	0	0
BRD-A68723818	brompheniramine	0	0	0	0	0			BRD-K96037667	norethindrone	0	0	0	0	0	0	0	0	0	0	0	0
BRD-K15933101	ropinirole	0	0	0	0	0			BRD-A65282128	cefazolin	0	0	0	0	0	0	0	0	0	0	0	0
BRD-A46393198	tetramisole	0	0	0	0	0			BRD-A86044036	flurbiprofen	0	0	0	0	0	0	0	0	0	0	0	0
BRD-K72093121	vidarabine	0	0	0	0	0			BRD-K73978287	hydrocortisone	0	0	0	0	0	0	0	0	0	0	0	0
BRD-A31159102	fluoxetine	0	0	0	0	0			BRD-K90885812	propantheline	0	0	0	0	0	0	0	0	0	0	0	0
BRD-K77925998	quipazine	0	0	0	0	0			BRD-K11905747	spectinomycin	0	0	0	0	0	0	0	0	0	0	0	0
BRD-K19111024	clofibric-acid	0	0	0	0	0			BRD-K93880783	stavudine	0	0	0	0	0	0	0	0	0	0	0	0
BRD-K38055836	etamivan	0	0	0	0	0			BRD-A87848830	bimatoprost	0	0	0	0	0	0	0	0	0	0	0	0
BRD-K63979671	etifenin	0	0	0	0	0			BRD-K35458079	edaravone	0	0	0	0	0	0	0	0	0	0	0	0
BRD-A29485665	bicalutamide	0	0	0	0	0			BRD-K71289571	zafirlukast	0	0	0	0	0	0	0	0	0	0	0	0
BRD-A77291778	cyclopentolate	0	0	0	0	0			BRD-K75430629	BRD-K75430629	0	0	0	0	0	0	0	0	0	0	0	0
BRD-K22193694	dioxybenzone	0	0	0	0	0			BRD-K88868628	iodoacetic-acid	0	0	0	0	0	0	0	0	0	0	0	0
BRD-A16311756	profenamine	0	0	0	0	0			BRD-A13188892	doxazosin	0	0	0	0	0	0	0	0	0	0	0	0
BRD-A73368467	fexofenadine	0	0	0	0	0			BRD-K44497846	enalapril	0	0	0	0	0	0	0	0	0	0	0	0
BRD-A74980173	gatifloxacin	0	0	0	0	0			BRD-K08273968	griseofulvin	0	0	0	0	0	0	0	0	0	0	0	0
BRD-K80396088	gliquidone	0	0	0	0	0			BRD-K83153774	mirtazapine	0	0	0	0	0	0	0	0	0	0	0	0
BRD-A42628519	iopanoic-acid	0	0	0	0	0			BRD-K08806317	timolol	0	0	0	0	0	0	0	0	0	0	0	0
BRD-K33453211	levocabastine	0	0	0	0	0			BRD-K67102207	phenylbutyrate	0	0	0	0	0	0	0	0	0	0	0	0
BRD-K67080878	milrinone	0	0	0	0	0			BRD-K57631554	aminolevulinic-acid	0	0	0	0	0	0	0	0	0	0	0	0
BRD-A58048407	nimodipine	0	0	0	0	0			BRD-A50311610	meclozine	0	0	0	0	0	0	0	0	0	0	0	0
BRD-A18043272	phensuximide	0	0	0	0	0			BRD-K72903603	zidovudine	0	0	0	0	0	0	0	0	0	0	0	0
BRD-K06388322	pramipexole	0	0	0	0	0			BRD-A04308630	genipin	0	0	0	0	0	0	0	0	0	0	0	0
BRD-K49111258	prazosin	0	0	0	0	0			BRD-K09900591	caffeic-acid	0	0	0	0	0	0	0	0	0	0	0	0
BRD-K28183345	proguanil	0	0	0	0	0			BRD-K74763371	bosentan	0	0	0	0	0	0	0	0	0	0	0	0
BRD-A07765530	epinephrine	0	0	0	0	0			BRD-K78373679	RO-3306	0	0	0	0	0	0	0	0	0	0	0	0
BRD-K53857191	risperidone	0	0	0	0	0			BRD-K94830329	ataluren	0	0	0	0	0	0	0	0	0	0	0	0
BRD-A95939040	sertaconazole	0	0	0	0	0			BRD-A20239487	atenolol	0	0	0	0	0	0	0	0	0	0	0	0
BRD-K50417881	eticlopride	0	0	0	0	0			BRD-K10799896	clobetasol	0	0	0	0	0	0	0	0	0	0	0	0
BRD-K88742110	BRD-K88742110	0	0	0	0	0			BRD-A25067867	benzatropine	0	0	0	0	0	0	0	0	0	0	0	0
BRD-K77908580	entinostat	0	0	0	0	0			BRD-A88774919	doxycycline	0	0	0	0	0	0	0	0	0	0	0	0
BRD-K85133207	HDAC1-selective	0	0	0	0	0			BRD-A75479906	rimantadine	0	0	0	0	0	0	0	0	0	0	0	0
BRD-K29313308	HDAC3-selective	0	0	0	0	0			BRD-A13946108	sulindac	0	0	0	0	0	0	0	0	0	0	0	0
BRD-K00627859	tubastatin-a	0	0	0	0	0			BRD-K06335600	tizanidine	0	0	0	0	0	0	0	0	0	0	0	0
BRD-K07691486	roscovitine	0	0	0	0	0			BRD-A76019558	ketoconazole	0	0	0	0	0	0	0	0	0	0	0	0
BRD-K59369769	tozasertib	0	0	0	0	0			BRD-K02123250	JNJ-38877605	0	0	0	0	0	0	0	0	0	0	0	0
BRD-K93918653	quizartinib	0	0	0	0	0			BRD-A16478930	amcinonide	0	0	0	0	0	0	0	0	0	0	0	0
BRD-K68191783	ALW-II-38-3	0	0	0	0	0			BRD-K23204545	busulfan	0	0	0	0	0	0	0	0	0	0	0	0
BRD-K19540840	saracatinib	0	0	0	0	0			BRD-A80638690	floxuridine	0	0	0	0	0	0	0	0	0	0	0	0
BRD-K46056750	AZD-7762	0	0	0	0	0			BRD-K87555556	amiodarone	0	0	0	0	0	0	0	0	0	0	0	0
BRD-K92428232	GSK-461364	0	0	0	0	0			BRD-A75368507	demeclocycline	0	0	0	0	0	0	0	0	0	0	0	0
BRD-K68407802	KIN001-055	0	0	0	0	0			BRD-K15262564	mupirocin	0	0	0	0	0	0	0	0	0	0	0	0
BRD-K04887706	AKT-inhibitor-1-2	0	0	0	0	0			BRD-A31800922	procyclidine	0	0	0	0	0	0	0	0	0	0	0	0
BRD-A29901043	KIN001-127	0	0	0	0	0			BRD-A53952395	prilocaine	0	0	0	0	0	0	0	0	0	0	0	0
BRD-K83963101	MLN-8054	0	0	0	0	0			BRD-K91699951	benzonatate	0	0	0	0	0	0	0	0	0	0	0	0
BRD-A85280935	quinpirole	0	0	0	0	0			BRD-K55127134	fluphenazine	0	0	0	0	0	0	0	0	0	0	0	0
BRD-A07824748	flavanone	0	0	0	0	0			BRD-K32318651	acyclovir	0	0	0	0	0	0	0	0	0	0	0	0
BRD-K03670461	tyrphostin-AG-82	0	0	0	0	0			BRD-K55044200	amoxicillin	0	0	0	0	0	0	0	0	0	0	0	0
BRD-A14966924	alaproclate	0	0	0	0	0			BRD-A91008255	bepridil	0	0	0	0	0	0	0	0	0	0	0	0
BRD-A90131694	alclometasone	0	0	0	0	0			BRD-K12513978	fenbufen	0	0	0	0	0	0	0	0	0	0	0	0
BRD-K30020243	aliskiren	0	0	0	0	0			BRD-K50388907	fenofibrate	0	0	0	0	0	0	0	0	0	0	0	0
BRD-K35498378	alrestatin	0	0	0	0	0			BRD-A97739905	ketoprofen	0	0	0	0	0	0	0	0	0	0	0	0
BRD-A56675431	altizide	0	0	0	0	0			BRD-K92778217	mefenamic-acid	0	0	0	0	0	0	0	0	0	0	0	0
BRD-K43068349	AMG-9810	0	0	0	0	0			BRD-K07237224	moclobemide	0	0	0	0	0	0	0	0	0	0	0	0
BRD-K93188295	ARC-239	0	0	0	0	0			BRD-K97752965	nicorandil	0	0	0	0	0	0	0	0	0	0	0	0
BRD-K41445866	alfaxalone	0	0	0	0	0			BRD-A23072235	pheniramine	0	0	0	0	0	0	0	0	0	0	0	0
BRD-K56558538	ambroxol	0	0	0	0	0			BRD-K36616567	doxepin	0	0	0	0	0	0	0	0	0	0	0	0
BRD-A66199457	asiaticoside	0	0	0	0	0			BRD-K66876909	linezolid	0	0	0	0	0	0	0	0	0	0	0	0
BRD-K04877770	FTase-inhibitor-B581	0	0	0	0	0			BRD-K28912512	nicotinamide	0	0	0	0	0	0	0	0	0	0	0	0
BRD-K70327191	benzoxiquine	0	0	0	0	0			BRD-K13571841	pepstatin	0	0	0	0	0	0	0	0	0	0	0	0
BRD-A71799696	BH3I-1	0	0	0	0	0			BRD-A08187463	racecadotril	0	0	0	0	0	0	0	0	0	0	0	0
BRD-K84895041	BMY-45778	0	0	0	0	0			BRD-K79145749	dibenzepin	0	0	0	0	0	0	0	0	0	0	0	0
BRD-A37347161	BRL-52537	0	0	0	0	0			BRD-K72093121	vidarabine	0	0	0	0	0	0	0	0	0	0	0	0
BRD-K47631482	bromhexine	0	0	0	0	0			BRD-K77925998	quipazine	0	0	0	0	0	0	0	0	0	0	0	0
BRD-A80151636	bromocriptine	0	0	0	0	0			BRD-K19111024	clofibric-acid	0	0	0	0	0	0	0	0	0	0	0	0
BRD-K55344148	BU-224	0	0	0	0	0			BRD-A29485665	bicalutamide	0	0	0	0	0	0	0	0	0	0	0	0
BRD-K56115039	BU-226	0	0	0	0	0			BRD-K22193694	dioxybenzone	0	0	0	0	0	0	0	0	0	0	0	0
BRD-A60571864	budesonide	0	0	0	0	0			BRD-A16311756	profenamine	0	0	0	0	0	0	0	0	0	0	0	0
BRD-K08287586	butylparaben	0	0	0	0	0			BRD-A73368467	fexofenadine	0	0	0	0	0	0	0	0	0	0	0	0
BRD-A22713669	BVT-948	0	0	0	0	0			BRD-K80396088	gliquidone	0	0	0	0	0	0	0	0	0	0	0	0
BRD-A55946879	BW-B70C	0	0	0	0	0			BRD-K67261995	adipiodone	0	0	0	0	0	0	0	0	0	0	0	0
BRD-K43468059	byssochlamic-acid	0	0	0	0	0			BRD-A42628519	iopanoic-acid	0	0	0	0	0	0	0	0	0	0	0	0
BRD-A15131297	benazepril	0	0	0	0	0			BRD-K33453211	levocabastine	0	0	0	0	0	0	0	0	0	0	0	0
BRD-K97688263	benzamil	0	0	0	0	0			BRD-K67080878	milrinone	0	0	0	0	0	0	0	0	0	0	0	0
BRD-K14221570	benzopurpurin-4b	0	0	0	0	0			BRD-K06388322	pramipexole	0	0	0	0	0	0	0	0	0	0	0	0
BRD-K41707108	ceramide	0	0	0	0	0			BRD-K49111258	prazosin	0	0	0	0	0	0	0	0	0	0	0	0
BRD-K02404261	caffeine	0	0	0	0	0			BRD-A39390670	rabeprazole	0	0	0	0	0	0	0	0	0	0	0	0
BRD-A65671304	candesartan	0	0	0	0	0			BRD-A07765530	epinephrine	0	0	0	0	0	0	0	0	0	0	0	0
BRD-A29322418	canrenoic-acid	0	0	0	0	0			BRD-A95939040	sertaconazole	0	0	0	0	0	0	0	0	0	0	0	0
BRD-A29426959	carbinoxamine	0	0	0	0	0			BRD-A92670106	tocainide	0	0	0	0	0	0	0	0	0	0	0	0
BRD-A55369275	CGP-54626	0	0	0	0	0			BRD-K50417881	eticlopride	0	0	0	0	0	0	0	0	0	0	0	0
BRD-K49049886	CGS-15943	0	0	0	0	0			BRD-K88742110	BRD-K88742110	0	0	0	0	0	0	0	0	0	0	0	0
BRD-A01593789	chlormadinone	0	0	0	0	0			BRD-K85133207	HDAC1-selective	0	0	0	0	0	0	0	0	0	0	0	0
BRD-K89595132	chlorphenamine	0	0	0	0	0			BRD-K29313308	HDAC3-selective	0	0	0	0	0	0	0	0	0	0	0	0
BRD-K59058766	chlorprothixene	0	0	0	0	0			BRD-K00627859	tubastatin-a	0	0	0	0	0	0	0	0	0	0	0	0
BRD-K67017579	cilostazol	0	0	0	0	0			BRD-K93918653	quizartinib	0	0	0	0	0	0	0	0	0	0	0	0
BRD-K34157611	cimetidine	0	0	0	0	0			BRD-K68191783	ALW-II-38-3	0	0	0	0	0	0	0	0	0	0	0	0
BRD-K30240666	clemastine	0	0	0	0	0			BRD-K41895714	AS-605240	0	0	0	0	0	0	0	0	0	0	0	0
BRD-A26095496	clobetasol	0	0	0	0	0			BRD-K46056750	AZD-7762	0	0	0	0	0	0	0	0	0	0	0	0
BRD-K45252063	clofibrate	0	0	0	0	0			BRD-K15592317	CP466722	0	0	0	0	0	0	0	0	0	0	0	0
BRD-K54095730	CMPD-1	0	0	0	0	0			BRD-K92428232	GSK-461364	0	0	0	0	0	0	0	0	0	0	0	0
BRD-A54487287	cortisone	0	0	0	0	0			BRD-K04887706	AKT-inhibitor-1-2	0	0	0	0	0	0	0	0	0	0	0	0
BRD-A64933752	CV-1808	0	0	0	0	0			BRD-A29901043	KIN001-127	0	0	0	0	0	0	0	0	0	0	0	0
BRD-K40965114	cyanopindolol	0	0	0	0	0			BRD-A45498368	WYE-125132	0	0	0	0	0	0	0	0	0	0	0	0
BRD-K32828673	chelidonine	0	0	0	0	0			BRD-K03670461	tyrphostin-AG-82	0	0	0	0	0	0	0	0	0	0	0	0
BRD-A83695761	chromanol	0	0	0	0	0			BRD-A14966924	alaproclate	0	0	0	0	0	0	0	0	0	0	0	0
BRD-K59163477	cisapride	0	0	0	0	0			BRD-A90131694	alclometasone	0	0	0	0	0	0	0	0	0	0	0	0
BRD-K55677650	CO-101244	0	0	0	0	0			BRD-K30020243	aliskiren	0	0	0	0	0	0	0	0	0	0	0	0
BRD-K06467078	corynanthine	0	0	0	0	0			BRD-K35498378	alrestatin	0	0	0	0	0	0	0	0	0	0	0	0
BRD-A17819071	gedunin	0	0	0	0	0			BRD-A36010170	amcinonide	0	0	0	0	0	0	0	0	0	0	0	0
BRD-K68558722	deracoxib	0	0	0	0	0			BRD-K43068349	AMG-9810	0	0	0	0	0	0	0	0	0	0	0	0
BRD-A49447682	desoximetasone	0	0	0	0	0			BRD-K98490050	amsacrine	0	0	0	0	0	0	0	0	0	0	0	0
BRD-A04553218	chlorphenamine	0	0	0	0	0			BRD-K12057390	apigenin	0	0	0	0	0	0	0	0	0	0	0	0
BRD-K95309561	dienestrol	0	0	0	0	0			BRD-K93188295	ARC-239	0	0	0	0	0	0	0	0	0	0	0	0
BRD-K45542189	diethylcarbamazine	0	0	0	0	0			BRD-K41445866	alfaxalone	0	0	0	0	0	0	0	0	0	0	0	0
BRD-K20152659	gamma-homolinolenic-acid	0	0	0	0	0			BRD-K50214219	CS-1657	0	0	0	0	0	0	0	0	0	0	0	0
BRD-A02713983	dihydrodeoxygedunin	0	0	0	0	0			BRD-K91290917	amodiaquine	0	0	0	0	0	0	0	0	0	0	0	0
BRD-A65076780	dihydroergocristine	0	0	0	0	0			BRD-A66199457	asiaticoside	0	0	0	0	0	0	0	0	0	0	0	0
BRD-K82577285	dipropyl-dopamine	0	0	0	0	0			BRD-K04877770	FTase-inhibitor-B581	0	0	0	0	0	0	0	0	0	0	0	0
BRD-K96084870	DMBI	0	0	0	0	0			BRD-K56115039	BU-226	0	0	0	0	0	0	0	0	0	0	0	0
BRD-K38305202	domperidone	0	0	0	0	0			BRD-A22713669	BVT-948	0	0	0	0	0	0	0	0	0	0	0	0
BRD-K99922388	DPO-1	0	0	0	0	0			BRD-K43468059	byssochlamic-acid	0	0	0	0	0	0	0	0	0	0	0	0
BRD-K71103788	duloxetine	0	0	0	0	0			BRD-K97688263	benzamil	0	0	0	0	0	0	0	0	0	0	0	0
BRD-K47635719	dexamethasone	0	0	0	0	0			BRD-K02404261	caffeine	0	0	0	0	0	0	0	0	0	0	0	0
BRD-A44701612	dihydroergocristine	0	0	0	0	0			BRD-A65671304	candesartan	0	0	0	0	0	0	0	0	0	0	0	0
BRD-K93441486	diphemanil	0	0	0	0	0			BRD-A29322418	canrenoic-acid	0	0	0	0	0	0	0	0	0	0	0	0
BRD-A76941896	doxorubicin	0	0	0	0	0			BRD-A29426959	carbinoxamine	0	0	0	0	0	0	0	0	0	0	0	0
BRD-A99571536	dubinidine	0	0	0	0	0			BRD-A55369275	CGP-54626	0	0	0	0	0	0	0	0	0	0	0	0
BRD-K47192521	icosapent	0	0	0	0	0			BRD-K49049886	CGS-15943	0	0	0	0	0	0	0	0	0	0	0	0
BRD-A25687296	emetine	0	0	0	0	0			BRD-A01593789	chlormadinone	0	0	0	0	0	0	0	0	0	0	0	0
BRD-A88080608	equilin	0	0	0	0	0			BRD-K67017579	cilostazol	0	0	0	0	0	0	0	0	0	0	0	0
BRD-K14920963	erythrosine	0	0	0	0	0			BRD-K45252063	clofibrate	0	0	0	0	0	0	0	0	0	0	0	0
BRD-A22143024	estropipate	0	0	0	0	0			BRD-A83695761	chromanol	0	0	0	0	0	0	0	0	0	0	0	0
BRD-K08556791	ethoprop	0	0	0	0	0			BRD-K59163477	cisapride	0	0	0	-0.14	0.14	0	0	0	0	0	0	0
BRD-A74667430	etodolac	0	0	0	0	0			BRD-K06467078	corynanthine	0	0	0	0	0	0	0	0	0	0	0	0
BRD-A41519720	ezetimibe	0	0	0	0	0			BRD-A17819071	gedunin	0	0	0	0	0	0	0	0	0	0	0	0
BRD-K74212935	ergocryptine	0	0	0	0	0			BRD-A49447682	desoximetasone	0	0	0	0	0	0	0	0	0	0	0	0
BRD-K64755930	etazolate	0	0	0	0	0			BRD-K20152659	gamma-homolinolenic-acid	0	0	0	0	0	0	0	0	0	0	0	0
BRD-A97104540	fenoterol	0	0	0	0	0			BRD-A02713983	dihydrodeoxygedunin	0	0	0	0	0	0	0	0	0	0	0	0
BRD-K66093087	FGIN-1-43	0	0	0	0	0			BRD-K82577285	dipropyl-dopamine	0	0	0	0	0	0	0	0	0	0	0	0
BRD-A38749782	fludrocortisone	0	0	0	0	0			BRD-K99922388	DPO-1	0	0	0	0	0	0	0	0	0	0	0	0
BRD-A77824596	fluocinolone	0	0	0	0	0			BRD-K93441486	diphemanil	0	0	0	0	0	0	0	0	0	0	0	0
BRD-A15297126	fluocinonide	0	0	0	0	0			BRD-A99571536	dubinidine	0	0	0	0	0	0	0	0	0	0	0	0
BRD-K28307902	flutamide	0	0	0	0	0			BRD-A25687296	emetine	0	0	0	0	0	0	0	0	0	0	0	0
BRD-A33084410	5'-guanidinonaltrindole	0	0	0	0	0			BRD-K14920963	erythrosine	0	0	0	0	0	0	0	0	0	0	0	0
BRD-K49945136	GR-113808	0	0	0	0	0			BRD-K74212935	ergocryptine	0	0	0	0	0	0	0	0	0	0	0	0
BRD-A90515964	guaifenesin	0	0	0	0	0			BRD-A38749782	fludrocortisone	0	0	0	0	0	0	0	0	0	0	0	0
BRD-K64245000	GW-4064	0	0	0	0	0			BRD-A77824596	fluocinolone	0	0	0	0	0	0	0	0	0	0	0	0
BRD-A49148672	galantamine	0	0	0	0	0			BRD-A29082194	gitoxigenin	0	0	0	0	0	0	0	0	0	0	0	0
BRD-A17535965	gelsemine	0	0	0	0	0			BRD-K49945136	GR-113808	0	0	0	0	0	0	0	0	0	0	0	0
BRD-K99946902	hexylresorcinol	0	0	0	0	0			BRD-K64245000	GW-4064	0	0	0	0	0	0	0	0	0	0	0	0
BRD-A07000685	hydrocortisone	0	0	0	0	0			BRD-K99946902	hexylresorcinol	0	0	0	0	0	0	0	0	0	0	0	0
BRD-A46186775	hydrocortisone	0	0	0	0	0			BRD-A65767837	hydrocortisone	0	0	0	0	0	0	0	0	0	0	0	0
BRD-K29673530	hypericin	0	0	0	0	0			BRD-A07000685	hydrocortisone	0	0	0	0	0	0	0	0	0	0	0	0
BRD-A74975734	homatropine	0	0	0	0	0			BRD-A46186775	hydrocortisone	0	0	0	0	0	0	0	0	0	0	0	0
BRD-A78295502	hydroquinine	0	0	0	0	0			BRD-K29673530	hypericin	0	0	0	0	0	0	0	0	0	0	0	0
BRD-K35377380	I-OMe-AG-538	0	0	0	0	0			BRD-A22769835	homochlorcyclizine	0	0	0	0	0	0	0	0	0	0	0	0
BRD-K65639003	icariin	0	0	0	0	0			BRD-A78942461	ICI-118551	0	0	0	0	0	0	0	0	0	0	0	0
BRD-A78942461	ICI-118551	0	0	0	0	0			BRD-K09497549	kawain	0	0	0	0	0	0	0	0	0	0	0	0
BRD-K60038276	irbesartan	0	0	0	0	0			BRD-K47150025	KI-8751	0	0	0	0	0	0	0	0	0	0	0	0
BRD-K48869804	icilin	0	0	0	0	0			BRD-K18036262	L-168049	0	0	0	0	0	0	0	0	0	0	0	0
BRD-A10903566	imiloxan	0	0	0	0	0			BRD-A32836748	leu-enkephalin	0	0	0	0	0	0	0	0	0	0	0	0
BRD-A37432947	ipratropium	0	0	0	0	0			BRD-K27305650	LY-294002	0	0	0	0	0	0	0	0	0	0	0	0
BRD-A43849199	karakoline	0	0	0	0	0			BRD-K62792802	LY-83583	0	0	0	0	0	0	0	0	0	0	0	0
BRD-K09497549	kawain	0	0	0	0	0			BRD-K59332007	linopirdine	0	0	0	0	0	0	0	0	0	0	0	0
BRD-K39733634	L-161982	0	0	0	0	0			BRD-A09467419	mebeverine	0	0	0	0	0	0	0	0	0	0	0	0
BRD-A71203467	l-stepholidine	0	0	0	0	0			BRD-A02189320	met-leu-phe	0	0	0	0	0	0	0	0	0	0	0	0
BRD-A32836748	leu-enkephalin	0	0	0	0	0			BRD-A33711280	metixene	0	0	0	0	0	0	0	0	0	0	0	0
BRD-K08973992	linoleic-acid	0	0	0	0	0			BRD-K51557114	BRD-K51557114	0	0	0	0	0	0	0	0	0	0	0	0
BRD-K15834839	lobendazole	0	0	0	0	0			BRD-K98297262	BRD-K98297262	0	0	0	0	0	0	0	0	0	0	0	0
BRD-K27305650	LY-294002	0	0	0	0	0			BRD-A61470182	n-formylmethionylalanine	0	0	0	0	0	0	0	0	0	0	0	0
BRD-K62792802	LY-83583	0	0	0	0	0			BRD-A67862938	naftidrofuryl	0	0	0	0	0	0	0	0	0	0	0	0
BRD-A24817035	laudanosine	0	0	0	0	0			BRD-K54210043	NS-1619	0	0	0	0	0	0	0	0	0	0	0	0
BRD-K36377456	marmesin	0	0	0	0	0			BRD-K59637651	NSC-119889	0	0	0	0	0	0	0	0	0	0	0	0
BRD-A09467419	mebeverine	0	0	0	0	0			BRD-K21936341	oxotremorine	0	0	0	0	0	0	0	0	0	0	0	0
BRD-A02189320	met-leu-phe	0	0	0	0	0			BRD-A43150328	penicillic-acid	0	0	0	0	0	0	0	0	0	0	0	0
BRD-K35941380	methysergide	0	0	0	0	0			BRD-A93477898	PETCM	0	0	0	0	0	0	0	0	0	0	0	0
BRD-A79981887	midodrine	0	0	0	0	0			BRD-K14536225	piceid	0	0	0	0	0	0	0	0	0	0	0	0
BRD-A31204924	mitotane	0	0	0	0	0			BRD-A62525898	prednisone	0	0	0	0	0	0	0	0	0	0	0	0
BRD-K19554809	MK-212	0	0	0	0	0			BRD-A35912562	pregnenolone	0	0	0	0	0	0	0	0	0	0	0	0
BRD-A66563878	medetomidine	0	0	0	0	0			BRD-A67479912	progesterone	0	0	0	0	0	0	0	0	0	0	0	0
BRD-K88741031	methyl-2,5-dihydroxycinnamate	0	0	0	0	0			BRD-K71266197	PSB-06126	0	0	0	0	0	0	0	0	0	0	0	0
BRD-A33711280	metixene	0	0	0	0	0			BRD-K47936004	piribedil	0	0	0	0	0	0	0	0	0	0	0	0
BRD-K51557114	BRD-K51557114	0	0	0	0	0			BRD-A54490543	pirlindole	0	0	0	0	0	0	0	0	0	0	0	0
BRD-K98297262	BRD-K98297262	0	0	0	0	0			BRD-K41564320	purvalanol-b	0	0	0	0	0	0	0	0	0	0	0	0
BRD-A61470182	n-formylmethionylalanine	0	0	0	0	0			BRD-K72222507	quinapril	0	0	0	0	0	0	0	0	0	0	0	0
BRD-A85234536	N6-cyclopentyladenosine	0	0	0	0	0			BRD-K13544237	r(-)-propylnorapomorphine	0	0	0	0	0	0	0	0	0	0	0	0
BRD-A04756508	norgestimate	0	0	0	0	0			BRD-K85603128	resorcinol	0	0	0	0	0	0	0	0	0	0	0	0
BRD-K54210043	NS-1619	0	0	0	0	0			BRD-K37206356	rhamnetin	0	0	0	0	0	0	0	0	0	0	0	0
BRD-K59637651	NSC-119889	0	0	0	0	0			BRD-A77349281	RK-682	0	0	0	0	0	0	0	0	0	0	0	0
BRD-K03109492	NSC-663284	0	0	0	0	0			BRD-K54411430	robustic-acid	0	0	0	0	0	0	0	0	0	0	0	0
BRD-K66404838	nalbuphine	0	0	0	0	0			BRD-A34255068	rolipram	0	0	0	0	0	0	0	0	0	0	0	0
BRD-A83855350	naltrexone	0	0	0	0	0			BRD-K83063356	RS-102895	0	0	0	0	0	0	0	0	0	0	0	0
BRD-A94669766	naringenin	0	0	0	0	0			BRD-K07859598	GW-5074	0	0	0	0	0	0	0	0	0	0	0	0
BRD-K53123955	niridazole	0	0	0	0	0			BRD-K46678324	RHO-kinase-inhibitor-II	0	0	0	0	0	0	0	0	0	0	0	0
BRD-K78485176	olmesartan	0	0	0	0	0			BRD-K82561139	ricinine	0	0	0	0	0	0	0	0	0	0	0	0
BRD-K52075715	oxibendazole	0	0	0	0	0			BRD-K51465424	ritodrine	0	0	0	0	0	0	0	0	0	0	0	0
BRD-K21936341	oxotremorine	0	0	0	0	0			BRD-K58299615	RO-90-7501	0	0	0	0	0	0	0	0	0	0	0	0
BRD-A43671941	oxprenolol	0	0	0	0	0			BRD-K80639402	SB-258585	0	0	0	0	0	0	0	0	0	0	0	0
BRD-K53061490	ozagrel	0	0	0	0	0			BRD-A92161634	scopoline	0	0	0	0	0	0	0	0	0	0	0	0
BRD-A43150328	penicillic-acid	0	0	0	0	0			BRD-A58564983	selamectin	0	0	0	0	0	0	0	0	0	0	0	0
BRD-K60770992	pergolide	0	0	0	0	0			BRD-K51476772	ST-638	0	0	0	0	0	0	0	0	0	0	0	0
BRD-K92731339	perindopril	0	0	0	0	0			BRD-A72483914	spiroxatrine	0	0	0	0	0	0	0	0	0	0	0	0
BRD-K38323065	phenacetin	0	0	0	0	0			BRD-K50495309	SRC-kinase-inhibitor-I	0	0	0	0	0	0	0	0	0	0	0	0
BRD-K96319534	phentermine	0	0	0	0	0			BRD-K55454768	TAS-301	0	0	0	0	0	0	0	0	0	0	0	0
BRD-K14536225	piceid	0	0	0	0	0			BRD-A22844106	tenoxicam	0	0	0	0	0	0	0	0	0	0	0	0
BRD-A97479839	piperidolate	0	0	0	0	0			BRD-K09631521	thiotepa	0	0	0	0	0	0	0	0	0	0	0	0
BRD-K25224017	pirenperone	0	0	0	0	0			BRD-K82562631	tolmetin	0	0	0	0	0	0	0	0	0	0	0	0
BRD-K57304726	PRE-084	0	0	0	0	0			BRD-K64514229	toltrazuril	0	0	0	0	0	0	0	0	0	0	0	0
BRD-A55913614	primaquine	0	0	0	0	0			BRD-K53220666	trimetozine	0	0	0	0	0	0	0	0	0	0	0	0
BRD-K46317332	proadifen	0	0	0	0	0			BRD-K04210847	tamoxifen	0	0	0	0	0	0	0	0	0	0	0	0
BRD-A67479912	progesterone	0	0	0	0	0			BRD-A52660433	tetrindole	0	0	0	0	0	0	0	0	0	0	0	0
BRD-K71266197	PSB-06126	0	0	0	0	0			BRD-A53077924	tianeptine	0	0	0	0	0	0	0	0	0	0	0	0
BRD-K49027941	PSB-1115	0	0	0	0	0			BRD-K84663978	trequinsin	0	0	0	0	0	0	0	0	0	0	0	0
BRD-K38251852	paxilline	0	0	0	0	0			BRD-A79226577	tropisetron	0	0	0	0	0	0	0	0	0	0	0	0
BRD-K47936004	piribedil	0	0	0	0	0			BRD-A62021152	WAY-161503	0	0	0	0	0	0	0	0	0	0	0	0
BRD-A54490543	pirlindole	0	0	0	0	0			BRD-K42748308	XE-991	0	0	0	0	0	0	0	0	0	0	0	0
BRD-K67100011	pivmecillinam	0	0	0	0	0			BRD-K48059230	YM-298198	0	0	0	0	0	0	0	0	0	0	0	0
BRD-K83302049	protopine	0	0	0	0	0			BRD-K45296539	ZD-7114	0	0	0	0	0	0	0	0	0	0	0	0
BRD-K50836978	purvalanol-a	0	0	0	0	0			BRD-K66353228	zoxazolamine	0	0	0	0	0	0	0	0	0	0	0	0
BRD-K41564320	purvalanol-b	0	0	0	0	0			BRD-K48300629	zonisamide	0	0	0	0	0	0	0	0	0	0	0	0
BRD-K72222507	quinapril	0	0	0	0	0			BRD-A39268308	epibatidine	0	0	0	0	0	0	0	0	0	0	0	0
BRD-K40782193	QX-222	0	0	0	0	0			BRD-A95445494	maackiain	0	0	0	0	0	0	0	0	0	0	0	0
BRD-K54665485	R-59022	0	0	0	0	0			BRD-K05906022	limonin	0	0	0	0	0	0	0	0	0	0	0	0
BRD-K16604360	BRD-K16604360	0	0	0	0	0			BRD-K78294846	osthol	0	0	0	0	0	0	0	0	0	0	0	0
BRD-K13544237	r(-)-propylnorapomorphine	0	0	0	0	0			BRD-K80348542	cephaeline	0	0	0	0	0	0	0	0	0	0	0	0
BRD-K85603128	resorcinol	0	0	0	0	0			BRD-K34533029	tyrphostin-AG-494	0	0	0	0	0	0	0	0	0	0	0	0
BRD-K37206356	rhamnetin	0	0	0	0	0			BRD-K76064317	tyrphostin-AG-1296	0	0	0	0	0	0	0	0	0	0	0	0
BRD-K13725475	rhodomyrtoxin	0	0	0	0	0			BRD-K21667562	AM-404	0	0	0	0	0	0	0	0	0	0	0	0
BRD-K40887525	ritanserin	0	0	0	0	0			BRD-K70330367	amantadine	0	0	0	0	0	0	0	0	0	0	0	0
BRD-A77349281	RK-682	0	0	0	0	0			BRD-A28318179	aminomethyltransferase	0	0	0	0	0	0	0	0	0	0	0	0
BRD-K43290182	Ro-04-6790	0	0	0	0	0			BRD-K81729199	AQ-RA741	0	0	0	0	0	0	0	0	0	0	0	0
BRD-K54411430	robustic-acid	0	0	0	0	0			BRD-K29555132	arachidonamide	0	0	0	0	0	0	0	0	0	0	0	0
BRD-K82941592	rosuvastatin	0	0	0	0	0			BRD-K85013741	auraptene	0	0	0	0	0	0	0	0	0	0	0	0
BRD-K83063356	RS-102895	0	0	0	0	0			BRD-K51751936	alfadolone	0	0	0	0	0	0	0	0	0	0	0	0
BRD-K20742498	RS-39604	0	0	0	0	0			BRD-K51276371	aloisine	0	0	0	0	0	0	0	0	0	0	0	0
BRD-K07859598	GW-5074	0	0	0	0	0			BRD-K04976539	aminogenistein	0	0	0	0	0	0	0	0	0	0	0	0
BRD-A71765365	mepireserpate	0	0	0	0	0			BRD-K39670393	amthamine	0	0	0	0	0	0	0	0	0	0	0	0
BRD-A83431637	resmethrin	0	0	0	0	0			BRD-K36638830	anabasine	0	0	0	0	0	0	0	0	0	0	0	0
BRD-K42142750	retrorsine	0	0	0	0	0			BRD-K88611939	aniracetam	0	0	0	0	0	0	0	0	0	0	0	0
BRD-K46678324	RHO-kinase-inhibitor-II	0	0	0	0	0			BRD-K15164005	apoptosis-activator-II	0	0	0	0	0	0	0	0	0	0	0	0
BRD-K82561139	ricinine	0	0	0	0	0			BRD-K63792901	arecaidine	0	0	0	0	0	0	0	0	0	0	0	0
BRD-K51465424	ritodrine	0	0	0	0	0			BRD-K87158025	benzamil	0	0	0	0	0	0	0	0	0	0	0	0
BRD-K51541829	RO-25-6981	0	0	0	0	0			BRD-A38913120	BH3I-1	0	0	0	0	0	0	0	0	0	0	0	0
BRD-K58299615	RO-90-7501	0	0	0	0	0			BRD-K32584078	BML-257	0	0	0	0	0	0	0	0	0	0	0	0
BRD-K46766488	S-14506	0	0	0	0	0			BRD-A15435692	BMY-14802	0	0	0	0	0	0	0	0	0	0	0	0
BRD-K36395411	SB-206553	0	0	0	0	0			BRD-K31054881	BMY-7378	0	0	0	0	0	0	0	0	0	0	0	0
BRD-K30867024	SB-216641	0	0	0	0	0			BRD-K17868609	BRL-54443	0	0	0	0	0	0	0	0	0	0	0	0
BRD-K80639402	SB-258585	0	0	0	0	0			BRD-K11696279	BU-239	0	0	0	0	0	0	0	0	0	0	0	0
BRD-A92161634	scopoline	0	0	0	0	0			BRD-K39111395	BCL2-inhibitor	0	0	0	0	0	0	0	0	0	0	0	0
BRD-K91904471	SD-169	0	0	0	0	0			BRD-K04185004	oxybuprocaine	0	0	0	0	0	0	0	0	0	0	0	0
BRD-A64125466	dehydrocholic-acid	0	0	0	0	0			BRD-A36471396	biperiden	0	0	0	0	0	0	0	0	0	0	0	0
BRD-A91866971	SQ-29548	0	0	0	0	0			BRD-K03440695	boldine	0	0	0	0	0	0	0	0	0	0	0	0
BRD-K51476772	ST-638	0	0	0	0	0			BRD-A69960130	bromocriptine	0	0	0	0	0	0	0	0	0	0	0	0
BRD-A77299732	salubrinal	0	0	0	0	0			BRD-A58157837	butabindide	0	0	0	0	0	0	0	0	0	0	0	0
BRD-A72483914	spiroxatrine	0	0	0	0	0			BRD-K06159959	CCMQ	0	0	0	0	0	0	0	0	0	0	0	0
BRD-K50495309	SRC-kinase-inhibitor-I	0	0	0	0	0			BRD-K10870738	CDC	0	0	0	0	0	0	0	0	0	0	0	0
BRD-K42635745	suloctidil	0	0	0	0	0			BRD-K64341947	CFM-1571	0	0	0	0	0	0	0	0	0	0	0	0
BRD-K69608737	tacrolimus	0	0	0	0	0			BRD-K32292990	CGP-53353	0	0	0	0	0	0	0	0	0	0	0	0
BRD-K81376179	TCS-359	0	0	0	0	0			BRD-A81866333	CGS-21680	0	0	0	0	0	0	0	0	0	0	0	0
BRD-K34820100	tebuthiuron	0	0	0	0	0			BRD-K67680372	CI-966	0	0	0	0	0	0	0	0	0	0	0	0
BRD-A22844106	tenoxicam	0	0	0	0	0			BRD-K00662280	CL-218872	0	0	0	0	0	0	0	0	0	0	0	0
BRD-A06352418	terfenadine	0	0	0	0	0			BRD-K96271548	coumaric-acid	0	0	0	0	0	0	0	0	0	0	0	0
BRD-A28856712	tetryzoline	0	0	0	0	0			BRD-A03816571	CP-55940	0	0	0	0	0	0	0	0	0	0	0	0
BRD-K09631521	thiotepa	0	0	0	0	0			BRD-K81876028	CP-93129	0	0	0	0	0	0	0	0	0	0	0	0
BRD-K82562631	tolmetin	0	0	0	0	0			BRD-K86882815	cabergoline	0	0	0	0	0	0	0	0	0	0	0	0
BRD-K64514229	toltrazuril	0	0	0	0	0			BRD-K59851896	calycanthine	0	0	0	0	0	0	0	0	0	0	0	0
BRD-A43974575	tranylcypromine	0	0	0	0	0			BRD-K46556543	canrenoic-acid	0	0	0	0	0	0	0	0	0	0	0	0
BRD-A49225603	alimemazine	0	0	0	0	0			BRD-K12765235	carbenoxolone	0	0	0	0	0	0	0	0	0	0	0	0
BRD-K04210847	tamoxifen	0	0	0	0	0			BRD-K37848908	ceforanide	0	0	0	0	0	0	0	0	0	0	0	0
BRD-K69600043	thiethylperazine	0	0	0	0	0			BRD-K02275692	cefotiam	0	0	0	0	0	0	0	0	0	0	0	0
BRD-A56012032	thiorphan	0	0	0	0	0			BRD-A07875874	cilnidipine	0	0	0	0	0	0	0	0	0	0	0	0
BRD-A53077924	tianeptine	0	0	0	0	0			BRD-K28578425	cilostamide	0	0	0	0	0	0	0	0	0	0	0	0
BRD-K84663978	trequinsin	0	0	0	0	0			BRD-K18618618	cimetidine	0	0	0	0	0	0	0	0	0	0	0	0
BRD-A60294240	tribenoside	0	0	0	0	0			BRD-K07220430	cinnarizine	0	0	0	0	0	0	0	0	0	0	0	0
BRD-A79226577	tropisetron	0	0	0	0	0			BRD-K38003476	clocortolone	0	0	0	0	0	0	0	0	0	0	0	0
BRD-K20995441	U-54494A	0	0	0	0	0			BRD-A82371568	clofarabine	0	0	0	0	0	0	0	0	0	0	0	0
BRD-M45964048	verteporfin	0	0	0	0	0			BRD-A49680073	cucurbitacin-i	0	0	0	0	0	0	0	0	0	0	0	0
BRD-K41868777	W-5	0	0	0	0	0			BRD-K95992530	Cyclo-[Arg-Gly-Asp-D-Phe-Val]	0	0	0	0	0	0	0	0	0	0	0	0
BRD-A62021152	WAY-161503	0	0	0	0	0			BRD-A39290993	cyproterone	0	0	0	0	0	0	0	0	0	0	0	0
BRD-K42748308	XE-991	0	0	0	0	0			BRD-A68929948	DAPT-GSI-IX	0	0	0	0	0	0	0	0	0	0	0	0
BRD-K48059230	YM-298198	0	0	0	0	0			BRD-K31633810	DAU-5884	0	0	0	0	0	0	0	0	0	0	0	0
BRD-K45296539	ZD-7114	0	0	0	0	0			BRD-K74430258	1,2-dichlorobenzene	0	0	0	0	0	0	0	0	0	0	0	0
BRD-K40624912	ZM-39923	0	0	0	0	0			BRD-K61401890	deguelin	0	0	0	0	0	0	0	0	0	0	0	0
BRD-K66353228	zoxazolamine	0	0	0	0	0			BRD-K23623876	decafluorobutane	0	0	0	0	0	0	0	0	0	0	0	0
BRD-K80451230	zamifenacin	0	0	0	0	0			BRD-K06014311	DH-97	0	0	0	0	0	0	0	0	0	0	0	0
BRD-K17110974	aristolochic-acid	0	0	0	0	0			BRD-K16508793	diazepam	0	0	0	0	0	0	0	0	0	0	0	0
BRD-A39268308	epibatidine	0	0	0	0	0			BRD-K81521265	dicyclohexylurea	0	0	0	0	0	0	0	0	0	0	0	0
BRD-A90490067	fulvestrant	0	0	0	0	0			BRD-K89274813	DMP-543	0	0	0	0	0	0	0	0	0	0	0	0
BRD-A11135865	nor-binaltorphimine	0	0	0	0	0			BRD-K31699485	DMEOB	0	0	0	0	0	0	0	0	0	0	0	0
BRD-K26548821	quinpirole	0	0	0	0	0			BRD-K85266041	DNQX	0	0	0	0	0	0	0	0	0	0	0	0
BRD-A95445494	maackiain	0	0	0	0	0			BRD-K39965020	doconexent	0	0	0	0	0	0	0	0	0	0	0	0
BRD-K05906022	limonin	0	0	0	0	0			BRD-K01624546	docosatrienoic-acid	0	0	0	0	0	0	0	0	0	0	0	0
BRD-K80348542	cephaeline	0	0	0	0	0			BRD-K80315159	DPPE	0	0	0	0	0	0	0	0	0	0	0	0
BRD-K87991767	umbelliferone	0	0	0	0	0			BRD-K94920105	DR-2313	0	0	0	0	0	0	0	0	0	0	0	0
BRD-K49657628	tyrphostin-AG-18	0	0	0	0	0			BRD-K33459542	ditolylguanidine	0	0	0	0	0	0	0	0	0	0	0	0
BRD-K12357156	AG-490	0	0	0	0	0			BRD-K98521173	desoxycortone	0	0	0	0	0	0	0	0	0	0	0	0
BRD-K34533029	tyrphostin-AG-494	0	0	0	0	0			BRD-K31238592	devazepide	0	0	0	0	0	0	0	0	0	0	0	0
BRD-K07888196	tyrphostin-AG-538	0	0	0	0	0			BRD-K17674993	diflorasone	0	0	0	0	0	0	0	0	0	0	0	0
BRD-K72783841	tyrphostin-AG-555	0	0	0	0	0			BRD-K54759182	dosulepin	0	0	0	0	0	0	0	0	0	0	0	0
BRD-K08132273	tyrphostin	0	0	0	0	0			BRD-A96485169	EBPC	0	0	0	0	0	0	0	0	0	0	0	0
BRD-K87919739	tyrphostin-AG-825	0	0	0	0	0			BRD-K63913457	eicosatrienoic-acid	0	0	0	0	0	0	0	0	0	0	0	0
BRD-K33204703	AG-370	0	0	0	0	0			BRD-K57545991	enalapril	0	0	0	0	0	0	0	0	0	0	0	0
BRD-K89055274	alverine	0	0	0	0	0			BRD-K42452249	EO-1428	0	0	0	0	0	0	0	0	0	0	0	0
BRD-K21667562	AM-404	0	0	0	0	0			BRD-K11927976	ER-27319	0	0	0	0	0	0	0	0	0	0	0	0
BRD-K63533170	AM-630	0	0	0	0	0			BRD-K19360254	ergocornine	0	0	0	0	0	0	0	0	0	0	0	0
BRD-K06854232	AM-580	0	0	0	0	0			BRD-A73581086	ergometrine	0	0	0	0	0	0	0	0	0	0	0	0
BRD-K70330367	amantadine	0	0	0	0	0			BRD-A39747742	estradiol-valerate	0	0	0	0	0	0	0	0	0	0	0	0
BRD-K78280988	anandamide	0	0	0	0	0			BRD-K49061529	BRD-K49061529	0	0	0	0	0	0	0	0	0	0	0	0
BRD-A95513702	androsta-1,4-dien-3,17-dione	0	0	0	0	0			BRD-K46068882	eugenitol	0	0	0	0	0	0	0	0	0	0	0	0
BRD-A32349859	methyl-angolensate	0	0	0	0	0			BRD-K04046242	equilin	0	0	0	0	0	0	0	0	0	0	0	0
BRD-A42649439	triciribine	0	0	0	0	0			BRD-A99411506	esculin	0	0	0	0	0	0	0	0	0	0	0	0
BRD-K81729199	AQ-RA741	0	0	0	0	0			BRD-K17016787	estriol	0	0	0	0	0	0	0	0	0	0	0	0
BRD-K29555132	arachidonamide	0	0	0	0	0			BRD-K47693913	evoxine	0	0	0	0	0	0	0	0	0	0	0	0
BRD-K85013741	auraptene	0	0	0	0	0			BRD-K51318897	fenbendazole	0	0	0	0	0	0	0	0	0	0	0	0
BRD-K03642198	AY-9944	0	0	0	0	0			BRD-K31611373	fluprostenol	0	0	0	0	0	0	0	0	0	0	0	0
BRD-K51751936	alfadolone	0	0	0	0	0			BRD-K66944906	fraxidin	0	0	0	0	0	0	0	0	0	0	0	0
BRD-K51276371	aloisine	0	0	0	0	0			BRD-K76617868	fasudil	0	0	0	0	0	0	0	0	0	0	0	0
BRD-K93658967	aloisine	0	0	0	0	0			BRD-K28168037	fenretinide	0	0	0	0	0	0	0	0	0	0	0	0
BRD-K97181089	amiloride	0	0	0	0	0			BRD-K28667196	fillalbin	0	0	0	0	0	0	0	0	0	0	0	0
BRD-K04976539	aminogenistein	0	0	0	0	0			BRD-A13650332	flucloxacillin	0	0	0	0	0	0	0	0	0	0	0	0
BRD-K36638830	anabasine	0	0	0	0	0			BRD-K87049188	fusaric-acid	0	0	0	0	0	0	0	0	0	0	0	0
BRD-K88611939	aniracetam	0	0	0	0	0			BRD-K18059238	gamma-linolenic-acid	0	0	0	0	0	0	0	0	0	0	0	0
BRD-K15164005	apoptosis-activator-II	0	0	0	0	0			BRD-K11634954	GBR-13069	0	0	0	0	0	0	0	0	0	0	0	0
BRD-K63792901	arecaidine	0	0	0	0	0			BRD-K34608650	BRD-K34608650	0	0	0	0	0	0	0	0	0	0	0	0
BRD-K23922020	arecaidine	0	0	0	0	0			BRD-K68190965	GR-46611	0	0	0	0	0	0	0	0	0	0	0	0
BRD-K75615183	talipexole	0	0	0	0	0			BRD-K46441700	GR-55562	0	0	0	0	0	0	0	0	0	0	0	0
BRD-A84189516	baccatin-III	0	0	0	0	0			BRD-K67860401	AR-A014418	0	0	0	0	0	0	0	0	0	0	0	0
BRD-K40742111	baeomycesic-acid	0	0	0	0	0			BRD-K82983861	GW-0742	0	0	0	0	0	0	0	0	0	0	0	0
BRD-K54704028	BAY-36-7620	0	0	0	0	0			BRD-A38898897	GW-311616	0	0	0	0	0	0	0	0	0	0	0	0
BRD-K18799075	BAY-59-3074	0	0	0	0	0			BRD-K24240364	GYKI-52466	0	0	0	0	0	0	0	0	0	0	0	0
BRD-K87158025	benzamil	0	0	0	0	0			BRD-K59256312	gabexate	0	0	0	0	0	0	0	0	0	0	0	0
BRD-K76872913	benzanthrone	0	0	0	0	0			BRD-K92758126	gibberellic-acid	0	0	0	0	0	0	0	0	0	0	0	0
BRD-K09668667	benzo(a)pyrene	0	0	0	0	0			BRD-A24429032	HEAT	0	0	0	0	0	0	0	0	0	0	0	0
BRD-K28075147	biochanin-a	0	0	0	0	0			BRD-A00267231	hemado	0	0	0	0	0	0	0	0	0	0	0	0
BRD-K94379058	BML-190	0	0	0	0	0			BRD-K02715688	hydrastine	0	0	0	0	0	0	0	0	0	0	0	0
BRD-K32584078	BML-257	0	0	0	0	0			BRD-A75172220	hydrocortisone	0	0	0	0	0	0	0	0	0	0	0	0
BRD-A15435692	BMY-14802	0	0	0	0	0			BRD-A25143711	hydrocortisone	0	0	0	0	0	0	0	0	0	0	0	0
BRD-K31054881	BMY-7378	0	0	0	0	0			BRD-K07996107	harpagoside	0	0	0	0	0	0	0	0	0	0	0	0
BRD-K45479396	BP-554	0	0	0	0	0			BRD-K76674262	homoharringtonine	0	0	0	0	0	0	0	0	0	0	0	0
BRD-A51829654	BRL-15572	0	0	0	0	0			BRD-K92726801	hydrastinine	0	0	0	0	0	0	0	0	0	0	0	0
BRD-K11696279	BU-239	0	0	0	0	0			BRD-K40530731	hyoscyamine	0	0	0	0	0	0	0	0	0	0	0	0
BRD-K39111395	BCL2-inhibitor	0	0	0	0	0			BRD-A51929314	BRD-A51929314	0	0	0	0	0	0	0	0	0	0	0	0
BRD-K04185004	oxybuprocaine	0	0	0	0	0			BRD-K07117950	imperatorin	0	0	0	0	0	0	0	0	0	0	0	0
BRD-K39188321	betamethasone	0	0	0	0	0			BRD-K01815685	indole	0	0	0	0	0	0	0	0	0	0	0	0
BRD-K89210380	biotin	0	0	0	0	0			BRD-K92678294	irilin-a	0	0	0	0	0	0	0	0	0	0	0	0
BRD-A36471396	biperiden	0	0	0	0	0			BRD-K05737787	isoeugenol	0	0	0	0	0	0	0	0	0	0	0	0
BRD-K32906660	bis-tyrphostin	0	0	0	0	0			BRD-K06198550	isorotenone	0	0	0	0	0	0	0	0	0	0	0	0
BRD-K03440695	boldine	0	0	0	0	0			BRD-K16444452	ibudilast	0	0	0	0	0	0	0	0	0	0	0	0
BRD-K74913225	brinzolamide	0	0	0	0	0			BRD-K93332168	isocarboxazid	0	0	0	0	0	0	0	0	0	0	0	0
BRD-A69960130	bromocriptine	0	0	0	0	0			BRD-K29173907	isoflupredone	0	0	0	0	0	0	0	0	0	0	0	0
BRD-A58157837	butabindide	0	0	0	0	0			BRD-A41722204	sulmazole	0	0	0	0	0	0	0	0	0	0	0	0
BRD-K27499107	carbacyclin	0	0	0	0	0			BRD-K64402243	ivachtin	0	0	0	0	0	0	0	0	0	0	0	0
BRD-K06159959	CCMQ	0	0	0	0	0			BRD-K52850071	JAK3-Inhibitor-II	0	0	0	0	0	0	0	0	0	0	0	0
BRD-K65503129	HSP90-inhibitor	0	0	0	0	0			BRD-K95676198	JAK3-inhibitor-V	0	0	0	0	0	0	0	0	0	0	0	0
BRD-K10870738	CDC	0	0	0	0	0			BRD-A75455249	kavain	0	0	0	0	0	0	0	0	0	0	0	0
BRD-K64341947	CFM-1571	0	0	0	0	0			BRD-K17743697	KB-R7943	0	0	0	0	0	0	0	0	0	0	0	0
BRD-A34706053	CGP-12177	0	0	0	0	0			BRD-A81177136	KN-62	0	0	0	0	0	0	0	0	0	0	0	0
BRD-K95851186	CGP-13501	0	0	0	0	0			BRD-A43930669	L-368899	0	0	0	0	0	0	0	0	0	0	0	0
BRD-A04668240	CGP-52432	0	0	0	0	0			BRD-K89402695	L-655240	0	0	0	0	0	0	0	0	0	0	0	0
BRD-K32292990	CGP-53353	0	0	0	0	0			BRD-K14765469	vesamicol	0	0	0	0	0	0	0	0	0	0	0	0
BRD-A89672324	CGP-55845	0	0	0	0	0			BRD-A28422058	L-689560	0	0	0	0	0	0	0	0	0	0	0	0
BRD-K18909381	CGS-12066B	0	0	0	0	0			BRD-K70241288	L-692585	0	0	0	0	0	0	0	0	0	0	0	0
BRD-K68103045	CGS-20625	0	0	0	0	0			BRD-K83322645	L-693403	0	0	0	0	0	0	0	0	0	0	0	0
BRD-A81866333	CGS-21680	0	0	0	0	0			BRD-K05181463	L-741626	0	0	0	0	0	0	0	0	0	0	0	0
BRD-A26032986	zaldaride	0	0	0	0	0			BRD-K28806945	L-750667	0	0	0	0	0	0	0	0	0	0	0	0
BRD-K67680372	CI-966	0	0	0	0	0			BRD-A35511923	L-803087	0	0	0	0	0	0	0	0	0	0	0	0
BRD-A93000692	ciglitazone	0	0	0	0	0			BRD-K23583188	lavendustin-a	0	0	0	0	0	0	0	0	0	0	0	0
BRD-K00662280	CL-218872	0	0	0	0	0			BRD-K01648091	LE-300	0	0	0	0	0	0	0	0	0	0	0	0
BRD-K96271548	coumaric-acid	0	0	0	0	0			BRD-K64044582	linoleamide	0	0	0	0	0	0	0	0	0	0	0	0
BRD-K81876028	CP-93129	0	0	0	0	0			BRD-K33396764	alpha-linolenic-acid	0	0	0	0	0	0	0	0	0	0	0	0
BRD-K57179821	crotamiton	0	0	0	0	0			BRD-K96670504	lonidamine	0	0	0	0	0	0	0	0	0	0	0	0
BRD-A71459254	cymarin	0	0	0	0	0			BRD-K33864865	LY-225910	0	0	0	0	0	0	0	0	0	0	0	0
BRD-K86882815	cabergoline	0	0	0	0	0			BRD-K24675965	LY-288513	0	0	0	0	0	0	0	0	0	0	0	0
BRD-K59851896	calycanthine	0	0	0	0	0			BRD-K13261168	LY-16350	0	0	0	0	0	0	0	0	0	0	0	0
BRD-K44849676	capsazepine	0	0	0	0	0			BRD-K96144918	mead-acid	0	0	0	0	0	0	0	0	0	0	0	0
BRD-K12765235	carbenoxolone	0	0	0	0	0			BRD-K09764130	mead-ethanolamide	0	0	0	0	0	0	0	0	0	0	0	0
BRD-K82484965	carmoxirole	0	0	0	0	0			BRD-A94709349	metaxalone	0	0	0	0	0	0	0	0	0	0	0	0
BRD-K87932577	CDK1-5-inhibitor	0	0	0	0	0			BRD-K14844937	BRD-K14844937	0	0	0	0	0	0	0	0	0	0	0	0
BRD-K71860425	CDK2-5-inhibitor	0	0	0	0	0			BRD-K28680267	BRD-K28680267	0	0	0	0	0	0	0	0	0	0	0	0
BRD-K71059170	cefixime	0	0	0	0	0			BRD-A03623303	metoprolol	0	0	0	0	0	0	0	0	0	0	0	0
BRD-K37848908	ceforanide	0	0	0	0	0			BRD-K95202259	ML-3163	0	0	0	0	0	0	0	0	0	0	0	0
BRD-K02275692	cefotiam	0	0	0	0	0			BRD-K93201660	ML-7	0	0	0	0	0	0	0	0	0	0	0	0
BRD-K50422030	clomethiazole	0	0	0	0	0			BRD-K63151507	MNITMT	0	0	0	0	0	0	0	0	0	0	0	0
BRD-A90311807	cilastatin	0	0	0	0	0			BRD-A30590053	MR-16728	0	0	0	0	0	0	0	0	0	0	0	0
BRD-A07875874	cilnidipine	0	0	0	0	0			BRD-A32949107	MRS-1845	0	0	0	0	0	0	0	0	0	0	0	0
BRD-K28578425	cilostamide	0	0	0	0	0			BRD-K90524085	MY-5445	0	0	0	0	0	0	0	0	0	0	0	0
BRD-K18618618	cimetidine	0	0	0	0	0			BRD-A32164164	methyllycaconitine	0	0	0	0	0	0	0	0	0	0	0	0
BRD-K15522385	cinanserin	0	0	0	0	0			BRD-A44780397	mifepristone	0	0	0	0	0	0	0	0	0	0	0	0
BRD-K07220430	cinnarizine	0	0	0	0	0			BRD-K37270826	mifepristone	0	0	0	0	0	0	0	0	0	0	0	0
BRD-A49358627	ciprofibrate	0	0	0	0	0			BRD-K60640630	mometasone	0	0	0	0	0	0	0	0	0	0	0	0
BRD-K54142781	cirazoline	0	0	0	0	0			BRD-K60060639	methyllidocaine	0	0	0	0	0	0	0	0	0	0	0	0
BRD-A63894585	clobetasol	0	0	0	0	0			BRD-A92651262	nalbuphine	0	0	0	0	0	0	0	0	0	0	0	0
BRD-K38003476	clocortolone	0	0	0	0	0			BRD-K69195780	NAN-190	0	0	0	0	0	0	0	0	0	0	0	0
BRD-K04218075	clomifene	0	0	0	0	0			BRD-K23566484	nilutamide	0	0	0	0	0	0	0	0	0	0	0	0
BRD-K08890269	CO-102862	0	0	0	0	0			BRD-K36009368	NNC-63-0532	0	0	0	0	0	0	0	0	0	0	0	0
BRD-A76093993	cromakalim	0	0	0	0	0			BRD-K42221274	NNC-711	0	0	0	0	0	0	0	0	0	0	0	0
BRD-A49680073	cucurbitacin-i	0	0	0	0	0			BRD-A39415247	norethisterone	0	0	0	0	0	0	0	0	0	0	0	0
BRD-K89046952	ciclacillin	0	0	0	0	0			BRD-A97454584	nadolol	0	0	0	0	0	0	0	0	0	0	0	0
BRD-K95992530	Cyclo-[Arg-Gly-Asp-D-Phe-Val]	0	0	0	0	0			BRD-K74141488	naftifine	0	0	0	0	0	0	0	0	0	0	0	0
BRD-A39290993	cyproterone	0	0	0	0	0			BRD-A66927094	nemonapride	0	0	0	0	0	0	0	0	0	0	0	0
BRD-K26997899	SA-792574	0	0	0	0	0			BRD-K76775527	nimesulide	0	0	0	0	0	0	0	0	0	0	0	0
BRD-K10065684	dantron	0	0	0	0	0			BRD-K46652470	nizatidine	0	0	0	0	0	0	0	0	0	0	0	0
BRD-A68929948	DAPT-GSI-IX	0	0	0	0	0			BRD-K80334323	noretynodrel	0	0	0	0	0	0	0	0	0	0	0	0
BRD-K31633810	DAU-5884	0	0	0	0	0			BRD-A10355991	norketamine	0	0	0	0	0	0	0	0	0	0	0	0
BRD-K74430258	1,2-dichlorobenzene	0	0	0	0	0			BRD-K18316707	O-1918	0	0	0	0	0	0	0	0	0	0	0	0
BRD-K61401890	deguelin	0	0	0	0	0			BRD-K02590140	O-2050	0	0	0	0	0	0	0	0	0	0	0	0
BRD-A75402480	desoxycorticosterone	0	0	0	0	0			BRD-K48029790	OBAA	0	0	0	0	0	0	0	0	0	0	0	0
BRD-K06014311	DH-97	0	0	0	0	0			BRD-K85318537	OBAA	0	0	0	0	0	0	0	0	0	0	0	0
BRD-K81521265	dicyclohexylurea	0	0	0	0	0			BRD-A53576514	orphenadrine	0	0	0	0	0	0	0	0	0	0	0	0
BRD-K32645441	dipropyl-5ct	0	0	0	0	0			BRD-K59037100	oxybenzone	0	0	0	0	0	0	0	0	0	0	0	0
BRD-K69032158	diprotin-a	0	0	0	0	0			BRD-K82731415	olomoucine	0	0	0	0	0	0	0	0	0	0	0	0
BRD-K89274813	DMP-543	0	0	0	0	0			BRD-K86958018	olvanil	0	0	0	0	0	0	0	0	0	0	0	0
BRD-K31699485	DMEOB	0	0	0	0	0			BRD-K00206590	P-1075	0	0	0	0	0	0	0	0	0	0	0	0
BRD-K85266041	DNQX	0	0	0	0	0			BRD-K15567136	papaverine	0	0	0	0	0	0	0	0	0	0	0	0
BRD-K17378184	prestwick-559	0	0	0	0	0			BRD-K83597974	pargyline	0	0	0	0	0	0	0	0	0	0	0	0
BRD-K39965020	doconexent	0	0	0	0	0			BRD-A75478957	PD-166793	0	0	0	0	0	0	0	0	0	0	0	0
BRD-K01624546	docosatrienoic-acid	0	0	0	0	0			BRD-K77133231	PD-169316	0	0	0	0	0	0	0	0	0	0	0	0
BRD-A27143604	DPN	0	0	0	0	0			BRD-K27665173	D-64406	0	0	0	0	0	0	0	0	0	0	0	0
BRD-K80315159	DPPE	0	0	0	0	0			BRD-A70268693	PG-9	0	0	0	0	0	0	0	0	0	0	0	0
BRD-K94920105	DR-2313	0	0	0	0	0			BRD-K10843433	phenylbutazone	0	0	0	0	0	0	0	0	0	0	0	0
BRD-K33459542	ditolylguanidine	0	0	0	0	0			BRD-K94689771	pinocembrin	0	0	0	0	0	0	0	0	0	0	0	0
BRD-A20243730	danazol	0	0	0	0	0			BRD-K89375097	pirenzepine	0	0	0	0	0	0	0	0	0	0	0	0
BRD-A88282067	delcorine	0	0	0	0	0			BRD-K71731651	PNU-120596	0	0	0	0	0	0	0	0	0	0	0	0
BRD-K98521173	desoxycortone	0	0	0	0	0			BRD-A95096829	PNU-96415E	0	0	0	0	0	0	0	0	0	0	0	0
BRD-K71499074	diclofenamide	0	0	0	0	0			BRD-K47598052	PP-1	0	0	0	0	0	0	0	0	0	0	0	0
BRD-K17674993	diflorasone	0	0	0	0	0			BRD-K00312224	PPT	0	0	0	0	0	0	0	0	0	0	0	0
BRD-K18619710	digoxigenin	0	0	0	0	0			BRD-K67537649	PQ-401	0	0	0	0	0	0	0	0	0	0	0	0
BRD-K97440753	dihydroergocristine	0	0	0	0	0			BRD-A71816415	pravastatin	0	0	0	0	0	0	0	0	0	0	0	0
BRD-K54759182	dosulepin	0	0	0	0	0			BRD-K72029282	probucol	0	0	0	0	0	0	0	0	0	0	0	0
BRD-K92093830	doxorubicin	0	0	0	0	0			BRD-K82865713	prostaglandin-b2	0	0	0	0	0	0	0	0	0	0	0	0
BRD-A96485169	EBPC	0	0	0	0	0			BRD-K11163873	phenanthridone	0	0	0	0	0	0	0	0	0	0	0	0
BRD-K16233984	eriochrome-black-t	0	0	0	0	0			BRD-K68873215	phosphodiesterase-V-inhibitor-II	0	0	0	0	0	0	0	0	0	0	0	0
BRD-A51820102	econazole	0	0	0	0	0			BRD-K26241953	piceatannol	0	0	0	0	0	0	0	0	0	0	0	0
BRD-K63913457	eicosatrienoic-acid	0	0	0	0	0			BRD-A58207013	pinacidil	0	0	0	0	0	0	0	0	0	0	0	0
BRD-K88759641	EMD-66684	0	0	0	0	0			BRD-K16277217	piperacetazine	0	0	0	0	0	0	0	0	0	0	0	0
BRD-K57545991	enalapril	0	0	0	0	0			BRD-A19053259	pseudopelletierine	0	0	0	0	0	0	0	0	0	0	0	0
BRD-A53131506	epitestosterone	0	0	0	0	0			BRD-K70799801	quinidine	0	0	0	0	0	0	0	0	0	0	0	0
BRD-K11927976	ER-27319	0	0	0	0	0			BRD-K39187410	BRD-K39187410	0	0	0	0	0	0	0	0	0	0	0	0
BRD-K19360254	ergocornine	0	0	0	0	0			BRD-K32412559	morphothebaine	0	0	0	0	0	0	0	0	0	0	0	0
BRD-A73581086	ergometrine	0	0	0	0	0			BRD-K15588452	R-96544	0	0	0	0	0	0	0	0	0	0	0	0
BRD-A23226398	estradiol	0	0	0	0	0			BRD-K70505054	ranitidine	0	0	0	0	0	0	0	0	0	0	0	0
BRD-A39747742	estradiol-valerate	0	0	0	0	0			BRD-K21853356	RG-14620	0	0	0	0	0	0	0	0	0	0	0	0
BRD-K49061529	BRD-K49061529	0	0	0	0	0			BRD-K34330170	rotenonic-acid	0	0	0	0	0	0	0	0	0	0	0	0
BRD-K86727142	embelin	0	0	0	0	0			BRD-K08640512	RS-100329	0	0	0	0	0	0	0	0	0	0	0	0
BRD-K39339537	epirizole	0	0	0	0	0			BRD-K26160755	RS-45041-190	0	0	0	0	0	0	0	0	0	0	0	0
BRD-K04046242	equilin	0	0	0	0	0			BRD-K20714604	RS-56812	0	0	0	0	0	0	0	0	0	0	0	0
BRD-A99411506	esculin	0	0	0	0	0			BRD-K46142322	RS-67333	0	0	0	0	0	0	0	0	0	0	0	0
BRD-K17016787	estriol	0	0	0	0	0			BRD-K69556541	ryanodine	0	0	0	0	0	0	0	0	0	0	0	0
BRD-K03981224	ethisterone	0	0	0	0	0			BRD-K14204120	ranitidine	0	0	0	0	0	0	0	0	0	0	0	0
BRD-K47693913	evoxine	0	0	0	0	0			BRD-K32755366	reserpic-acid	0	0	0	0	0	0	0	0	0	0	0	0
BRD-K78633253	EXO-1	0	0	0	0	0			BRD-M62162320	rilmenidine	0	0	0	0	0	0	0	0	0	0	0	0
BRD-K48367671	febuxostat	0	0	0	0	0			BRD-A63346720	rimcazole	0	0	0	0	0	0	0	0	0	0	0	0
BRD-K51318897	fenbendazole	0	0	0	0	0			BRD-K31627533	rimexolone	0	0	0	0	0	0	0	0	0	0	0	0
BRD-K83508485	FK-888	0	0	0	0	0			BRD-K79684402	RO-10-5824	0	0	0	0	0	0	0	0	0	0	0	0
BRD-K44067360	flufenamic-acid	0	0	0	0	0			BRD-K80778372	RO-19-4605	0	0	0	0	0	0	0	0	0	0	0	0
BRD-A01346607	flumetasone	0	0	0	0	0			BRD-A49370193	RO-60-0175	0	0	0	0	0	0	0	0	0	0	0	0
BRD-A49765801	fludroxycortide	0	0	0	0	0			BRD-K20313525	rosmarinic-acid	0	0	0	0	0	0	0	0	0	0	0	0
BRD-K66944906	fraxidin	0	0	0	0	0			BRD-K06426971	ryuvidine	0	0	0	0	0	0	0	0	0	0	0	0
BRD-K08998509	fananserin	0	0	0	0	0			BRD-K88871508	lisuride	0	0	0	0	0	0	0	0	0	0	0	0
BRD-A30815329	felodipine	0	0	0	0	0			BRD-K83637872	SANT-1	0	0	0	0	0	0	0	0	0	0	0	0
BRD-K41160163	fenobam	0	0	0	0	0			BRD-A89434049	sarmentogenin	0	0	0	0	0	0	0	0	0	0	0	0
BRD-A50684349	fenoldopam	0	0	0	0	0			BRD-K54330070	SB-202190	0	0	0	0	0	0	0	0	0	0	0	0
BRD-K28168037	fenretinide	0	0	0	0	0			BRD-A37704979	SB-203580	0	0	0	0	0	0	0	0	0	0	0	0
BRD-K28667196	fillalbin	0	0	0	0	0			BRD-K41567364	SB-334867	0	0	0	0	0	0	0	0	0	0	0	0
BRD-A13650332	flucloxacillin	0	0	0	0	0			BRD-K59331372	SB-366791	0	0	0	0	0	0	0	0	0	0	0	0
BRD-K61496577	flumetasone	0	0	0	0	0			BRD-K53913732	SB-408124	0	0	0	0	0	0	0	0	0	0	0	0
BRD-K12184470	flunarizine	0	0	0	0	0			BRD-K26373640	IKK-2-inhibitor	0	0	0	0	0	0	0	0	0	0	0	0
BRD-K53987533	fluphenazine	0	0	0	0	0			BRD-K25875056	SC-9	0	0	0	0	0	0	0	0	0	0	0	0
BRD-K00824317	fludroxycortide	0	0	0	0	0			BRD-K94270326	ecopipam	0	0	0	0	0	0	0	0	0	0	0	0
BRD-K67445247	flurofamide	0	0	0	0	0			BRD-K81225797	SCH-58261	0	0	0	0	0	0	0	0	0	0	0	0
BRD-K72676686	fluvoxamine	0	0	0	0	0			BRD-K07212038	selinidin	0	0	0	0	0	0	0	0	0	0	0	0
BRD-A49734948	foliosidine	0	0	0	0	0			BRD-K15601958	SEW-2871	0	0	0	0	0	0	0	0	0	0	0	0
BRD-K03015355	forskolin	0	0	0	0	0			BRD-K98157055	SIB-1757	0	0	0	0	0	0	0	0	0	0	0	0
BRD-K87049188	fusaric-acid	0	0	0	0	0			BRD-K84996949	sinensetin	0	0	0	0	0	0	0	0	0	0	0	0
BRD-K18059238	gamma-linolenic-acid	0	0	0	0	0			BRD-K35430135	SR-59230A	0	0	0	0	0	0	0	0	0	0	0	0
BRD-K92015269	GBR-12783	0	0	0	0	0			BRD-K72895815	SSR-69071	0	0	0	0	0	0	0	0	0	0	0	0
BRD-K50135270	GBR-12935	0	0	0	0	0			BRD-K52620403	STO-609	0	0	0	0	0	0	0	0	0	0	0	0
BRD-K11634954	GBR-13069	0	0	0	0	0			BRD-K20287671	SU-4312	0	0	0	0	0	0	0	0	0	0	0	0
BRD-K65285700	BRD-K65285700	0	0	0	0	0			BRD-K60487568	SU-4312	0	0	0	0	0	0	0	0	0	0	0	0
BRD-K34608650	BRD-K34608650	0	0	0	0	0			BRD-K97354755	SU-6656	0	0	0	0	0	0	0	0	0	0	0	0
BRD-K11911061	GR-127935	0	0	0	0	0			BRD-A10715913	sulpiride	0	0	0	0	0	0	0	0	0	0	0	0
BRD-K52394958	GR-159897	0	0	0	0	0			BRD-A14566392	scopolamine	0	0	0	0	0	0	0	0	0	0	0	0
BRD-K02283807	GR-32191	0	0	0	0	0			BRD-K38449220	seneciphylline	0	0	0	0	0	0	0	0	0	0	0	0
BRD-K68190965	GR-46611	0	0	0	0	0			BRD-K25741894	skimmianine	0	0	0	0	0	0	0	0	0	0	0	0
BRD-K46441700	GR-55562	0	0	0	0	0			BRD-K70881766	solanine	0	0	0	0	0	0	0	0	0	0	0	0
BRD-A93659613	GR-89696	0	0	0	0	0			BRD-K14200658	syrosingopine	0	0	0	0	0	0	0	0	0	0	0	0
BRD-K75478907	GS-39783	0	0	0	0	0			BRD-K25186396	tangeritin	0	0	0	0	0	0	0	0	0	0	0	0
BRD-K67860401	AR-A014418	0	0	0	0	0			BRD-A31195449	TCB2	0	0	0	0	0	0	0	0	0	0	0	0
BRD-K82983861	GW-0742	0	0	0	0	0			BRD-A48720949	testosterone	0	0	0	0	0	0	0	0	0	0	0	0
BRD-A38898897	GW-311616	0	0	0	0	0			BRD-K45988865	tetramethylsilane	0	0	0	0	0	0	0	0	0	0	0	0
BRD-K04146668	GW-441756	0	0	0	0	0			BRD-K51033547	tramadol	0	0	0	0	0	0	0	0	0	0	0	0
BRD-K24240364	GYKI-52466	0	0	0	0	0			BRD-K54790157	trioxsalen	0	0	0	0	0	0	0	0	0	0	0	0
BRD-K59256312	gabexate	0	0	0	0	0			BRD-K68246049	TTNPB	0	0	0	0	0	0	0	0	0	0	0	0
BRD-K92758126	gibberellic-acid	0	0	0	0	0			BRD-A02176148	tubaic-acid	0	0	0	0	0	0	0	0	0	0	0	0
BRD-K34776109	glimepiride	0	0	0	0	0			BRD-K60184833	tyrphostin-46	0	0	0	0	0	0	0	0	0	0	0	0
BRD-K05434375	HA-1004	0	0	0	0	0			BRD-A98378129	talniflumate	0	0	0	0	0	0	0	0	0	0	0	0
BRD-K81209159	herniarin	0	0	0	0	0			BRD-A23723433	paclitaxel	0	0	0	0	0	0	0	0	0	0	0	0
BRD-K95885906	quercetagetin	0	0	0	0	0			BRD-K06147391	telenzepine	0	0	0	0	0	0	0	0	0	0	0	0
BRD-K02715688	hydrastine	0	0	0	0	0			BRD-A87479750	tenidap	0	0	0	0	0	0	0	0	0	0	0	0
BRD-A75172220	hydrocortisone	0	0	0	0	0			BRD-A85424553	thioperamide	0	0	0	0	0	0	0	0	0	0	0	0
BRD-A25143711	hydrocortisone	0	0	0	0	0			BRD-K08619574	thioproperazine	0	0	0	0	0	0	0	0	0	0	0	0
BRD-K81709173	halcinonide	0	0	0	0	0			BRD-K20141153	atomoxetine	0	0	0	0	0	0	0	0	0	0	0	0
BRD-K07996107	harpagoside	0	0	0	0	0			BRD-K08619838	tremorine	0	0	0	0	0	0	0	0	0	0	0	0
BRD-K38903228	hesperidin	0	0	0	0	0			BRD-A84389633	tropanyl-3,5-dimethylbenzoate	0	0	0	0	0	0	0	0	0	0	0	0
BRD-K37691127	hinokitiol	0	0	0	0	0			BRD-A83859836	tropisetron	0	0	0	0	0	0	0	0	0	0	0	0
BRD-K71003802	hippeastrine	0	0	0	0	0			BRD-A81795050	U-18666A	0	0	0	0	0	0	0	0	0	0	0	0
BRD-K07325606	hispidin	0	0	0	0	0			BRD-K70281171	U-99194	0	0	0	0	0	0	0	0	0	0	0	0
BRD-K76674262	homoharringtonine	0	0	0	0	0			BRD-A14574269	UB-165	0	0	0	0	0	0	0	0	0	0	0	0
BRD-A77722753	hydralazine	0	0	0	0	0			BRD-A22783572	vinblastine	0	0	0	0	0	0	0	0	0	0	0	0
BRD-K92726801	hydrastinine	0	0	0	0	0			BRD-K40902647	vincamine	0	0	0	0	0	0	0	0	0	0	0	0
BRD-K85383046	IAA-94	0	0	0	0	0			BRD-A19374631	vinpocetine	0	0	0	0	0	0	0	0	0	0	0	0
BRD-A20527803	IB-MECA	0	0	0	0	0			BRD-A41941932	vitexin	0	0	0	0	0	0	0	0	0	0	0	0
BRD-K15196155	IBC-293	0	0	0	0	0			BRD-K45068323	W-13	0	0	0	0	0	0	0	0	0	0	0	0
BRD-A89208012	BRD-A89208012	0	0	0	0	0			BRD-K90259198	W-7	0	0	0	0	0	0	0	0	0	0	0	0
BRD-A51929314	BRD-A51929314	0	0	0	0	0			BRD-K68341547	W-9	0	0	0	0	0	0	0	0	0	0	0	0
BRD-K73290745	ICI-199441	0	0	0	0	0			BRD-K28115081	apafant	0	0	0	0	0	0	0	0	0	0	0	0
BRD-A03359064	ICI-89406	0	0	0	0	0			BRD-K88358234	xaliproden	0	0	0	0	0	0	0	0	0	0	0	0
BRD-K07117950	imperatorin	0	0	0	0	0			BRD-K59650319	YM-298198	0	0	0	0	0	0	0	0	0	0	0	0
BRD-K01815685	indole	0	0	0	0	0			BRD-K18678457	ZD-7288	0	0	0	0	0	0	0	0	0	0	0	0
BRD-K92678294	irilin-a	0	0	0	0	0			BRD-K05151076	ZK-164015	0	0	0	0	0	0	0	0	0	0	0	0
BRD-A54029483	IRL-2500	0	0	0	0	0			BRD-K33882852	ZK-93423	0	0	0	0	0	0	0	0	0	0	0	0
BRD-K05737787	isoeugenol	0	0	0	0	0			BRD-K68392338	ZK-93426	0	0	0	0	0	0	0	0	0	0	0	0
BRD-K37080523	isoreserpine	0	0	0	0	0			BRD-K67831364	ZM-323881	0	0	0	0	0	0	0	0	0	0	0	0
BRD-K06198550	isorotenone	0	0	0	0	0			BRD-K97509413	coumestrol	0	0	0	0	0	0	0	0	0	0	0	0
BRD-A48570745	ivermectin	0	0	0	0	0			BRD-A82329351	cycloheximide	0	0	0	0	0	0	0	0	0	0	0	0
BRD-K16444452	ibudilast	0	0	0	0	0			BRD-K58938839	cyclopamine	0	0	0	0	0	0	0	0	0	0	0	0
BRD-K25906698	immepip	0	0	0	0	0			BRD-A06726973	dibutyrylcyclic-gmp	0	0	0	0	0	0	0	0	0	0	0	0
BRD-K51918615	iodophenpropit	0	0	0	0	0			BRD-A31801025	formestane	0	0	0	0	0	0	0	0	0	0	0	0
BRD-K93332168	isocarboxazid	0	0	0	0	0			BRD-K36965586	m-chlorophenylbiguanide	0	0	0	0	0	0	0	0	0	0	0	0
BRD-A41722204	sulmazole	0	0	0	0	0			BRD-A34907681	rutin	0	0	0	0	0	0	0	0	0	0	0	0
BRD-K64402243	ivachtin	0	0	0	0	0			BRD-A62071884	siguazodan	0	0	0	0	0	0	0	0	0	0	0	0
BRD-K26429091	J-104129	0	0	0	0	0			BRD-K43797669	genistein	0	0	0	0	0	0	0	0	0	0	0	0
BRD-K52850071	JAK3-Inhibitor-II	0	0	0	0	0			BRD-K17705806	JTC-801	0	0	0	0	0	0	0	0	0	0	0	0
BRD-K95676198	JAK3-inhibitor-V	0	0	0	0	0			BRD-K28907958	CD-437	0	0	0	0	0	0	0	0	0	0	0	0
BRD-K04546108	JAK3-inhibitor-VI	0	0	0	0	0			BRD-M86331534	pyrvinium-pamoate	0	0	0	0	0	0	0	0	0	0	0	0
BRD-K15086322	JNJ-10191584	0	0	0	0	0			BRD-K01779529	fluoropyruvate	0	0	0	0	0	0	0	0	0	0	0	0
BRD-K43330982	JTE-013	0	0	0	0	0			BRD-A02481876	importazole	0	0	0	0	0	0	0	0	0	0	0	0
BRD-K05464208	JX-401	0	0	0	0	0			BRD-K19796430	erismodegib	0	0	0	0	0	0	0	0	0	0	0	0
BRD-K17743697	KB-R7943	0	0	0	0	0			BRD-A04352665	maraviroc	0	0	0	0	0	0	0	0	0	0	0	0
BRD-A54927599	KF-38789	0	0	0	0	0			BRD-K16406336	methylene-blue	0	0	0	0	0	0	0	0	0	0	0	0
BRD-A81177136	KN-62	0	0	0	0	0			BRD-K36324071	NF-449	0	0	0	0	0	0	0	0	0	0	0	0
BRD-K37312348	kenpaullone	0	0	0	0	0			BRD-K06792661	narciclasine	0	0	0	0	0	0	0	0	0	0	0	0
BRD-K49671696	ketanserin	0	0	0	0	0			BRD-K67868012	PI-103	0	0	0	0	0	0	0	0	0	0	0	0
BRD-A43930669	L-368899	0	0	0	0	0			BRD-K60623809	SU-11652	0	0	0	0	0	0	0	0	0	0	0	0
BRD-K89402695	L-655240	0	0	0	0	0			BRD-A28105619	cucurbitacin-i	0	0	0	0	0	0	0	0	0	0	0	0
BRD-K14765469	vesamicol	0	0	0	0	0			BRD-K04853698	LDN-193189	0	0	0	0	0	0	0	0	0	0	0	0
BRD-A28422058	L-689560	0	0	0	0	0			BRD-K76425766	BRD-K76425766	0	0	0	0	0	0	0	0	0	0	0	0
BRD-K74284736	L-689560	0	0	0	0	0			BRD-K14609189	BRD-K14609189	0	0	0	0	0	0	0	0	0	0	0	0
BRD-K70241288	L-692585	0	0	0	0	0			BRD-A28422330	BRD-A28422330	0	0	0	0	0	0	0	0	0	0	0	0
BRD-K83322645	L-693403	0	0	0	0	0			BRD-A12633378	BRD-A12633378	0	0	0	0	0	0	0	0	0	0	0	0
BRD-K18816859	L-694247	0	0	0	0	0			BRD-K58033748	BRD-K58033748	0	0	0	0	0	0	0	0	0	0	0	0
BRD-K10176267	L-701252	0	0	0	0	0			BRD-K45031696	BRD-K45031696	0	0	0	0	0	0	0	0	0	0	0	0
BRD-A96882008	L-732138	0	0	0	0	0			BRD-K07872006	BRD-K07872006	0	0	0	0	0	0	0	0	0	0	0	0
BRD-K15791587	L-733060	0	0	0	0	0			BRD-K11757396	BRD-K11757396	0	0	0	0	0	0	0	0	0	0	0	0
BRD-K05181463	L-741626	0	0	0	0	0			BRD-K12401458	BRD-K12401458	0	0	0	0	0	0	0	0	0	0	0	0
BRD-K28806945	L-750667	0	0	0	0	0			BRD-K16618170	BRD-K16618170	0	0	0	0	0	0	0	0	0	0	0	0
BRD-A35511923	L-803087	0	0	0	0	0			BRD-K36038115	BRD-K36038115	0	0	0	0	0	0	0	0	0	0	0	0
BRD-K81029756	diltiazem	0	0	0	0	0			BRD-K51302260	KU-C103871	0	0	0	0	0	0	0	0	0	0	0	0
BRD-K23583188	lavendustin-a	0	0	0	0	0			BRD-K73709114	BRD-K73709114	0	0	0	0	0	0	0	0	0	0	0	0
BRD-K66707493	lawsone	0	0	0	0	0			BRD-K76211160	BRD-K76211160	0	0	0	0	0	0	0	0	0	0	0	0
BRD-K01648091	LE-300	0	0	0	0	0			BRD-K03067624	emetine	0	0	0	0	0	0	0	0	0	0	0	0
BRD-K52662033	lidocaine	0	0	0	0	0			BRD-K36153907	KU-C103885	0	0	0	0	0	0	0	0	0	0	0	0
BRD-K64044582	linoleamide	0	0	0	0	0			BRD-A53107311	BRD-A53107311	0	0	0	0	0	0	0	0	0	0	0	0
BRD-K33396764	alpha-linolenic-acid	0	0	0	0	0			BRD-A69470004	BRD-A69470004	0	0	0	0	0	0	0	0	0	0	0	0
BRD-K33864865	LY-225910	0	0	0	0	0			BRD-K43149758	myricetin	0	0	0	0	0	0	0	0	0	0	0	0
BRD-K24675965	LY-288513	0	0	0	0	0			BRD-K53780220	BRD-K53780220	0	0	0	0	0	0	0	0	0	0	0	0
BRD-K22385716	LY-303511	0	0	0	0	0			BRD-K28452084	BRD-K28452084	0	0	0	0	0	0	0	0	0	0	0	0
BRD-K78637815	LY-320135	0	0	0	0	0			BRD-K20401833	BRD-K20401833	0	0	0	0	0	0	0	0	0	0	0	0
BRD-K13261168	LY-16350	0	0	0	0	0			BRD-K55703048	latrepirdine	0	0	0	0	0	0	0	0	0	0	0	0
BRD-K14282469	LY-165163	0	0	0	0	0			BRD-K78883024	BRD-K78883024	0	0	0	0	0	0	0	0	0	0	0	0
BRD-K92492521	LY-255283	0	0	0	0	0			BRD-A32917072	BRD-A32917072	0	0	0	0	0	0	0	0	0	0	0	0
BRD-K47328134	lysylphenylalanyl-tyrosine	0	0	0	0	0			BRD-A61599461	BRD-A61599461	0	0	0	0	0	0	0	0	0	0	0	0
BRD-K78692225	leflunomide	0	0	0	0	0			BRD-A57457122	VU-0400071-3	0	0	0	0	0	0	0	0	0	0	0	0
BRD-K03384561	roquinimex	0	0	0	0	0			BRD-K84141129	VU-0400193-3	0	0	0	0	0	0	0	0	0	0	0	0
BRD-A59215453	lobelanidine	0	0	0	0	0			BRD-K59633790	VU-0420363-1	0	0	0	0	0	0	0	0	0	0	0	0
BRD-K28137194	loreclezole	0	0	0	0	0			BRD-A67981824	cefotaxime	0	0	0	0	0	0	0	0	0	0	0	0
BRD-K67013324	luzindole	0	0	0	0	0			BRD-A10070317	propranolol	0	0	0	0	0	0	0	0	0	0	0	0
BRD-K92138166	mammea-a	0	0	0	0	0			BRD-A84702196	penicillin	0	0	0	0	0	0	0	0	0	0	0	0
BRD-K09635134	l-erythro-MAPP	0	0	0	0	0			BRD-A96255180	ribavirin	0	0	0	0	0	0	0	0	0	0	0	0
BRD-A17453586	MDL-72832	0	0	0	0	0			BRD-K22878149	SB-205607	0	0	0	0	0	0	0	0	0	0	0	0
BRD-K43245338	MDL-28170	0	0	0	0	0			BRD-A22256192	terazosin	0	0	0	0	0	0	0	0	0	0	0	0
BRD-K96144918	mead-acid	0	0	0	0	0			BRD-K88304388	dextrorphan	0	0	0	0	0	0	0	0	0	0	0	0
BRD-K09764130	mead-ethanolamide	0	0	0	0	0			BRD-K94144010	cotinine	0	0	0	0	0	0	0	0	0	0	0	0
BRD-K12244279	MEK1-2-inhibitor	0	0	0	0	0			BRD-A17664363	BRD-A17664363	0	0	0	0	0	0	0	0	0	0	0	0
BRD-A14395271	mesoridazine	0	0	0	0	0			BRD-A54632525	BRD-A54632525	0	0	0	0	0	0	0	0	0	0	0	0
BRD-A94709349	metaxalone	0	0	0	0	0			BRD-A71009679	KUC103420N	0	0	0	0	0	0	0	0	0	0	0	0
BRD-K28680267	BRD-K28680267	0	0	0	0	0			BRD-A89049230	BRD-A89049230	0	0	0	0	0	0	0	0	0	0	0	0
BRD-K06902185	minoxidil	0	0	0	0	0			BRD-K00256256	BRD-K00256256	0	0	0	0	0	0	0	0	0	0	0	0
BRD-K95202259	ML-3163	0	0	0	0	0			BRD-K06217810	BRD-K06217810	0	0	0	0	0	0	0	0	0	0	0	0
BRD-K93201660	ML-7	0	0	0	0	0			BRD-K13810148	givinostat	0	0	0	0	0	0	0	0	0	0	0	0
BRD-A16332958	modafinil	0	0	0	0	0			BRD-K19985802	BRD-K19985802	0	0	0	0	0	0	0	0	0	0	0	0
BRD-K87696786	LY-456236	0	0	0	0	0			BRD-K21009077	BRD-K21009077	0	0	0	0	0	0	0	0	0	0	0	0
BRD-A30590053	MR-16728	0	0	0	0	0			BRD-K22828899	TUL-XXI039	0	0	0	0	0	0	0	0	0	0	0	0
BRD-K37618799	MRS-1220	0	0	0	0	0			BRD-K28143534	cyproheptadine	0	0	0	0	0	0	0	0	0	0	0	0
BRD-A32949107	MRS-1845	0	0	0	0	0			BRD-K32656671	BRD-K32656671	0	0	0	0	0	0	0	0	0	0	0	0
BRD-K90524085	MY-5445	0	0	0	0	0			BRD-K34508425	KUC103898N	0	0	0	0	0	0	0	0	0	0	0	0
BRD-A63667919	methylergometrine	0	0	0	0	0			BRD-K48115423	2-(4-methoxybenzylthio)-6-methylpyrimidin-4-ol	0	0	0	0	0	0	0	0	0	0	0	0
BRD-A32164164	methyllycaconitine	0	0	0	0	0			BRD-K48969316	BRD-K48969316	0	0	0	0	0	0	0	0	0	0	0	0
BRD-A19661776	mianserin	0	0	0	0	0			BRD-K65910366	KUC103904N	0	0	0	0	0	0	0	0	0	0	0	0
BRD-K34441861	moexipril	0	0	0	0	0			BRD-K72264770	QW-BI-011	0	0	0	0	0	0	0	0	0	0	0	0
BRD-K06024458	n-arachidonyl-GABA	0	0	0	0	0			BRD-U37049823	HG-6-64-01	0	0	0	0	0	0	0	0	0	0	0	0
BRD-K60060639	methyllidocaine	0	0	0	0	0			BRD-U68942961	JW-7-24-1	0	0	0	0	0	0	0	0	0	0	0	0
BRD-K69195780	NAN-190	0	0	0	0	0			BRD-K32795028	1-benzylimidazole	0	0	0	0	0	0	0	0	0	0	0	0
BRD-A67433117	NCS-382	0	0	0	0	0			BRD-A15010982	HU-211	0	0	0	0	0	0	0	0	0	0	0	0
BRD-A78877355	nefopam	0	0	0	0	0			BRD-K54987996	CAY-10578	0	0	0	0	0	0	0	0	0	0	0	0
BRD-K05181084	NGB-2904	0	0	0	0	0			BRD-K66896231	BRD-K66896231	0	0	0	0	0	0	0	0	0	0	0	0
BRD-K23566484	nilutamide	0	0	0	0	0			BRD-K55055802	BRD-K55055802	0	0	0	0	0	0	0	0	0	0	0	0
BRD-K85015012	NNC-05-2090	0	0	0	0	0			BRD-K51941867	LM-1685	0	0	0	0	0	0	0	0	0	0	0	0
BRD-K36009368	NNC-63-0532	0	0	0	0	0			BRD-K28849549	mesalazine	0	0	0	0	0	0	0	0	0	0	0	0
BRD-K42221274	NNC-711	0	0	0	0	0			BRD-K30197592	5-methoxytryptamine	0	0	0	0	0	0	0	0	0	0	0	0
BRD-K32696739	noreleagnine	0	0	0	0	0			BRD-K49372556	mofezolac	0	0	0	0	0	0	0	0	0	0	0	0
BRD-A39415247	norethisterone	0	0	0	0	0			BRD-K51066026	aminoindazole	0	0	0	0	0	0	0	0	0	0	0	0
BRD-A00758722	noretynodrel	0	0	0	0	0			BRD-A61858259	CAY-10415	0	0	0	0	0	0	0	0	0	0	0	0
BRD-A50928468	norgestrel	0	0	0	0	0			BRD-K15107389	BRD-K15107389	0	0	0	0	0	0	0	0	0	0	0	0
BRD-K31268420	NSC-693868	0	0	0	0	0			BRD-A74771556	nikkomycin	0	0	0	0	0	0	0	0	0	0	0	0
BRD-A94413429	NTNCB	0	0	0	0	0			BRD-K64310881	MW-STK33-3B	0	0	0	0	0	0	0	0	0	0	0	0
BRD-A41833852	naloxone	0	0	0	0	0			BRD-A47706533	L-BSO	0	0	0	0	0	0	0	0	0	0	0	0
BRD-A21723284	naltriben	0	0	0	0	0			BRD-K14550461	doxercalciferol	0	0	0	0	0	0	0	0	0	0	0	0
BRD-A82656074	naltrindole	0	0	0	0	0			BRD-K29359156	ebselen	0	0	0	0	0	0	0	0	0	0	0	0
BRD-K90789829	nefazodone	0	0	0	0	0			BRD-K15402119	huperzine-a	0	0	0	0	0	0	0	0	0	0	0	0
BRD-A66927094	nemonapride	0	0	0	0	0			BRD-K49328571	dasatinib	0	0	0	0	0	0	0	0	0	0	0	0
BRD-K76775527	nimesulide	0	0	0	0	0			BRD-K76908866	CP-724714	0	0	0	0	0	0	0	0	0	0	0	0
BRD-K28453807	nitrocaramiphen	0	0	0	0	0			BRD-K54331210	BRD-K54331210	0	0	0	0	0	0	0	0	0	0	0	0
BRD-K46652470	nizatidine	0	0	0	0	0			BRD-K71427192	BRD-K71427192	0	0	0	0	0	0	0	0	0	0	0	0
BRD-K27351809	nomegestrol	0	0	0	0	0			BRD-A77050075	heraclenol	0	0	0	0	0	0	0	0	0	0	0	0
BRD-K63165456	norcyclobenzaprine	0	0	0	0	0			BRD-K52640952	BRD-K52640952	0	0	0	0	0	0	0	0	0	0	0	0
BRD-K35189033	levonorgestrel	0	0	0	0	0			BRD-K97951054	BRD-K97951054	0	0	0	0	0	0	0	0	0	0	0	0
BRD-A10355991	norketamine	0	0	0	0	0			BRD-K29905972	axitinib	0	0	0	0	0	0	0	0	0	0	0	0
BRD-A51393488	noscapine	0	0	0	0	0			BRD-M07438658	lapatinib	0	0	0	0	0	0	0	0	0	0	0	0
BRD-K18316707	O-1918	0	0	0	0	0			BRD-K05926469	lenalidomide	0	0	0	0	0	0	0	0	0	0	0	0
BRD-K02590140	O-2050	0	0	0	0	0			BRD-K15600710	obatoclax	0	0	0	0	0	0	0	0	0	0	0	0
BRD-K48029790	OBAA	0	0	0	0	0			BRD-A13807286	HA-14-1	0	0	0	0	0	0	0	0	0	0	0	0
BRD-K85318537	OBAA	0	0	0	0	0			BRD-K04833372	GSK-1904529A	0	0	0	0	0	0	0	0	0	0	0	0
BRD-A41112154	oleanolic-acid	0	0	0	0	0			BRD-K24681473	YM-155	0	0	0	0	0	0	0	0	0	0	0	0
BRD-A53576514	orphenadrine	0	0	0	0	0			BRD-K63923597	barasertib	0	0	0	0	0	0	0	0	0	0	0	0
BRD-K82731415	olomoucine	0	0	0	0	0			BRD-K61192372	capecitabine	0	0	0	0	0	0	0	0	0	0	0	0
BRD-K86958018	olvanil	0	0	0	0	0			BRD-K16621777	enobosarm	0	0	0	0	0	0	0	0	0	0	0	0
BRD-K16195444	oxymetazoline	0	0	0	0	0			BRD-A25569250	KI-16425	0	0	0	0	0	0	0	0	0	0	0	0
BRD-K00206590	P-1075	0	0	0	0	0			BRD-K64785675	TG100-115	0	0	0	0	0	0	0	0	0	0	0	0
BRD-A29289453	PCA-4248	0	0	0	0	0			BRD-K62982419	cilomilast	0	0	0	0	0	0	0	0	0	0	0	0
BRD-K12079898	PD-160170	0	0	0	0	0			BRD-K17849083	tranilast	0	0	0	0	0	0	0	0	0	0	0	0
BRD-A75478957	PD-166793	0	0	0	0	0			BRD-A73929928	BRD-A73929928	0	0	0	0	0	0	0	0	0	0	0	0
BRD-K77133231	PD-169316	0	0	0	0	0			BRD-K46742498	alosetron	0	0	0	0	0	0	0	0	0	0	0	0
BRD-K57718010	pentylenetetrazol	0	0	0	0	0			BRD-K32398298	alprazolam	0	0	0	0	0	0	0	0	0	0	0	0
BRD-A70268693	PG-9	0	0	0	0	0			BRD-K55462201	AM-404	0	0	0	0	0	0	0	0	0	0	0	0
BRD-K95435023	PHA-665752	0	0	0	0	0			BRD-K29530284	amlexanox	0	0	0	0	0	0	0	0	0	0	0	0
BRD-K90333595	phentolamine	0	0	0	0	0			BRD-A39172021	ampiroxicam	0	0	0	0	0	0	0	0	0	0	0	0
BRD-K10843433	phenylbutazone	0	0	0	0	0			BRD-A48261811	argatroban	0	0	0	0	0	0	0	0	0	0	0	0
BRD-K76568384	PHTPP	0	0	0	0	0			BRD-K85030058	benactyzine	0	0	0	0	0	0	0	0	0	0	0	0
BRD-K97365803	PI-828	0	0	0	0	0			BRD-A42423104	benproperine	0	0	0	0	0	0	0	0	0	0	0	0
BRD-A43882281	pinacidil	0	0	0	0	0			BRD-A94543220	bifonazole	0	0	0	0	0	0	0	0	0	0	0	0
BRD-K94689771	pinocembrin	0	0	0	0	0			BRD-K68077509	brucine	0	0	0	0	0	0	0	0	0	0	0	0
BRD-K89375097	pirenzepine	0	0	0	0	0			BRD-K16336526	capsaicin	0	0	0	0	0	0	0	0	0	0	0	0
BRD-K71731651	PNU-120596	0	0	0	0	0			BRD-K20338176	cefaclor	0	0	0	0	0	0	0	0	0	0	0	0
BRD-K16551401	PNU-22394	0	0	0	0	0			BRD-K52735702	cefdinir	0	0	0	0	0	0	0	0	0	0	0	0
BRD-A95096829	PNU-96415E	0	0	0	0	0			BRD-K48932581	cetraxate	0	0	0	0	0	0	0	0	0	0	0	0
BRD-K47598052	PP-1	0	0	0	0	0			BRD-K73589401	corticosterone	0	0	0	0	0	0	0	0	0	0	0	0
BRD-K16977723	PP-3	0	0	0	0	0			BRD-K90976994	dehydrocholic-acid	0	0	0	0	0	0	0	0	0	0	0	0
BRD-K00312224	PPT	0	0	0	0	0			BRD-K30697463	desoximetasone	0	0	0	0	0	0	0	0	0	0	0	0
BRD-K67537649	PQ-401	0	0	0	0	0			BRD-K22947005	dexbrompheniramine	0	0	0	0	0	0	0	0	0	0	0	0
BRD-A71816415	pravastatin	0	0	0	0	0			BRD-K63265447	docetaxel	0	0	0	0	0	0	0	0	0	0	0	0
BRD-K72029282	probucol	0	0	0	0	0			BRD-K28029915	dolasetron	0	0	0	0	0	0	0	0	0	0	0	0
BRD-K99029477	prometon	0	0	0	0	0			BRD-K99447003	enalaprilat	0	0	0	0	0	0	0	0	0	0	0	0
BRD-K82255054	propofol	0	0	0	0	0			BRD-K33425534	exemestane	0	0	0	0	0	0	0	0	0	0	0	0
BRD-K82865713	prostaglandin-b2	0	0	0	0	0			BRD-K42260897	ezetimibe	0	0	0	0	0	0	0	0	0	0	0	0
BRD-K97863768	prothionamide	0	0	0	0	0			BRD-K00673382	famotidine	0	0	0	0	0	0	0	0	0	0	0	0
BRD-K10177585	PSB-11	0	0	0	0	0			BRD-K84566043	fenpiverinium	0	0	0	0	0	0	0	0	0	0	0	0
BRD-K84175871	pseudoephedrine	0	0	0	0	0			BRD-A79903587	tegafur	0	0	0	0	0	0	0	0	0	0	0	0
BRD-A28970875	puromycin	0	0	0	0	0			BRD-K10860596	granisetron	0	0	0	0	0	0	0	0	0	0	0	0
BRD-K68095457	palmitoylethanolamide	0	0	0	0	0			BRD-K33312228	halometasone	0	0	0	0	0	0	0	0	0	0	0	0
BRD-K11163873	phenanthridone	0	0	0	0	0			BRD-A24643465	homoharringtonine	0	0	0	0	0	0	0	0	0	0	0	0
BRD-K68873215	phosphodiesterase-V-inhibitor-II	0	0	0	0	0			BRD-K59570838	homoveratrylamine	0	0	0	0	0	0	0	0	0	0	0	0
BRD-K31792052	pifithrin	0	0	0	0	0			BRD-K98493452	honokiol	0	0	0	0	0	0	0	0	0	0	0	0
BRD-A58207013	pinacidil	0	0	0	0	0			BRD-A24191444	ifenprodil	0	0	0	0	0	0	0	0	0	0	0	0
BRD-K16277217	piperacetazine	0	0	0	0	0			BRD-K01649396	indatraline	0	0	0	0	0	0	0	0	0	0	0	0
BRD-K96862998	pirfenidone	0	0	0	0	0			BRD-K73991644	isoquercetin	0	0	0	0	0	0	0	0	0	0	0	0
BRD-K39356024	pregnenolone	0	0	0	0	0			BRD-K30097969	pitavastatin	0	0	0	0	0	0	0	0	0	0	0	0
BRD-A22684332	procaterol	0	0	0	0	0			BRD-K22227508	targinine	0	0	0	0	0	0	0	0	0	0	0	0
BRD-K18250272	propoxycaine	0	0	0	0	0			BRD-K10961822	latanoprost	0	0	0	0	0	0	0	0	0	0	0	0
BRD-K26521938	dinoprostone	0	0	0	0	0			BRD-K49404994	levetiracetam	0	0	0	0	0	0	0	0	0	0	0	0
BRD-K77171813	proxyfan	0	0	0	0	0			BRD-K09471561	levofloxacin	0	0	0	0	0	0	0	0	0	0	0	0
BRD-A19053259	pseudopelletierine	0	0	0	0	0			BRD-A02990301	lofexidine	0	0	0	0	0	0	0	0	0	0	0	0
BRD-K56596464	QX-314	0	0	0	0	0			BRD-K82795137	loratadine	0	0	0	0	0	0	0	0	0	0	0	0
BRD-K70799801	quinidine	0	0	0	0	0			BRD-A43082555	loxoprofen	0	0	0	0	0	0	0	0	0	0	0	0
BRD-K32412559	morphothebaine	0	0	0	0	0			BRD-K41051431	mecillinam	0	0	0	0	0	0	0	0	0	0	0	0
BRD-K15588452	R-96544	0	0	0	0	0			BRD-A03216249	mepivacaine	0	0	0	0	0	0	0	0	0	0	0	0
BRD-K70505054	ranitidine	0	0	0	0	0			BRD-K18523449	mestanolone	0	0	0	0	0	0	0	0	0	0	0	0
BRD-A97674275	ranolazine	0	0	0	0	0			BRD-K88679075	methandriol	0	0	0	0	0	0	0	0	0	0	0	0
BRD-K95921201	reserpine	0	0	0	0	0			BRD-K52020312	metronidazole	0	0	0	0	0	0	0	0	0	0	0	0
BRD-A68281735	REV-5901	0	0	0	0	0			BRD-K44779798	miglitol	0	0	0	0	0	0	0	0	0	0	0	0
BRD-K82688027	RG-13022	0	0	0	0	0			BRD-A47342814	naltrindole	0	0	0	0	0	0	0	0	0	0	0	0
BRD-K21853356	RG-14620	0	0	0	0	0			BRD-K59197931	naproxen	0	0	0	0	0	0	0	0	0	0	0	0
BRD-K56047318	RHC-80267	0	0	0	0	0			BRD-A24891640	nimodipine	0	0	0	0	0	0	0	0	0	0	0	0
BRD-A59174698	ritodrine	0	0	0	0	0			BRD-K57930253	nitrazepam	0	0	0	0	0	0	0	0	0	0	0	0
BRD-K34330170	rotenonic-acid	0	0	0	0	0			BRD-A12560204	nitrendipine	0	0	0	0	0	0	0	0	0	0	0	0
BRD-K08640512	RS-100329	0	0	0	0	0			BRD-K25310650	ormetoprim	0	0	0	0	0	0	0	0	0	0	0	0
BRD-K26160755	RS-45041-190	0	0	0	0	0			BRD-K23369905	oxiconazole	0	0	0	0	0	0	0	0	0	0	0	0
BRD-K87510569	RS-504393	0	0	0	0	0			BRD-A14208071	oxyphenonium	0	0	0	0	0	0	0	0	0	0	0	0
BRD-K20714604	RS-56812	0	0	0	0	0			BRD-K13800121	parecoxib	0	0	0	0	0	0	0	0	0	0	0	0
BRD-K50018155	RS-67506	0	0	0	0	0			BRD-A37052580	physostigmine	0	0	0	0	0	0	0	0	0	0	0	0
BRD-K32755366	reserpic-acid	0	0	0	0	0			BRD-K43236057	piceid	0	0	0	0	0	0	0	0	0	0	0	0
BRD-K25591257	resveratrol	0	0	0	0	0			BRD-K44442813	pidotimod	0	0	0	0	0	0	0	0	0	0	0	0
BRD-M62162320	rilmenidine	0	0	0	0	0			BRD-A22897758	pinacidil	0	0	0	0	0	0	0	0	0	0	0	0
BRD-K21283037	riluzole	0	0	0	0	0			BRD-K92870997	pterostilbene	0	0	0	0	0	0	0	0	0	0	0	0
BRD-K31627533	rimexolone	0	0	0	0	0			BRD-A56245458	reichstein	0	0	0	0	0	0	0	0	0	0	0	0
BRD-K79684402	RO-10-5824	0	0	0	0	0			BRD-K70490179	rimcazole	0	0	0	0	0	0	0	0	0	0	0	0
BRD-K80778372	RO-19-4605	0	0	0	0	0			BRD-K51485625	ritonavir	0	0	0	0	0	0	0	0	0	0	0	0
BRD-A49370193	RO-60-0175	0	0	0	0	0			BRD-A27489425	rolitetracycline	0	0	0	0	0	0	0	0	0	0	0	0
BRD-K20313525	rosmarinic-acid	0	0	0	0	0			BRD-K50938786	ropivacaine	0	0	0	0	0	0	0	0	0	0	0	0
BRD-K06426971	ryuvidine	0	0	0	0	0			BRD-K81855038	roxatidine	0	0	0	0	0	0	0	0	0	0	0	0
BRD-K88871508	lisuride	0	0	0	0	0			BRD-K91733562	secoisolariciresinol	0	0	0	0	0	0	0	0	0	0	0	0
BRD-K19284129	salvinorin-a	0	0	0	0	0			BRD-K94649603	taxifolin	0	0	0	0	0	0	0	0	0	0	0	0
BRD-K83637872	SANT-1	0	0	0	0	0			BRD-K95808480	taxifolin	0	0	0	0	0	0	0	0	0	0	0	0
BRD-A89434049	sarmentogenin	0	0	0	0	0			BRD-K94887716	TFMPP	0	0	0	0	0	0	0	0	0	0	0	0
BRD-K54330070	SB-202190	0	0	0	0	0			BRD-K10467831	tibolone	0	0	0	0	0	0	0	0	0	0	0	0
BRD-A11609859	SB-205607	0	0	0	0	0			BRD-K89125793	tinidazole	0	0	0	0	0	0	0	0	0	0	0	0
BRD-K04414442	SB-222200	0	0	0	0	0			BRD-K04412738	tramadol	0	0	0	0	0	0	0	0	0	0	0	0
BRD-K98143437	SB-239063	0	0	0	0	0			BRD-A61856038	tremulacin	0	0	0	0	0	0	0	0	0	0	0	0
BRD-K24201553	SB-269970	0	0	0	0	0			BRD-A92630576	trimebutine	0	0	0	0	0	0	0	0	0	0	0	0
BRD-K41567364	SB-334867	0	0	0	0	0			BRD-K50866992	tropisetron	0	0	0	0	0	0	0	0	0	0	0	0
BRD-K59331372	SB-366791	0	0	0	0	0			BRD-K46435977	valaciclovir	0	0	0	0	0	0	0	0	0	0	0	0
BRD-K53913732	SB-408124	0	0	0	0	0			BRD-K20168442	vecuronium	0	0	0	0	0	0	0	0	0	0	0	0
BRD-K76805682	SB-415286	0	0	0	0	0			BRD-K59753975	vindesine	0	0	0	0	0	0	0	0	0	0	0	0
BRD-K26373640	IKK-2-inhibitor	0	0	0	0	0			BRD-K97514127	vinorelbine	0	0	0	0	0	0	0	0	0	0	0	0
BRD-K85871428	SC-68376	0	0	0	0	0			BRD-A24381660	zeranol	0	0	0	0	0	0	0	0	0	0	0	0
BRD-K25875056	SC-9	0	0	0	0	0			BRD-A60245366	AS-601245	0	0	0	0	0	0	0	0	0	0	0	0
BRD-K45435259	SCH-23390	0	0	0	0	0			BRD-K24859147	KIN001-242	0	0	0	0	0	0	0	0	0	0	0	0
BRD-K46469693	SCH-442416	0	0	0	0	0			BRD-K68174511	torin-2	0	0	0	0	0	0	0	0	0	0	0	0
BRD-K81225797	SCH-58261	0	0	0	0	0			BRD-K84085265	CG-930	0	0	0	0	0	0	0	0	0	0	0	0
BRD-A62035778	scopolamine	0	0	0	0	0			BRD-U33728988	QL-X-138	0	0	0	0	0	0	0	0	0	0	0	0
BRD-K15868788	SDZ-205-557	0	0	0	0	0			BRD-U86922168	QL-XII-47	0	0	0	0	0	0	0	0	0	0	0	0
BRD-A31007383	SDZ-WAG-994	0	0	0	0	0			BRD-K14681867	somatostatin	0	0	0	0	0	0	0	0	0	0	0	0
BRD-K07212038	selinidin	0	0	0	0	0			BRD-K31484631	rifabutin	0	0	0	0	0	0	0	0	0	0	0	0
BRD-K15601958	SEW-2871	0	0	0	0	0			BRD-K22631935	neurodazine	0	0	0	0	0	0	0	0	0	0	0	0
BRD-K98157055	SIB-1757	0	0	0	0	0			BRD-K76698671	HNHA	0	0	0	0	0	0	0	0	0	0	0	0
BRD-K84996949	sinensetin	0	0	0	0	0			BRD-A11702965	chromomycin-a3	0	0	0	0	0	0	0	0	0	0	0	0
BRD-K73824630	skatole	0	0	0	0	0			BRD-A80960055	celastrol	0	0	0	0	0	0	0	0	0	0	0	0
BRD-A09828896	SKF-81297	0	0	0	0	0			BRD-K14880289	GW-501516	0	0	0	0	0	0	0	0	0	0	0	0
BRD-A49046702	SKF-89976A	0	0	0	0	0			BRD-A84327315	calcitriol	0	0	0	0	0	0	0	0	0	0	0	0
BRD-K01567962	pyrazolanthrone	0	0	0	0	0			BRD-K61341215	vecuronium	0	0	0	0	0	0	0	0	0	0	0	0
BRD-A56987319	SQ-22536	0	0	0	0	0			BRD-A52886023	antimycin-a	0	0	0	0	0	0	0	0	0	0	0	0
BRD-K91243525	SR-142948	0	0	0	0	0			BRD-K41170226	deoxycholic-acid	0	0	0	0	0	0	0	0	0	0	0	0
BRD-K19309090	SR-95639A	0	0	0	0	0			BRD-K18135438	chenodeoxycholic-acid	0	0	0	0	0	0	0	0	0	0	0	0
BRD-K72895815	SSR-69071	0	0	0	0	0			BRD-K81062487	taurocholic-acid	0	0	0	0	0	0	0	0	0	0	0	0
BRD-K52620403	STO-609	0	0	0	0	0			BRD-K30743633	TCPOBOP	0	0	0	0	0	0	0	0	0	0	0	0
BRD-K20287671	SU-4312	0	0	0	0	0			BRD-K20986251	lithocholic-acid	0	0	0	0	0	0	0	0	0	0	0	0
BRD-K60487568	SU-4312	0	0	0	0	0			BRD-U66370498	androstanol	0	0	0	0	0	0	0	0	0	0	0	0
BRD-K34995470	SU-1498	0	0	0	0	0			BRD-K35128472	2-aminopurine	0	0	0	0	0	0	0	0	0	0	0	0
BRD-K97354755	SU-6656	0	0	0	0	0			BRD-K13087974	4,5-dianilinophthalimide	0	0	0	0	0	0	0	0	0	0	0	0
BRD-A70649075	sulconazole	0	0	0	0	0			BRD-K64935403	ebelactone-b	0	0	0	0	0	0	0	0	0	0	0	0
BRD-A10715913	sulpiride	0	0	0	0	0			BRD-K85985071	ellipticine	0	0	0	0	0	0	0	0	0	0	0	0
BRD-A24122750	saclofen	0	0	0	0	0			BRD-A55756846	H-7	0	0	0	0	0	0	0	0	0	0	0	0
BRD-A14566392	scopolamine	0	0	0	0	0			BRD-K62959606	sphingosine	0	0	0	0	0	0	0	0	0	0	0	0
BRD-K38449220	seneciphylline	0	0	0	0	0			BRD-K70549064	staurosporine	0	0	0	0	0	0	0	0	0	0	0	0
BRD-K25741894	skimmianine	0	0	0	0	0			BRD-A74904029	EI-231	0	0	0	0	0	0	0	0	0	0	0	0
BRD-K30189597	SYK-inhibitor	0	0	0	0	0			BRD-K80725632	lavendustin-c	0	0	0	0	0	0	0	0	0	0	0	0
BRD-K14200658	syrosingopine	0	0	0	0	0			BRD-K67506692	tyrphostin-AG-126	0	0	0	0	0	0	0	0	0	0	0	0
BRD-K31843556	T-0070907	0	0	0	0	0			BRD-K50720187	flupirtine	0	0	0	0	0	0	0	0	0	0	0	0
BRD-K23383398	T-0901317	0	0	0	0	0			BRD-K79437791	acetyl-farnesyl-cysteine	0	0	0	0	0	0	0	0	0	0	0	0
BRD-K25186396	tangeritin	0	0	0	0	0			BRD-U01690642	acetyl-geranyl-cysteine	0	0	0	0	0	0	0	0	0	0	0	0
BRD-A31195449	TCB2	0	0	0	0	0			BRD-K61480498	epoxycholesterol	0	0	0	0	0	0	0	0	0	0	0	0
BRD-A48720949	testosterone	0	0	0	0	0			BRD-K47539947	tetradecylthioacetic-acid	0	0	0	0	0	0	0	0	0	0	0	0
BRD-K12867552	THM-I-94	0	0	0	0	0			BRD-K86465814	HO-013	0	0	0	0	0	0	0	0	0	0	0	0
BRD-K45988865	tetramethylsilane	0	0	0	0	0			BRD-K81528515	nilotinib	0	0	0	0	0	0	0	0	0	0	0	0
BRD-K51033547	tramadol	0	0	0	0	0			BRD-K52751261	TAK-715	0	0	0	0	0	0	0	0	0	0	0	0
BRD-A01295252	trans-7-hydroxy-pipat	0	0	0	0	0			BRD-K99545815	PF-562271	0	0	0	0	0	0	0	0	0	0	0	0
BRD-K34415467	trimethobenzamide	0	0	0	0	0			BRD-K13566078	BMS-345541	0	0	0	0	0	0	0	0	0	0	0	0
BRD-K54790157	trioxsalen	0	0	0	0	0			BRD-K82091397	SB-239063	0	0	0	0	0	0	0	0	0	0	0	0
BRD-K57033106	tripelennamine	0	0	0	0	0			BRD-A67748489	K3644	0	0	0	0	0	0	0	0	0	0	0	0
BRD-K68246049	TTNPB	0	0	0	0	0			BRD-K23192422	lestaurtinib	0	0	0	0	0	0	0	0	0	0	0	0
BRD-A02176148	tubaic-acid	0	0	0	0	0			BRD-K98372770	L-2167	0	0	0	0	0	0	0	0	0	0	0	0
BRD-K94176593	TWS-119	0	0	0	0	0			BRD-K83794624	pirarubicin	0	0	0	0	0	0	0	0	0	0	0	0
BRD-K60184833	tyrphostin-46	0	0	0	0	0			BRD-K46212057	voriconazole	0	0	0	0	0	0	0	0	0	0	0	0
BRD-K96778649	tyrphostin-47	0	0	0	0	0			BRD-K93331255	lypressin	0	0	0	0	0	0	0	0	0	0	0	0
BRD-A98378129	talniflumate	0	0	0	0	0			BRD-K85402309	dovitinib	0	0	0	0	0	0	0	0	0	0	0	0
BRD-K43744935	tamoxifen	0	0	0	0	0			BRD-K50168500	canertinib	0	0	0	0	0	0	0	0	0	0	0	0
BRD-A23723433	paclitaxel	0	0	0	0	0			BRD-K28428262	brivanib	0	0	0	0	0	0	0	0	0	0	0	0
BRD-K06147391	telenzepine	0	0	0	0	0			BRD-K67578145	GDC-0879	0	0	0	0	0	0	0	0	0	0	0	0
BRD-K90553655	testosterone	0	0	0	0	0			BRD-A41692738	TGX-221	0	0	0	0	0	0	0	0	0	0	0	0
BRD-A11605036	thiocolchicoside	0	0	0	0	0			BRD-K17306061	aprepitant	0	0	0	0	0	0	0	0	0	0	0	0
BRD-A85424553	thioperamide	0	0	0	0	0			BRD-M16762496	PIK-75	0	0	0	0	0	0	0	0	0	0	0	0
BRD-K08619574	thioproperazine	0	0	0	0	0			BRD-K73838513	cinacalcet	0	0	0	0	0	0	0	0	0	0	0	0
BRD-K20141153	atomoxetine	0	0	0	0	0			BRD-K91900765	VX-745	0	0	0	0	0	0	0	0	0	0	0	0
BRD-K19533706	tranilast	0	0	0	0	0			BRD-K84639753	safinamide	0	0	0	0	0	0	0	0	0	0	0	0
BRD-K08619838	tremorine	0	0	0	0	0			BRD-K89014967	AS-703026	0	0	0	0	0	0	0	0	0	0	0	0
BRD-K77554836	triamcinolone	0	0	0	0	0			BRD-K48722833	iloperidone	0	0	0	0	0	0	0	0	0	0	0	0
BRD-K02607075	tubocurarine	0	0	0	0	0			BRD-K70511574	sunitinib	0	0	0	0	0	0	0	0	0	0	0	0
BRD-K70281171	U-99194	0	0	0	0	0			BRD-M72442222	vicriviroc	0	0	0	0	0	0	0	0	0	0	0	0
BRD-A96897502	U-74389F	0	0	0	0	0			BRD-K07736136	VX-702	0	0	0	0	0	0	0	0	0	0	0	0
BRD-A14574269	UB-165	0	0	0	0	0			BRD-K66956375	oleoylethanolamide	0	0	0	0	0	0	0	0	0	0	0	0
BRD-A45499626	UBP-302	0	0	0	0	0			BRD-K15891719	tenofovir	0	0	0	0	0	0	0	0	0	0	0	0
BRD-K45158365	valsartan	0	0	0	0	0			BRD-K25991148	warfarin	0	0	0	0	0	0	0	0	0	0	0	0
BRD-K13926615	vardenafil	0	0	0	0	0			BRD-A26002865	verrucarin-a	0	0	0	0	0	0	0	0	0	0	0	0
BRD-K60923938	veratridine	0	0	0	0	0			BRD-A98283014	calmidazolium	0	0	0	0	0	0	0	0	0	0	0	0
BRD-A55594068	vinblastine	0	0	0	0	0			BRD-A03323675	ritonavir	0	0	0	0	0	0	0	0	0	0	0	0
BRD-A60414806	vincristine	0	0	0	0	0			BRD-A11170096	pravastatin	0	0	0	0	0	0	0	0	0	0	0	0
BRD-A22783572	vinblastine	0	0	0	0	0			BRD-A14792000	valsartan	0	0	0	0	0	0	0	0	0	0	0	0
BRD-K40902647	vincamine	0	0	0	0	0			BRD-A29731977	17-hydroxyprogesterone-caproate	0	0	0	0	0	0	0	0	0	0	0	0
BRD-A19374631	vinpocetine	0	0	0	0	0			BRD-A80383043	BRD-A80383043	0	0	0	0	0	0	0	0	0	0	0	0
BRD-A41941932	vitexin	0	0	0	0	0			BRD-A83892713	rifampicin	0	0	0	0	0	0	0	0	0	0	0	0
BRD-K45068323	W-13	0	0	0	0	0			BRD-A95696820	acadesine	0	0	0	0	0	0	0	0	0	0	0	0
BRD-K90259198	W-7	0	0	0	0	0			BRD-K06750613	GSK-1059615	0	0	0	0	0	0	0	0	0	0	0	0
BRD-K68341547	W-9	0	0	0	0	0			BRD-K14643723	4-(2-Amino-ethyl)-benzenesulfonamide	0	0	0	0	0	0	0	0	0	0	0	0
BRD-A20968261	WAY-213613	0	0	0	0	0			BRD-K17953061	staurosporine	0	0	0	0	0	0	0	0	0	0	0	0
BRD-K28115081	apafant	0	0	0	0	0			BRD-K20197062	SA-94315	0	0	0	0	0	0	0	0	0	0	0	0
BRD-K21565985	xylazine	0	0	0	0	0			BRD-K67977190	eprosartan	0	0	0	0	0	0	0	0	0	0	0	0
BRD-K88358234	xaliproden	0	0	0	0	0			BRD-K83636919	entacapone	0	0	0	0	0	0	0	0	0	0	0	0
BRD-A44133049	azasetron	0	0	0	0	0			BRD-K98824517	BRD-K98824517	0	0	0	0	0	0	0	0	0	0	0	0
BRD-K59650319	YM-298198	0	0	0	0	0			BRD-K54529596	captopril	0	0	0	0	0	0	0	0	0	0	0	0
BRD-K06208435	YS-035	0	0	0	0	0			BRD-A63445921	nicardipine	0	0	0	0	0	0	0	0	0	0	0	0
BRD-A51410489	yohimbine	0	0	0	0	0			BRD-A51182606	chloramphenicol	0	0	0	0	0	0	0	0	0	0	0	0
BRD-K60174629	z-prolyl-prolinal	0	0	0	0	0			BRD-K13356952	methazolamide	0	0	0	0	0	0	0	0	0	0	0	0
BRD-K11373525	ZD-7155	0	0	0	0	0			BRD-K86873305	piperacillin	0	0	0	0	0	0	0	0	0	0	0	0
BRD-K18678457	ZD-7288	0	0	0	0	0			BRD-K28667793	pyrazinamide	0	0	0	0	0	0	0	0	0	0	0	0
BRD-K05151076	ZK-164015	0	0	0	0	0			BRD-A15493168	tetracycline	0	0	0	0	0	0	0	0	0	0	0	0
BRD-K33882852	ZK-93423	0	0	0	0	0			BRD-K97799481	theophylline	0	0	0	0	0	0	0	0	0	0	0	0
BRD-K68392338	ZK-93426	0	0	0	0	0			BRD-K42573370	avrainvillamide-analog-2	0	0	0	0	0	0	0	0	0	0	0	0
BRD-K19605405	ZM-241385	0	0	0	0	0			BRD-K79877282	PF-543	0	0	0	0	0	0	0	0	0	0	0	0
BRD-K67831364	ZM-323881	0	0	0	0	0			BRD-K67174588	toremifene	0	0	0	0	0	0	0	0	0	0	0	0
BRD-K12516989	zaprinast	0	0	0	0	0			BRD-M47793593	picrotoxin	0	0	0	0	0	0	0	0	0	0	0	0
BRD-K92446736	zatebradine	0	0	0	0	0			BRD-A51393488	noscapine	0	0	0	0	0	0	0	0	0	0	0	0
BRD-A41301928	bongkrek-acid	0	0	0	0	0			BRD-K91701654	U-0126	0	0	0	0	0	0	0	0	0	0	0	0
BRD-A26097136	bulleyaconitine-a	0	0	0	0	0			BRD-K02637541	celecoxib	0	0.05	-0.05	0	0	-0.01	0	0	0	0	0	-0.001
BRD-K26134695	calpeptin	0	0	0	0	0			BRD-K53857191	risperidone	0	0	0	0	0	0	-0.01	0	0	0	0	-0.001
BRD-K97509413	coumestrol	0	0	0	0	0			BRD-A64092382	mexiletine	0	0	0	0	0	0	0	0	-0.02	0	0	-0.002
BRD-A82329351	cycloheximide	0	0	0	0	0			BRD-K11540476	EMF-BCA1-64	0	0	0	0	0	0	0	0	0	0	-0.04	-0.004
BRD-K93325701	damnacanthal	0	0	0	0	0			BRD-K41713976	E-4031	0	0	-0.02	-0.01	0	0	0	0	-0.02	0	0	-0.005
BRD-A06726973	dibutyrylcyclic-gmp	0	0	0	0	0			BRD-K37289225	clozapine	0	0	0	0	0.02	0.02	0.02	-0.14	0.14	-0.13	0	-0.007
BRD-K18910433	estradiol	0	0	0	0	0			BRD-A93659613	GR-89696	0	0	0	0	0	-0.07	0	0	0	0	0	-0.007
BRD-A31801025	formestane	0	0	0	0	0			BRD-K90789829	nefazodone	0	0	0	0	0	0	-0.07	0	0	0	0	-0.007
BRD-K54708045	nTZDpa	0	0	0	0	0			BRD-A31159102	fluoxetine	0	-0.04	0	0	-0.04	0	0	0	0	0	0	-0.008
BRD-A34907681	rutin	0	0	0	0	0			BRD-K89732114	trifluoperazine	0	-0.09	0	0	0	0	0	0	0	0	0	-0.009
BRD-A62071884	siguazodan	0	0	0	0	0			BRD-A26711594	nicardipine	0	0	0	-0.01	1.02	0.09	0	-0.13	-1.07	0	0	-0.01
BRD-K43797669	genistein	0	0	0	0	0			BRD-K18574842	nafcillin	0	0	0	0	-0.16	0	0	0	0	0	0	-0.016
BRD-K71879491	tretinoin	0	0	0	0	0			BRD-K06221026	DUP-697	0	0	0	0	0	0	0	0	-0.19	0	0	-0.019
BRD-K41260949	valproic-acid	0	0	0	0	0			BRD-A63894585	clobetasol	0	0	0	0	-3.7	0	0	0	0	0	3.49	-0.021
BRD-K17705806	JTC-801	0	0	0	0	0			BRD-K97810537	beclometasone	0	0	0	0.07	-0.3	0	0	0	0	0	0	-0.023
BRD-K04430056	7-nitroindazole	0	0	0	0	0			BRD-K05977355	fluconazole	0	0	0	0	-0.23	0	0	0	0	0	0	-0.023
BRD-K17140735	SCH-79797	0	0	0	0	0			BRD-A04327189	synephrine	0	0	0	0	0	0	-0.25	0	0	0	0	-0.025
BRD-K34581968	BMS-536924	0	0	0	0	0			BRD-K09778810	FGIN-1-27	0	0.04	0.21	0	3.08	0.13	-0.13	0	-3.62	0.04	0	-0.025
BRD-K48923948	BMS-641988	0	0	0	0	0			BRD-K21283037	riluzole	0	0	0	0	-0.26	0	0	0	0	0	0	-0.026
BRD-K01779529	fluoropyruvate	0	0	0	0	0			BRD-K15834839	lobendazole	0	0	0	0	0	-0.28	0	0	0	0	0	-0.028
BRD-A02481876	importazole	0	0	0	0	0			BRD-A16332958	modafinil	0	0	0	0	0	0	0	0	0	-0.3	0	-0.03
BRD-K19796430	erismodegib	0	0	0	0	0			BRD-K06854232	AM-580	0	0	0	-0.23	0	-0.07	0	0	0	0	0	-0.03
BRD-A04352665	maraviroc	0	0	0	0	0			BRD-K18816859	L-694247	0	0	0	0	0.04	-0.28	-0.04	0	-0.02	0	0	-0.03
BRD-K16406336	methylene-blue	0	0	0	0	0			BRD-K77695569	tiabendazole	0	0	0	0	0	-0.31	0	0	0	0	0	-0.031
BRD-K36324071	NF-449	0	0	0	0	0			BRD-K52989797	clomipramine	0	0	0	0	-0.1	-0.07	0	-0.05	0	-0.09	0	-0.031
BRD-K06792661	narciclasine	0	0	0	0	0			BRD-K08252256	diclofenac	0	0.26	0	-0.28	0	-0.3	0	0	0	0	0	-0.032
BRD-A19633847	perhexiline	0	0	0	0	0			BRD-A36074203	remacemide	0	0	0	0	-0.04	0	-0.28	0	0	0	0	-0.032
BRD-K59597909	phenothiazine	0	0	0	0	0			BRD-K72420232	WZ-4002	0	0	0	0	-0.17	-0.19	0	0	0	0	0	-0.036
BRD-U94846492	quinine	0	0	0	0	0			BRD-A67799922	phenoxybenzamine	0	-0.1	0	-0.09	0	-0.09	0	0	-0.09	0	0	-0.037
BRD-K60623809	SU-11652	0	0	0	0	0			BRD-K19309090	SR-95639A	0	0	0	0	0	0	0	0	0	-0.38	0	-0.038
BRD-K62965247	tipifarnib-P2	0	0	0	0	0			BRD-A59303141	quinethazone	0	-0.14	0	0	-0.25	0	0	0	0	0	0	-0.039
BRD-K57011718	UK-356618	0	0	0	0	0			BRD-K18779551	bifemelane	0	0	0	0	0	0	-0.23	0	-0.17	0	0	-0.04
BRD-A79465854	auranofin	0	0	0	0	0			BRD-K06557128	voriconazole	0	0	0	-0.25	0.29	-0.14	0	0	-0.17	0	-0.14	-0.041
BRD-A28105619	cucurbitacin-i	0	0	0	0	0			BRD-K66788707	fludarabine	0	0	0	0	-0.42	0	0	0	0	0	0	-0.042
BRD-K61314889	IWR-1-ENDO	0	0	0	0	0			BRD-K68437527	EMF-bca1-60	0	-0.23	0	0	-0.01	-0.01	-0.01	0	-0.01	0	-0.16	-0.043
BRD-A01145011	zebularine	0	0	0	0	0			BRD-K19540840	saracatinib	0	0	0	0	0	0	0	-0.44	0	0	0	-0.044
BRD-K04853698	LDN-193189	0	0	0	0	0			BRD-K59597909	phenothiazine	0	0	0	0	0	0	0	0	-0.44	0	0	-0.044
BRD-K76425766	BRD-K76425766	0	0	0	0	0			BRD-K92138166	mammea-a	0	0	0	2.03	0	0	0	0	0	0	-2.52	-0.049
BRD-K19059335	BRD-K19059335	0	0	0	0	0			BRD-A56359832	zileuton	0	0	0	-0.51	0	0	0	0	0	0	0	-0.051
BRD-K14609189	BRD-K14609189	0	0	0	0	0			BRD-K18910433	estradiol	0	0	-0.53	0	0	0	0	0	0	0	0	-0.053
BRD-A28422330	BRD-A28422330	0	0	0	0	0			BRD-A46393198	tetramisole	0	0	0	0	-0.23	0	0	0	-0.31	0	0	-0.054
BRD-A12633378	BRD-A12633378	0	0	0	0	0			BRD-A65280694	molindone	0	0	0	-1.3	0.74	0	0	0	0	0	0	-0.056
BRD-K45031696	BRD-K45031696	0	0	0	0	0			BRD-K43744935	tamoxifen	0	0	0	0	0	-0.56	0	0	0	0	0	-0.056
BRD-K11757396	BRD-K11757396	0	0	0	0	0			BRD-K92723993	imatinib	0	0	0	0	0	-0.56	0	0	0	0	-0.01	-0.057
BRD-K12401458	BRD-K12401458	0	0	0	0	0			BRD-K04218075	clomifene	0	0	0.39	0	0	-0.97	0	0	0	0	0	-0.058
BRD-K16618170	BRD-K16618170	0	0	0	0	0			BRD-K37846922	3,3'-diindolylmethane	0	-0.58	0	0	0	0	0	0	0	0	0	-0.058
BRD-K36038115	BRD-K36038115	0	0	0	0	0			BRD-A41519720	ezetimibe	0	0	0	0	-0.58	0	0	0	0	0	0	-0.058
BRD-K51302260	KU-C103871	0	0	0	0	0			BRD-K87024524	phenelzine	0	0	-0.31	-0.28	0	0	0	0	0	0	0	-0.059
BRD-K64314806	BRD-K64314806	0	0	0	0	0			BRD-K14993104	bemegride	0	0	0	-0.25	0	-0.44	0	0	0	0	0	-0.069
BRD-K68437527	EMF-bca1-60	0	0	0	0	0			BRD-A93206962	L-755507	0	-0.14	0	-0.31	0	0	-0.26	0	0	0	0	-0.071
BRD-K73285375	BRD-K73285375	0	0	0	0	0			BRD-K97061094	azacyclonol	0	0	0	0	0	-0.72	0	0	0	0	0	-0.072
BRD-K94919853	10H-phenothiazin-10-yl)(p-tolyl)methanone	0	0	0	0	0			BRD-K21733600	rofecoxib	0	0	0	0	0	0	0	-0.2	-0.53	0	0	-0.073
BRD-A71657825	2-(biphenyl-4-ylsulfonamido)pentanedioic-acid	0	0	0	0	0			BRD-K02407574	parbendazole	0	-0.37	0	0	-0.37	0	0	0	0	0	0	-0.074
BRD-K73709114	BRD-K73709114	0	0	0	0	0			BRD-K59522102	piperine	0	0	0	0	0	0	0	-0.76	0	0	0	-0.076
BRD-K76211160	BRD-K76211160	0	0	0	0	0			BRD-A14395271	mesoridazine	0	0	-0.07	-0.07	0	0	0	-0.63	0	0	0	-0.077
BRD-K08219523	5-nonyloxytryptamine	0	0	0	0	0			BRD-K26015241	ODQ	0	1.92	-2.71	0	0	0	0	0	0	0	0	-0.079
BRD-K91442916	CAM-9-026	0	0	0	0	0			BRD-A68888262	azelastine	0	0	0	-0.37	0	0	0	0	0	-0.43	0	-0.08
BRD-K03067624	emetine	0	0	0	0	0			BRD-K50398167	meclofenamic-acid	0	0	0	0	0	0	0	0	0	0	-0.81	-0.081
BRD-A82096673	KU-C103428N	0	0	0	0	0			BRD-K86204871	terconazole	0	-0.47	0	0	0	0	0	-0.34	0	0	0	-0.081
BRD-K36153907	KU-C103885	0	0	0	0	0			BRD-M41783010	acamprosate	0	0	0	0	-21.54	0	20.71	0	0	0	0	-0.083
BRD-A53107311	BRD-A53107311	0	0	0	0	0			BRD-K54771420	glycocholic-acid	0	-0.83	0	0	0	0	0	0	0	0	0	-0.083
BRD-A69470004	BRD-A69470004	0	0	0	0	0			BRD-A80928489	1-monopalmitin	0	8.48	-7.18	6.72	0	0	0	0	-8.87	0	0	-0.085
BRD-K43149758	myricetin	0	0	0	0	0			BRD-K63504947	semaxanib	0	0	0	0	-0.86	0	0	0	0	0	0	-0.086
BRD-K20401833	BRD-K20401833	0	0	0	0	0			BRD-A50684349	fenoldopam	0	0	-0.16	0	-0.16	0	-0.21	0	-0.21	0	-0.13	-0.087
BRD-K55703048	latrepirdine	0	0	0	0	0			BRD-K00603606	ticlopidine	0	0	0	0	-0.88	0	0	0	0	0	0	-0.088
BRD-K73610817	BRD-K73610817	0	0	0	0	0			BRD-K28307902	flutamide	0	0	-0.28	0	-0.31	-0.07	-0.05	0	-0.17	0	-0.05	-0.093
BRD-K78883024	BRD-K78883024	0	0	0	0	0			BRD-K19462402	buflomedil	0	-0.94	0	0	0	0	0	0	0	0	0	-0.094
BRD-A32917072	BRD-A32917072	0	0	0	0	0			BRD-K85090592	pilocarpine	0	0	0	0	0.64	0	-0.69	0	0	-0.69	-0.23	-0.097
BRD-A61599461	BRD-A61599461	0	0	0	0	0			BRD-K64614248	salicin	0	0	0	0	-0.97	0	0	0	0	0	0	-0.097
BRD-A81377415	BRD-A81377415	0	0	0	0	0			BRD-K76304753	phenazopyridine	0	0	0	0	-0.99	0	0	0	0	0	0	-0.099
BRD-K40213712	SAL-1	0	0	0	0	0			BRD-K95309561	dienestrol	0	0	-1	0	0	0	0	0	0	0	0	-0.1
BRD-A41630653	BRD-A41630653	0	0	0	0	0			BRD-A91452556	estradiol-cypionate	0	0	-1.03	0	0	0	0	0	0	0	0	-0.103
BRD-A57457122	VU-0400071-3	0	0	0	0	0			BRD-A47598013	citalopram	0	0	0	0	-0.35	0	-0.35	0	0	-0.35	0	-0.105
BRD-K30570479	VU-0400195-3	0	0	0	0	0			BRD-K57569181	pentoxifylline	0	-0.25	0	0	-0.25	-0.25	0	0	0	0	-0.3	-0.105
BRD-A52172093	VU-0413807-2	0	0	0	0	0			BRD-A94669766	naringenin	0	0	0	0	0	0	0	0	-1.09	0	0	-0.109
BRD-K59633790	VU-0420363-1	0	0	0	0	0			BRD-K35531059	molsidomine	0	-1.71	0	-0.1	0	0	0	0	0	0.72	0	-0.109
BRD-K92817986	BJM-CSC-19	0	0	0	0	0			BRD-K32744045	disulfiram	0	-1.11	0	0	0	0	0	0	0	0	0	-0.111
BRD-A67981824	cefotaxime	0	0	0	0	0			BRD-A04756508	norgestimate	0	0	-0.38	0	0	0	0	0	-0.62	0	-0.25	-0.125
BRD-A74500471	ethambutol	0	0	0	0	0			BRD-K08438429	BRD-K08438429	0	-0.73	0	0	-0.54	0	0	0	0	0	0	-0.127
BRD-A10070317	propranolol	0	0	0	0	0			BRD-K74913225	brinzolamide	0	0	-0.62	0	-0.67	0	0	0	0	0	0	-0.129
BRD-K35240538	methylprednisolone	0	0	0	0	0			BRD-A19661776	mianserin	0	-0.69	0	0	-0.6	0	0	0	0	0	0	-0.129
BRD-A84702196	penicillin	0	0	0	0	0			BRD-A87719232	naproxen	0	0	-2.11	-0.58	0	1.38	0	0	0	0	0	-0.131
BRD-K87024524	phenelzine	0	0	0	0	0			BRD-K45117373	Y-26763	0	0	-0.55	0	0	-0.77	0	0	0	0	0	-0.132
BRD-A96255180	ribavirin	0	0	0	0	0			BRD-K99964838	bosutinib	0	0	0	0	-21.76	5.88	14.56	0	0	0	0	-0.132
BRD-K28346421	rifapentine	0	0	0	0	0			BRD-A54880345	etomidate	0	-0.47	-0.35	-0.13	-0.13	0	0	0	-0.25	0	0	-0.133
BRD-K22878149	SB-205607	0	0	0	0	0			BRD-K86600316	RS-79948	0	0	1.23	0	0	-2.57	0	0	0	0	0	-0.134
BRD-A22256192	terazosin	0	0	0	0	0			BRD-K98143437	SB-239063	0	0	0	0	0	-0.72	0	-0.62	0	0	0	-0.134
BRD-K88304388	dextrorphan	0	0	0	0	0			BRD-K87990216	piretanide	0	0	0	0	0	0	-0.31	0	0	-1.04	0	-0.135
BRD-K94144010	cotinine	0	0	0	0	0			BRD-K16604360	BRD-K16604360	0	0	0	0	0	0	0	-1	0	0	-0.37	-0.137
BRD-A17664363	BRD-A17664363	0	0	0	0	0			BRD-A26334849	propafenone	0	-0.14	-0.17	-0.16	-0.37	0	0	0	0	0	-0.53	-0.137
BRD-A54632525	BRD-A54632525	0	0	0	0	0			BRD-A71262238	nafadotride	0	-0.09	0.26	0.17	-0.09	-1.4	0	0	0.07	-0.07	-0.23	-0.138
BRD-A61189834	BRD-A61189834	0	0	0	0	0			BRD-K08890269	CO-102862	0	0	0	0	0	0	0	0	-1.45	0	0	-0.145
BRD-A89049230	BRD-A89049230	0	0	0	0	0			BRD-K49807096	benazepril	0	0	-0.51	-2.24	0	-0.9	-2.66	3.94	0	0	0.9	-0.147
BRD-A94297859	BRD-A94297859	0	0	0	0	0			BRD-A88080608	equilin	0	0	0	0	0	0	0	0	-1.48	0	0	-0.148
BRD-K00256256	BRD-K00256256	0	0	0	0	0			BRD-K67783091	haloperidol	0	0	0	0	0	0	0	-0.1	-1.39	0	0	-0.149
BRD-K01265221	BRD-K01265221	0	0	0	0	0			BRD-K43290182	Ro-04-6790	0	0	0	0	0	0	0	0	-1.51	0	0	-0.151
BRD-K06217810	BRD-K06217810	0	0	0	0	0			BRD-K68407802	KIN001-055	0	0	0	0	0	0	0	0	0	0	-1.52	-0.152
BRD-K11663430	pyroxamide	0	0	0	0	0			BRD-K00615600	AG-14361	0	0	0	0	0	-0.64	0	-0.34	0.34	-0.35	-0.55	-0.154
BRD-K13810148	givinostat	0	0	0	0	0			BRD-K68867920	quetiapine	0	-0.92	0	0	-0.68	0	0	0	0	0	0	-0.16
BRD-K19985802	BRD-K19985802	0	0	0	0	0			BRD-K44353683	nateglinide	0	0	0	0	0	-1	0	0	-0.62	0	0	-0.162
BRD-K21009077	BRD-K21009077	0	0	0	0	0			BRD-K59369769	tozasertib	0	-0.5	0	0	-0.44	-0.69	0	0	0	0	0	-0.163
BRD-K22828899	TUL-XXI039	0	0	0	0	0			BRD-K56558538	ambroxol	0	0	0	0	0	-1.64	0	0	0	0	0	-0.164
BRD-K28143534	cyproheptadine	0	0	0	0	0			BRD-A43882281	pinacidil	0	0	0	0	-1.65	0	0	0	0	0	0	-0.165
BRD-K29113274	ketoconazole	0	0	0	0	0			BRD-K62310379	fluticasone	0	9.43	0	0.21	-4.26	-5.08	-0.19	-0.62	-0.69	0	-0.46	-0.166
BRD-K32656671	BRD-K32656671	0	0	0	0	0			BRD-K35240538	methylprednisolone	0	0	0	0	0	-1.67	0	0	0	0	0	-0.167
BRD-K34508425	KUC103898N	0	0	0	0	0			BRD-A17535965	gelsemine	0	0	0	0	0	-1.69	0	0	0	0	0	-0.169
BRD-K48115423	2-(4-methoxybenzylthio)-6-methylpyrimidin-4-ol	0	0	0	0	0			BRD-K85871428	SC-68376	0	0	-1.69	0	0	0	0	0	0	0	0	-0.169
BRD-K48969316	BRD-K48969316	0	0	0	0	0			BRD-A64297288	amlodipine	0	0	0	0	-1.69	0	0	0	0	0	0	-0.169
BRD-K52080565	rilmenidine	0	0	0	0	0			BRD-K54704028	BAY-36-7620	0	-1.7	0	0	0	0	0	0	0	0	0	-0.17
BRD-K61217870	n-(3-acetamidophenyl)-3-chlorobenzamide	0	0	0	0	0			BRD-K57222227	indometacin	0	0	0	0	0	0	-0.28	0	-0.35	0	-1.08	-0.171
BRD-K65910366	KUC103904N	0	0	0	0	0			BRD-K22031190	diflunisal	0	0	-0.41	-0.62	0	-0.09	-0.31	0	0	-0.3	0	-0.173
BRD-K72264770	QW-BI-011	0	0	0	0	0			BRD-K73196317	urapidil	0	0	0	-1.75	0	0	0	0	0	0	0	-0.175
BRD-K74761218	WT-171	0	0	0	0	0			BRD-K62929068	6-benzylaminopurine	0	0	0	0	-1.75	0	0	0	0	0	0	-0.175
BRD-K85853281	BRD-K85853281	0	0	0	0	0			BRD-K03384561	roquinimex	0	0	0	0	0	-1.75	0	0	0	0	0	-0.175
BRD-U37049823	HG-6-64-01	0	0	0	0	0			BRD-K95921201	reserpine	0	0	0	0	-7.74	0	0	0	0	0	5.99	-0.175
BRD-U68942961	JW-7-24-1	0	0	0	0	0			BRD-A66563878	medetomidine	0	0	0	0	-1.76	0	0	0	0	0	0	-0.176
BRD-U82589721	HG-5-113-01	0	0	0	0	0			BRD-A35033682	eriodictyol	0	0	0	0	0	0	0	0	0	0	-1.76	-0.176
BRD-K26947839	BRD-K26947839	0	0	0	0	0			BRD-A99833829	bethanechol	0	0	0	0	0	0	0	-1.81	0	0	0	-0.181
BRD-K32795028	1-benzylimidazole	0	0	0	0	0			BRD-A49172652	lansoprazole	0	0	-0.28	0	0	0	0	0	0	0	-1.53	-0.181
BRD-A15010982	HU-211	0	0	0	0	0			BRD-K69688083	mestinon	0	0	-0.92	0	0	0	-0.95	0	0	0	0	-0.187
BRD-K87573634	propylpyrazole	0	0	0	0	0			BRD-K93645900	tadalafil	0	0	0	0	0	0	-1.69	0	-0.19	0	0	-0.188
BRD-K54987996	CAY-10578	0	0	0	0	0			BRD-K48974000	BRD-K48974000	0	3.69	0	0	0	0	0	0	0	-5.57	0	-0.188
BRD-A67438293	treprostinil	0	0	0	0	0			BRD-A84174393	meloxicam	0	0	-0.16	0	0	-1.73	0	0	0	0	0	-0.189
BRD-K66896231	BRD-K66896231	0	0	0	0	0			BRD-A11135865	nor-binaltorphimine	0	0	0	0	0	0	0	0	0	0	-1.9	-0.19
BRD-K55055802	BRD-K55055802	0	0	0	0	0			BRD-K87919739	tyrphostin-AG-825	0	0	0	0	0	-1.9	0	0	0	0	0	-0.19
BRD-K99063460	didanosine	0	0	0	0	0			BRD-A79981887	midodrine	0	0	-0.23	0	0	0	-0.77	0	-0.94	0	0	-0.194
BRD-K61993165	niacin	0	0	0	0	0			BRD-A00520476	otenzepad	0	0	0	0	0	-0.94	0	0	0	0	-1	-0.194
BRD-K51941867	LM-1685	0	0	0	0	0			BRD-K87142802	veliparib	0	0	0	0	0	0	0	-1.96	0	0	0	-0.196
BRD-K09485525	GANT-61	0	0	0	0	0			BRD-K79116891	proxymetacaine	0	0	-0.46	-1.23	0	-0.07	-0.07	-0.05	-0.05	-0.07	0	-0.2
BRD-K92413528	thiazolidinecarboxylic-acid	0	0	0	0	0			BRD-K40992116	parachlorophenol	0	-2.03	0	0	0	0	0	0	0	0	0	-0.203
BRD-K28849549	mesalazine	0	0	0	0	0			BRD-A01643550	prednisolone	0	0	0	-2.05	0	0	0	0	0	0	0	-0.205
BRD-K55591206	epigallocatechin	0	0	0	0	0			BRD-A40639672	ketorolac	0	0	0	0	0	-2.11	0	0	0	0	0	-0.211
BRD-K89626439	sirolimus	0	0	0	0	0			BRD-A48257147	PHCCC	0	0	0	-2.11	0	0	0	0	0	0	0	-0.211
BRD-K49372556	mofezolac	0	0	0	0	0			BRD-K45435259	SCH-23390	0	0	0	0	0	0	0	0	0	-2.12	0	-0.212
BRD-K51066026	aminoindazole	0	0	0	0	0			BRD-K96134740	kitasamycin	0	0	-2.15	0	0	0	0	0	0	0	0	-0.215
BRD-K72238567	fludarabine	0	0	0	0	0			BRD-K28453807	nitrocaramiphen	0	0	0	0	0	0	0	0	0	0	-2.17	-0.217
BRD-A61858259	CAY-10415	0	0	0	0	0			BRD-A24817035	laudanosine	0	0	0	0	0	0	0	0	0	0	-2.18	-0.218
BRD-K15107389	BRD-K15107389	0	0	0	0	0			BRD-K82255054	propofol	0	-2.2	0	0	0	0	0	0	0	0	0	-0.22
BRD-A74771556	nikkomycin	0	0	0	0	0			BRD-K86887724	dofetilide	0	-2.2	0	0	0	0	0	0	0	0	0	-0.22
BRD-K63954456	BRD-K63954456	0	0	0	0	0			BRD-K13169950	NSC-3852	0	-2.22	0	0	0	0	0	0	0	0	0	-0.222
BRD-K64310881	MW-STK33-3B	0	0	0	0	0			BRD-K02992638	lamivudine	0	0	0	-2.28	0	0	0	0	0	0	0	-0.228
BRD-A07614565	BRD-A07614565	0	0	0	0	0			BRD-A06784547	MRS-1334	0	0	-0.71	0	-8.68	1.88	1.92	0	3.3	0	0	-0.229
BRD-K26863634	BIX-01338	0	0	0	0	0			BRD-K49865102	PD-0325901	0	5.93	-0.39	0	-0.8	1.45	-8.49	0	0	0	0	-0.23
BRD-A47706533	L-BSO	0	0	0	0	0			BRD-K69600043	thiethylperazine	0	0	0	0	-2.32	0	0	0	0	0	0	-0.232
BRD-K14550461	doxercalciferol	0	0	0	0	0			BRD-A09925278	etilefrine	0	0	0	0	0	0	0	0	-2.33	0	0	-0.233
BRD-K65261396	tacrolimus	0	0	0	0	0			BRD-A97730597	hexylcaine	0	-1.04	0	-0.23	0	-1.16	0	0	0	0	0	-0.243
BRD-K14791739	fluticasone	0	0	0	0	0			BRD-A37541666	naloxone	0	0	0	0	0	0	-2.43	0	0	0	0	-0.243
BRD-K15402119	huperzine-a	0	0	0	0	0			BRD-K59962020	CHEMBL-374350	0	-1.26	-0.04	-0.02	0	0	-0.04	0	-1.05	0	-0.02	-0.243
BRD-K49328571	dasatinib	0	0	0	0	0			BRD-K48869804	icilin	0	0	-2.46	0	0	0	0	0	0	0	0	-0.246
BRD-K76908866	CP-724714	0	0	0	0	0			BRD-A89672324	CGP-55845	0	0	0	0	0	0	-2.5	0	0	0	0	-0.25
BRD-K13390322	AT-7519	0	0	0	0	0			BRD-A33168282	sotalol	0	0	0	-0.46	0	0	-2.05	0	0	0	0	-0.251
BRD-K54331210	BRD-K54331210	0	0	0	0	0			BRD-K69608737	tacrolimus	0	0	0	-0.46	0	0	0	0	-2.05	0	0	-0.251
BRD-K71427192	BRD-K71427192	0	0	0	0	0			BRD-A79672927	tropicamide	0	0	0	0	-2.54	0	0	0	0	0	0	-0.254
BRD-K52640952	BRD-K52640952	0	0	0	0	0			BRD-K53263234	CITCO	0	0	-2.56	0	0	0	0	0	0	0	0	-0.256
BRD-K97951054	BRD-K97951054	0	0	0	0	0			BRD-K40624912	ZM-39923	0	0	0	0	-2.56	0	0	0	0	0	0	-0.256
BRD-K47761761	PD-168077	0	0	0	0	0			BRD-K19687926	lapatinib	0	0	-2.58	0	0	0	0	0	0	0	0	-0.258
BRD-K18855837	varenicline	0	0	0	0	0			BRD-K45158365	valsartan	0	0	0	-1.43	0	-0.05	0	0	-0.56	0	-0.56	-0.26
BRD-K28120222	parthenolide	0	0	0	0	0			BRD-K89085489	fenretinide	0	0	-0.01	-2.96	0.39	-0.04	0	0	0	0	0	-0.262
BRD-K29905972	axitinib	0	0	0	0	0			BRD-K97181089	amiloride	0	-1.25	0	0	-1.39	0	0	0	0	0	0	-0.264
BRD-K66175015	afatinib	0	0	0	0	0			BRD-K26674531	GR-235	0	0	0	0	0	0	0	0	0	-2.65	0	-0.265
BRD-M07438658	lapatinib	0	0	0	0	0			BRD-K45401373	betulinic-acid	0	0	0	0	0	0	0	0	-2.68	0	0	-0.268
BRD-K05926469	lenalidomide	0	0	0	0	0			BRD-K66175015	afatinib	0	0	0	0	0	0	0	0	-2.69	0	0	-0.269
BRD-K99616396	motesanib	0	0	0	0	0			BRD-K94176593	TWS-119	0	0	0	0	-2.7	0	0	0	0	0	0	-0.27
BRD-A13807286	HA-14-1	0	0	0	0	0			BRD-K10065684	dantron	0	0	-2.73	0	0	0	0	0	0	0	0	-0.273
BRD-K04833372	GSK-1904529A	0	0	0	0	0			BRD-K68132782	terbinafine	0	0	-0.21	-2.36	0	-0.18	0	0	0	0	0	-0.275
BRD-K24681473	YM-155	0	0	0	0	0			BRD-K15086322	JNJ-10191584	0	0	0	0	0	-2.75	0	0	0	0	0	-0.275
BRD-K61192372	capecitabine	0	0	0	0	0			BRD-K32830106	guanfacine	0	0	0	0	0	0	0	0	-2.77	0	0	-0.277
BRD-K16621777	enobosarm	0	0	0	0	0			BRD-K37720887	SB-525334	0	0	-2.8	0	0	0	0	0	0	0	0	-0.28
BRD-K51967704	BIIB021	0	0	0	0	0			BRD-A68723818	brompheniramine	0	-0.56	0	0	-0.76	0	-1.5	0	0	0	0	-0.282
BRD-K17210248	daunorubicin	0	0	0	0	0			BRD-K86301799	dipyridamole	0	0	-0.01	-2.97	0.04	-0.01	0	0	-0.01	0.09	0	-0.287
BRD-A25569250	KI-16425	0	0	0	0	0			BRD-K75478907	GS-39783	0	0	0	0	0	0	-2.88	0	0	0	0	-0.288
BRD-K64785675	TG100-115	0	0	0	0	0			BRD-K32610195	androstenedione	0	0	0	0	0	-2.88	0	0	0	0	0	-0.288
BRD-K17849083	tranilast	0	0	0	0	0			BRD-K70327191	benzoxiquine	0	0	0	0	0	0	-0.25	0	-2.3	0	-0.34	-0.289
BRD-A73929928	BRD-A73929928	0	0	0	0	0			BRD-K49671696	ketanserin	0	0	0	0	0	0	0	-2.92	0	0	0	-0.292
BRD-K55462201	AM-404	0	0	0	0	0			BRD-A26032986	zaldaride	0	0	0	0	0	0	0	0	-2.93	0	0	-0.293
BRD-K29530284	amlexanox	0	0	0	0	0			BRD-K99595596	salsolinol	0	-1.04	0	-1.92	0	0	0	0	0	0	0	-0.296
BRD-A64297288	amlodipine	0	0	0	0	0			BRD-K08287586	butylparaben	0	0	-2.66	0	-0.34	0	0	0	0	0	0	-0.3
BRD-A39172021	ampiroxicam	0	0	0	0	0			BRD-K52394958	GR-159897	0	0	-1.19	0	-1.83	0	0	0	0	0	0	-0.302
BRD-A48261811	argatroban	0	0	0	0	0			BRD-K93460210	lamotrigine	0	-0.26	0	0	-0.26	-2	0	-0.17	-0.17	0	-0.17	-0.303
BRD-A68888262	azelastine	0	0	0	0	0			BRD-K91781484	BRD-K91781484	0	5.13	0	0	2.67	-10.84	0	0	0	0	0	-0.304
BRD-K85030058	benactyzine	0	0	0	0	0			BRD-A90311807	cilastatin	0	0	-1.92	-1.13	0	0	0	0	0	0	0	-0.305
BRD-K49807096	benazepril	0	0	0	0	0			BRD-K77771411	moxonidine	0	0	-0.27	-0.83	0	0	-1.65	0	0	0	-0.3	-0.305
BRD-A35519318	benidipine	0	0	0	0	0			BRD-A42759514	ornidazole	0	-0.25	0	-0.21	0.09	-1.99	-0.21	0	-0.55	0.07	0	-0.305
BRD-K31471398	dihydrexidine	0	0	0	0	0			BRD-K54314721	zolmitriptan	0	2.7	-0.8	-5.27	0	-1.88	0	3.43	-1.24	0	0	-0.306
BRD-K68077509	brucine	0	0	0	0	0			BRD-A71203467	l-stepholidine	0	0	0	0	0	0	0	0	0	0	-3.07	-0.307
BRD-K19462402	buflomedil	0	0	0	0	0			BRD-A89337244	PD-102807	0	-5.01	5.26	0	0	0	-3.32	0	0	0	0	-0.307
BRD-K16336526	capsaicin	0	0	0	0	0			BRD-K68558722	deracoxib	0	0	0	0	0	0	-3.08	0	0	0	0	-0.308
BRD-K20338176	cefaclor	0	0	0	0	0			BRD-K54142781	cirazoline	0	0	0	0	-3.08	0	0	0	0	0	0	-0.308
BRD-M47937986	cefatrizine	0	0	0	0	0			BRD-K81169441	cerivastatin	0	0	0	0	0	-3.09	0	0	0	0	0	-0.309
BRD-K52735702	cefdinir	0	0	0	0	0			BRD-K24053527	dextromethorphan	0	-1.74	0	0	0	-0.31	0	0	0	0	-1.06	-0.311
BRD-K04993501	cefixime	0	0	0	0	0			BRD-A74980173	gatifloxacin	0	0	0	0	0	-1.3	0	0	-1.82	0	0	-0.312
BRD-K90733503	cefalexin	0	0	0	0	0			BRD-K92492521	LY-255283	0	0	-3.12	0	0	0	0	0	0	0	0	-0.312
BRD-K81169441	cerivastatin	0	0	0	0	0			BRD-A57382968	piroxicam	0	0	0	-3.88	0.74	0.31	0	0	-0.31	0	0	-0.314
BRD-K48932581	cetraxate	0	0	0	0	0			BRD-K42098891	protriptyline	0	-0.28	0	0	-2.89	0	0	0	0	0	0	-0.317
BRD-K86595100	chlordiazepoxide	0	0	0	0	0			BRD-K75615183	talipexole	0	0	-3.2	0	0	0	0	0	0	0	0	-0.32
BRD-K85518562	cilastatin	0	0	0	0	0			BRD-K37516142	idebenone	0	0	0	0	-0.98	-0.65	0	0	-1.59	0	0	-0.322
BRD-K73589401	corticosterone	0	0	0	0	0			BRD-K83144676	olmesartan	0	0	0	-3.23	0	0	0	0	0	0	0	-0.323
BRD-K70578146	dactinomycin	0	0	0	0	0			BRD-K86434416	selegiline	0	-3.27	0	0	0	0	0	0	0	0	0	-0.327
BRD-K30697463	desoximetasone	0	0	0	0	0			BRD-K18619710	digoxigenin	0	0	-3.28	0	0	0	0	0	0	0	0	-0.328
BRD-K22947005	dexbrompheniramine	0	0	0	0	0			BRD-K42142750	retrorsine	0	0	0	0	0	0	0	-1.62	-1.66	0	0	-0.328
BRD-K39462424	dexchlorpheniramine	0	0	0	0	0			BRD-K27316855	calcitriol	0	0	0	0	0	0	0	-0.11	-3.18	0	0	-0.329
BRD-K13664374	dichloroacetic-acid	0	0	0	0	0			BRD-K88761633	BRD-K88761633	0	-9.37	0	0	-21.95	0	0	13.16	0	14.87	0	-0.329
BRD-K63265447	docetaxel	0	0	0	0	0			BRD-K63165456	norcyclobenzaprine	0	0	0	1.83	-0.5	-4.64	0	0	0	0	0	-0.331
BRD-K86887724	dofetilide	0	0	0	0	0			BRD-K50324045	avrainvillamide-analog-6	0	0	0	-1.16	0	-2.15	0	0	0	0	0	-0.331
BRD-K28029915	dolasetron	0	0	0	0	0			BRD-K53665955	MK-5108	0	-3.33	0	0	0	0	0	0	0	0	0	-0.333
BRD-K99447003	enalaprilat	0	0	0	0	0			BRD-K50128260	sildenafil	0	5.39	0	-8.69	25.64	0	0	-6.92	-18.78	0	0	-0.336
BRD-K39391626	ethylestrenol	0	0	0	0	0			BRD-A45499626	UBP-302	0	0	0	0	0	0	-3.4	0	0	0	0	-0.34
BRD-K33425534	exemestane	0	0	0	0	0			BRD-A51829654	BRL-15572	0	0	0	0	0	-3.43	0	0	0	0	0	-0.343
BRD-K42260897	ezetimibe	0	0	0	0	0			BRD-A87606379	nadolol	0	0	-5.09	1.07	-0.09	-0.49	0	0	-0.3	1.46	0	-0.344
BRD-K00673382	famotidine	0	0	0	0	0			BRD-K02283807	GR-32191	0	0	0	0	0	0	0	0	-3.48	0	0	-0.348
BRD-K84566043	fenpiverinium	0	0	0	0	0			BRD-A99177642	deltaline	0	0	0	0	-3.51	0	0	0	0	0	0	-0.351
BRD-K86003836	flubendazole	0	0	0	0	0			BRD-A20527803	IB-MECA	0	0	0	0	0	-2.1	0	0	-1.42	0	0	-0.352
BRD-A79903587	tegafur	0	0	0	0	0			BRD-K13927029	retinol	0	8.26	0	0	0	-11.84	0	0	0	0	0	-0.358
BRD-K10860596	granisetron	0	0	0	0	0			BRD-A84481105	thioridazine	0	0	0	0	-3.59	0	0	0	0	0	0	-0.359
BRD-K33312228	halometasone	0	0	0	0	0			BRD-A59215453	lobelanidine	0	-3.61	0	0	0	0	0	0	0	0	0	-0.361
BRD-A24643465	homoharringtonine	0	0	0	0	0			BRD-A18763547	BAX-channel-blocker	0	-3.63	0	0	0	0	0	0	0	0	0	-0.363
BRD-K59570838	homoveratrylamine	0	0	0	0	0			BRD-K75958195	pizotifen	0	0	0	0	0	0	-3.51	0	0	-0.13	0	-0.364
BRD-K98493452	honokiol	0	0	0	0	0			BRD-K68997413	PF-3845	0	0	0	0	0	0	0	0	0	0	-3.65	-0.365
BRD-K69650333	idarubicin	0	0	0	0	0			BRD-K59773493	benzohydroxamic-acid	0	0	0	0	0	0	0	0	-3.66	0	0	-0.366
BRD-K01649396	indatraline	0	0	0	0	0			BRD-K36864847	BD-1047	0	0	0	0	0	0	-3.68	0	0	0	0	-0.368
BRD-K30097969	pitavastatin	0	0	0	0	0			BRD-K09635134	l-erythro-MAPP	0	0	0	0	0	-3.7	0	0	0	0	0	-0.37
BRD-K96740444	itopride	0	0	0	0	0			BRD-A76093993	cromakalim	0	0	0	0	0	-3.72	0	0	0	0	0	-0.372
BRD-K22227508	targinine	0	0	0	0	0			BRD-K70693222	BRD-K70693222	0	0	-2.58	-1.05	0	0	0	-0.05	-0.05	0	0	-0.373
BRD-A52282606	lacidipine	0	0	0	0	0			BRD-K31471398	dihydrexidine	0	0	0	0	0	0	0	-3.8	0	0	0	-0.38
BRD-A49172652	lansoprazole	0	0	0	0	0			BRD-K56699285	metergoline	0	0	0	0	-3.83	0	0	0	0	0	0	-0.383
BRD-K10961822	latanoprost	0	0	0	0	0			BRD-A95869247	indapamide	0	0	-0.39	0	0	0	-3.45	0	0	0	0	-0.384
BRD-K49404994	levetiracetam	0	0	0	0	0			BRD-K50140147	NVP-TAE684	0	-0.99	0	0	-0.86	-0.74	0	0	0	-1.27	0	-0.386
BRD-K09471561	levofloxacin	0	0	0	0	0			BRD-K84658672	nateglinide	0	0	0	0	0	-3.88	0	0	0	0	0	-0.388
BRD-K51671335	sulpiride	0	0	0	0	0			BRD-K19525698	ozagrel	0	0	-1.67	0	0	-2.24	0	0	0	0	0	-0.391
BRD-K82147103	lofepramine	0	0	0	0	0			BRD-M47937986	cefatrizine	0	0	0	0	0	0	0	0	-3.92	0	0	-0.392
BRD-A02990301	lofexidine	0	0	0	0	0			BRD-A67433117	NCS-382	0	-3.94	0	0	0	0	0	0	0	0	0	-0.394
BRD-A11990600	lorazepam	0	0	0	0	0			BRD-A15530910	carpindolol	0	0	0	0	0	-2.74	0	0	-1.22	0	0	-0.396
BRD-K66198023	losartan	0	0	0	0	0			BRD-K61250553	loperamide	0	-2.89	0	2.51	-3.59	0	0	0	0	0	0	-0.397
BRD-K39983086	loteprednol	0	0	0	0	0			BRD-K68620903	dydrogesterone	0	0	0	0	0	0	-7.95	3.96	0	0	0	-0.399
BRD-K41051431	mecillinam	0	0	0	0	0			BRD-K98769987	flumazenil	0	-1.73	0	0	0	-0.34	0	0	0	0	-2.03	-0.41
BRD-A03216249	mepivacaine	0	0	0	0	0			BRD-A37492983	iocetamic-acid	0	0	0	0	0	0	0	0	-4.19	0	0	-0.419
BRD-K18523449	mestanolone	0	0	0	0	0			BRD-K54316499	tolterodine	0	0	0	0	-4.21	0	0	0	0	0	0	-0.421
BRD-K88679075	methandriol	0	0	0	0	0			BRD-K63533170	AM-630	0	0	0	0	0	-4.22	0	0	0	0	0	-0.422
BRD-K52020312	metronidazole	0	0	0	0	0			BRD-K47207162	zimelidine	0	0	0	0	0	0	0	0	-4.23	0	0	-0.423
BRD-K44779798	miglitol	0	0	0	0	0			BRD-A25234499	aminoglutethimide	0	0.28	0	-0.13	0	-4.39	0	0	0	0	0	-0.424
BRD-K04710043	hexamethylenebisacetamide	0	0	0	0	0			BRD-A01295252	trans-7-hydroxy-pipat	0	0	0	0	-4.24	0	0	0	0	0	0	-0.424
BRD-A01787639	naftopidil	0	0	0	0	0			BRD-K61496577	flumetasone	0	0	0	0	-4.3	0	0	0	0	0	0	-0.43
BRD-A16934955	nalbuphine	0	0	0	0	0			BRD-K19352500	prochlorperazine	0	0	0	0	-0.04	0	-0.04	0	-4.24	0	0	-0.432
BRD-A47342814	naltrindole	0	0	0	0	0			BRD-A15914070	4-hydroxy-2-nonenal	0	0	-3.74	0	-2.34	0	0	0	0	1.73	0	-0.435
BRD-K59197931	naproxen	0	0	0	0	0			BRD-A63667919	methylergometrine	0	0	0	-3.18	1.55	-2.76	0	0	0	0	0	-0.439
BRD-K44353683	nateglinide	0	0	0	0	0			BRD-A11609859	SB-205607	0	0	0	0	-1.98	-2.43	0	0	0	0	0	-0.441
BRD-K32311154	nifekalant	0	0	0	0	0			BRD-K41337261	ZM-306416	0	0	0	0	-4.43	0	0	0	0	0	0	-0.443
BRD-A24891640	nimodipine	0	0	0	0	0			BRD-A54487287	cortisone	0	0	0	0	0	-4.44	0	0	0	0	0	-0.444
BRD-K57930253	nitrazepam	0	0	0	0	0			BRD-K33483813	actarit	0	0	-4.44	0	0	0	0	0	0	0	0	-0.444
BRD-A12560204	nitrendipine	0	0	0	0	0			BRD-K66404838	nalbuphine	0	0	0	0	0	0	-4.49	0	0	0	0	-0.449
BRD-K83144676	olmesartan	0	0	0	0	0			BRD-K72783841	tyrphostin-AG-555	0	0	-4.5	0	0	0	0	0	0	0	0	-0.45
BRD-K25310650	ormetoprim	0	0	0	0	0			BRD-K94080537	diethyltoluamide	0	3.28	0	0	0	0	0	-4.82	0	1.97	-4.95	-0.452
BRD-K23369905	oxiconazole	0	0	0	0	0			BRD-K42635745	suloctidil	0	-3.94	0	0	-0.23	0	0	-0.23	-0.14	0	0	-0.454
BRD-A67552655	etomoxir	0	0	0	0	0			BRD-K36627727	tamibarotene	0	0	-2.77	0	0	-1.78	0	0	0	0	0	-0.455
BRD-A23637604	oxymetholone	0	0	0	0	0			BRD-A41450521	tosufloxacin	0	-0.37	-0.41	-0.54	0	-0.74	-0.74	0	-0.39	-0.63	-0.74	-0.456
BRD-A14208071	oxyphenonium	0	0	0	0	0			BRD-K05181084	NGB-2904	0	0	0	0	0	-4.61	0	0	0	0	0	-0.461
BRD-K13800121	parecoxib	0	0	0	0	0			BRD-K60174629	z-prolyl-prolinal	0	0	0	0	0	-4.61	0	0	0	0	0	-0.461
BRD-K55034111	pefloxacin	0	0	0	0	0			BRD-K33860217	CP-94253	0	0	-4.64	0	0	0	0	0	0	0	0	-0.464
BRD-A37052580	physostigmine	0	0	0	0	0			BRD-K47780086	penciclovir	0	0	0	-0.85	0	0	0	0	0	0	-3.85	-0.47
BRD-K43236057	piceid	0	0	0	0	0			BRD-K01567962	pyrazolanthrone	0	-4.06	0	0	0	0	0	-0.65	0	0	0	-0.471
BRD-M47793593	picrotoxin	0	0	0	0	0			BRD-K82135108	elesclomol	0	0	0	0	-0.26	-0.63	0	-1.9	-0.19	0	-1.9	-0.488
BRD-K44442813	pidotimod	0	0	0	0	0			BRD-K68402494	ML-9	0	0	0	0	0	-4.95	0	0	0	0	0	-0.495
BRD-A56245458	reichstein	0	0	0	0	0			BRD-A22684332	procaterol	0	0	0	0	0	0	-4.95	0	0	0	0	-0.495
BRD-K55889443	rifapentine	0	0	0	0	0			BRD-K17497770	butein	0	0	0	0	0	0	0	0	0	-4.97	0	-0.497
BRD-K89708791	rifaximin	0	0	0	0	0			BRD-K32645441	dipropyl-5ct	0	0	0	0	0	0	0	0	-4.98	0	0	-0.498
BRD-A27489425	rolitetracycline	0	0	0	0	0			BRD-A01145011	zebularine	0	0	0	0	0	0	0	0	0	0	-5.05	-0.505
BRD-K50938786	ropivacaine	0	0	0	0	0			BRD-K34820100	tebuthiuron	0	0	0	0	-2.38	-2.68	0	0	0	0	0	-0.506
BRD-K81855038	roxatidine	0	0	0	0	0			BRD-K63784565	BRD-K63784565	0	-5.1	0	0	0	0	0	0	0	0	0	-0.51
BRD-K91733562	secoisolariciresinol	0	0	0	0	0			BRD-K18895904	olanzapine	0	0	0	0	0	0	0	0	0	-6.62	1.51	-0.511
BRD-A23359898	sibutramine	0	0	0	0	0			BRD-K69023402	thapsigargin	0	-3.15	0	0	-1.97	0	0	0	0	0	0	-0.512
BRD-A04327189	synephrine	0	0	0	0	0			BRD-K89923877	scopolamine	0	0	0	-0.1	-4.54	0	0.09	-0.09	0	0	-0.51	-0.515
BRD-K44094599	tacrolimus	0	0	0	0	0			BRD-A26097136	bulleyaconitine-a	0	0	0	0	0	0	-5.22	0	0	0	0	-0.522
BRD-K94649603	taxifolin	0	0	0	0	0			BRD-K20482099	rutin	0	0	0	-0.19	0.16	0	-0.16	0	-5.17	0.14	0	-0.522
BRD-K95808480	taxifolin	0	0	0	0	0			BRD-K78485176	olmesartan	0	0	-0.6	0	-0.56	-3.5	0	0	-0.58	0	0	-0.524
BRD-K94887716	TFMPP	0	0	0	0	0			BRD-K66019333	oxantel	0	0	-1.09	-0.9	0	-2.23	0	0	-1.05	0	0	-0.527
BRD-K60160658	tiagabine	0	0	0	0	0			BRD-K30563334	rifabutin	0	0	0	0	0	0	0	-5.3	0	0	0	-0.53
BRD-K10467831	tibolone	0	0	0	0	0			BRD-A11605036	thiocolchicoside	0	0	0	0	0	-5.32	0	0	0	0	0	-0.532
BRD-K89125793	tinidazole	0	0	0	0	0			BRD-K70778732	trazodone	0	-0.94	0	0	-2.84	-0.35	-0.51	0	-0.55	0	-0.17	-0.536
BRD-K54316499	tolterodine	0	0	0	0	0			BRD-A52588987	SKF-83566	0	-0.32	0	0	-4.72	0	0	0	0	-0.32	0	-0.536
BRD-K04412738	tramadol	0	0	0	0	0			BRD-K15196155	IBC-293	0	0	0	0	-5.38	0	0	0	0	0	0	-0.538
BRD-A61856038	tremulacin	0	0	0	0	0			BRD-A89208012	BRD-A89208012	0	0	0	0	0	-5.38	0	0	0	0	0	-0.538
BRD-K04196797	oxcarbazepine	0	0	0	0	0			BRD-K82164249	andarine	0	0	0	0	0	0	0	-5.43	0	0	0	-0.543
BRD-A92630576	trimebutine	0	0	0	0	0			BRD-K97056771	HY-11007	0	0	0	0	0	0	0	0	0	0	-5.45	-0.545
BRD-K39484304	triptolide	0	0	0	0	0			BRD-A35623999	CGP-37157	0	0	0	0	0	0	0	0	-5.46	0	0	-0.546
BRD-K50866992	tropisetron	0	0	0	0	0			BRD-K03981224	ethisterone	0	-5.47	0	0	0	0	0	0	0	0	0	-0.547
BRD-K46435977	valaciclovir	0	0	0	0	0			BRD-K06208435	YS-035	0	0	-0.92	0	0	0	0	-2.39	-2.19	0	0	-0.55
BRD-K20168442	vecuronium	0	0	0	0	0			BRD-A49734948	foliosidine	0	-2.86	0	0	0	0	0	-2.75	0	0	0	-0.561
BRD-K97514127	vinorelbine	0	0	0	0	0			BRD-K94379058	BML-190	0	0	0	0	0	0	-3.2	0	-2.44	0	0	-0.564
BRD-A24381660	zeranol	0	0	0	0	0			BRD-K52080565	rilmenidine	0	0	0	-1.27	0	-3.1	0	0	0	0	-1.27	-0.564
BRD-A60245366	AS-601245	0	0	0	0	0			BRD-K82484965	carmoxirole	0	0	0	0	0	0	0	0	-5.69	0	0	-0.569
BRD-K19220233	JNK-9L	0	0	0	0	0			BRD-A05186015	bupropion	0	0	-0.43	0	-4.86	-0.25	-0.19	0	0	0	0	-0.573
BRD-K24859147	KIN001-242	0	0	0	0	0			BRD-K44432556	VU-0418946-1	0	-8.64	3.52	0	-4.13	0	-7.9	9.18	0	0.3	1.9	-0.577
BRD-K38615104	A-443644	0	0	0	0	0			BRD-K40782193	QX-222	0	0	0	0	0	0	0	0	0	0	-5.8	-0.58
BRD-K68174511	torin-2	0	0	0	0	0			BRD-K78126613	menadione	0	0	-3.47	-0.05	0	0	0	0	-0.39	0	-1.91	-0.582
BRD-K72420232	WZ-4002	0	0	0	0	0			BRD-A44008656	doxylamine	0	-0.14	-4.73	-0.17	-0.41	-0.31	-0.13	0	0	0	0	-0.589
BRD-U25771771	WZ-4-145	0	0	0	0	0			BRD-K69690935	curcumin	0	0	0	2.06	0	0	0	-7.98	0	0	0	-0.592
BRD-U33728988	QL-X-138	0	0	0	0	0			BRD-K04710043	hexamethylenebisacetamide	0	-2.08	0	0	0	-2.6	0	0	0	0	-1.24	-0.592
BRD-U51951544	ZG-10	0	0	0	0	0			BRD-K38903228	hesperidin	0	0	0	0	0	-5.93	0	0	0	0	0	-0.593
BRD-U73238814	QL-XI-92	0	0	0	0	0			BRD-K25836724	epitestosterone	0	0	0	0	0	0	0	-6	0	0	0	-0.6
BRD-U86922168	QL-XII-47	0	0	0	0	0			BRD-K69763916	LY-341495	0	0	-6.01	0	0	0	0	0	0	0	0	-0.601
BRD-K14681867	somatostatin	0	0	0	0	0			BRD-K10176267	L-701252	0	0	0	0	0	-6.03	0	0	0	0	0	-0.603
BRD-K31484631	rifabutin	0	0	0	0	0			BRD-K71035033	masitinib	0	0	0	0	0	0	0	0	-6.07	0	0	-0.607
BRD-K22631935	neurodazine	0	0	0	0	0			BRD-K51671335	sulpiride	0	0	0	0	0	0	-4.11	0	0	-1.98	0	-0.609
BRD-K76698671	HNHA	0	0	0	0	0			BRD-K09485525	GANT-61	0	0	0	0	0	0	-6.12	0	0	0	0	-0.612
BRD-A80574334	oxalomalic-acid	0	0	0	0	0			BRD-K51918615	iodophenpropit	0	0	0	-1.98	0	-1.27	-2.9	0	0	0	0	-0.615
BRD-A11702965	chromomycin-a3	0	0	0	0	0			BRD-K34415467	trimethobenzamide	0	0	0	0	0	-6.17	0	0	0	0	0	-0.617
BRD-A52193669	withaferin-a	0	0	0	0	0			BRD-K49668410	clarithromycin	0	-5.38	0	0	-0.23	-0.13	0	0	-0.43	0	0	-0.617
BRD-A80960055	celastrol	0	0	0	0	0			BRD-K75181824	acetyl-geranygeranyl-cysteine	0	0	0	-6.2	0	0	0	0	0	0	0	-0.62
BRD-K14880289	GW-501516	0	0	0	0	0			BRD-A98299281	velnacrine	0	-0.39	0	0	-2.31	0	0	0	0	-3.51	0	-0.621
BRD-K91701654	U-0126	0	0	0	0	0			BRD-K82846253	repaglinide	0	0	-1.23	-2.11	0	-1.69	0	0	0	0	-1.2	-0.623
BRD-A59808129	guggulsterone	0	0	0	0	0			BRD-K76205745	losartan	0	-1.76	0	-0.02	-2.29	0	0	0	-2.19	0	0	-0.626
BRD-A84327315	calcitriol	0	0	0	0	0			BRD-K06753942	nobiletin	0	-2.1	0	-0.09	-3.49	0	0	0	-0.62	0	0	-0.63
BRD-K61341215	vecuronium	0	0	0	0	0			BRD-K30480208	torasemide	0	0	-4.75	0	0	0	0	0	0	0	-1.61	-0.636
BRD-K57926513	tyrphostin-AG-1295	0	0	0	0	0			BRD-U97083655	teicoplanin	0	0	0	-6.39	0	0	0	0	0	0	0	-0.639
BRD-A50454580	PD-0325901	0	0	0	0	0			BRD-A28746609	paclitaxel	0	0	0	-2.16	-4.27	0	0	0	0	0	0	-0.643
BRD-A11007541	BCI-hydrochloride	0	0	0	0	0			BRD-K73109821	diazoxide	0	-0.35	0	-0.35	0	0	-5.47	0	-0.28	0	0	-0.645
BRD-K22429181	retinol	0	0	0	0	0			BRD-K20168484	BRD-K20168484	0	0	0	0	-1.49	-1.18	0	-3.81	0	0	0	-0.648
BRD-K13927029	retinol	0	0	0	0	0			BRD-K25650355	physostigmine	0	0	0	0	0	0	0	0	-6.49	0	0	-0.649
BRD-K65331431	retinyl	0	0	0	0	0			BRD-K08996725	zolantidine	0	-6.55	0	0	0	0	0	0	0	0	0	-0.655
BRD-K41170226	deoxycholic-acid	0	0	0	0	0			BRD-K37561857	zardaverine	0	-3.08	0	0	0	0	-3.48	0	0	0	0	-0.656
BRD-K18135438	chenodeoxycholic-acid	0	0	0	0	0			BRD-A31204924	mitotane	0	0	0	0	0	-6.83	0	0	0	0	0.25	-0.658
BRD-K30743633	TCPOBOP	0	0	0	0	0			BRD-K93433262	alfacalcidol	0	0	0	0	-12.65	0	0	0	6.06	0	0	-0.659
BRD-K24656285	farnesol	0	0	0	0	0			BRD-K77690805	BRD-K77690805	0	-0.35	0	0	-1.47	-2.1	-0.1	0	-0.09	0	-2.48	-0.659
BRD-K35128472	2-aminopurine	0	0	0	0	0			BRD-K61314889	IWR-1-ENDO	0	0	0	0	0	-6.63	0	0	0	0	0	-0.663
BRD-K13087974	4,5-dianilinophthalimide	0	0	0	0	0			BRD-K39987650	bisacodyl	0	0	0	0	0	0	0	-3.12	-3.57	0	0	-0.669
BRD-K64935403	ebelactone-b	0	0	0	0	0			BRD-K47631482	bromhexine	0	0	0	0	-0.7	-0.3	0	-2.35	-1.38	0	-1.97	-0.67
BRD-K85985071	ellipticine	0	0	0	0	0			BRD-A75769826	SDM25N	0	0	-2	-4.57	0	0	-0.16	0	0	0	0	-0.673
BRD-A55756846	H-7	0	0	0	0	0			BRD-A82656074	naltrindole	0	0	0	0	-6.74	0	0	0	0	0	0	-0.674
BRD-K62959606	sphingosine	0	0	0	0	0			BRD-K19284129	salvinorin-a	0	0	0	0	-6.74	0	0	0	0	0	0	-0.674
BRD-K70549064	staurosporine	0	0	0	0	0			BRD-K39462424	dexchlorpheniramine	0	0	0	-6.82	0	0	0	0	0	0	0	-0.682
BRD-K47943470	tyrphostin-51	0	0	0	0	0			BRD-K36395411	SB-206553	0	0	0	-22.14	15.3	0	0	0	0	0	0	-0.684
BRD-A74904029	EI-231	0	0	0	0	0			BRD-K63430059	methoxsalen	0	-0.67	-0.92	0	-2.54	0	0	-2.71	0	0	0	-0.684
BRD-K80725632	lavendustin-c	0	0	0	0	0			BRD-K53545112	CNQX	0	0	-6.86	0	0	0	0	0	0	0	0	-0.686
BRD-K32710582	EI-247	0	0	0	0	0			BRD-K85119730	tolbutamide	0	-1.65	0	-3.12	0	-0.09	0	-2.01	0	0	0	-0.687
BRD-K67506692	tyrphostin-AG-126	0	0	0	0	0			BRD-K89348303	ramipril	0	0	0	-0.11	0	-3.59	0	-0.6	-2.71	0	0	-0.701
BRD-A11706664	triciribine	0	0	0	0	0			BRD-A73605923	mocimycin	0	0	0	0	-6.76	0	-4.02	3.66	0	0	0	-0.712
BRD-K50720187	flupirtine	0	0	0	0	0			BRD-K30240666	clemastine	0	-3.94	0	0	-3.19	0	0	0	0	0	0	-0.713
BRD-K79437791	acetyl-farnesyl-cysteine	0	0	0	0	0			BRD-A49906757	scopolamine	0	0	0	0	0	0	-7.14	0	0	0	0	-0.714
BRD-U01690642	acetyl-geranyl-cysteine	0	0	0	0	0			BRD-K32828673	chelidonine	0	0	0	-7.29	0	0	0	0	0	0	0	-0.729
BRD-K28178212	GW-441756	0	0	0	0	0			BRD-K97564742	mepyramine	0	-3.84	-3.45	0	0	0	0	0	0	0	0	-0.729
BRD-K98684188	GSK-0660	0	0	0	0	0			BRD-A68281735	REV-5901	0	0	0	0	0	-7.34	0	0	0	0	0	-0.734
BRD-A96799240	4-hydroxyretinoic-acid	0	0	0	0	0			BRD-A73680854	PT-630	0	0	0	0	0	0	0	-4.34	0	-3.08	0	-0.742
BRD-K00184207	GR-206	0	0	0	0	0			BRD-K64755930	etazolate	0	0	0	0	0	-5.64	0	0	-9.92	8.12	0	-0.744
BRD-K37846922	3,3'-diindolylmethane	0	0	0	0	0			BRD-K02581333	protein-tyrosine-phosphatase-inhibitor-IV	0	0	-5.05	0	0	0	0	-2.39	0	0	0	-0.744
BRD-K61480498	epoxycholesterol	0	0	0	0	0			BRD-K86509404	iso-olomoucine	0	0	0	0	0	0	0	0	0	0	-7.46	-0.746
BRD-K47539947	tetradecylthioacetic-acid	0	0	0	0	0			BRD-K34995470	SU-1498	0	0	0	0	-7.51	0	0	0	0	0	0	-0.751
BRD-K81528515	nilotinib	0	0	0	0	0			BRD-A60294240	tribenoside	0	0	0	0	-7.58	0	0	0	0	0	0	-0.758
BRD-K52751261	TAK-715	0	0	0	0	0			BRD-K15502390	nevirapine	0	0	-5.09	0	-2.54	0	0	0	0	0	0	-0.763
BRD-K99545815	PF-562271	0	0	0	0	0			BRD-K30867024	SB-216641	0	0	0	0	0	0	0	-3.56	-4.07	0	0	-0.763
BRD-K13566078	BMS-345541	0	0	0	0	0			BRD-K13664374	dichloroacetic-acid	0	0	0	0	0	0	0	-7.72	0	0	0	-0.772
BRD-K01253243	SB-590885	0	0	0	0	0			BRD-K04466929	Merck60	0	-7.53	0	0	0	0	-0.1	0	0	-0.1	0	-0.773
BRD-K64800655	PHA-793887	0	0	0	0	0			BRD-A49148672	galantamine	0	-0.47	0	0	-7.26	0	0	0	0	0	0	-0.773
BRD-K82091397	SB-239063	0	0	0	0	0			BRD-A37776212	ICI-204448	0	0	0	0	-7.79	0	0	0	0	0	0	-0.779
BRD-K19687926	lapatinib	0	0	0	0	0			BRD-A71799696	BH3I-1	0	0	0	0	0	0	0	0	0	0	-7.8	-0.78
BRD-A67748489	K3644	0	0	0	0	0			BRD-K06234293	LY-364947	0	0	0	0	0	-7.86	0	0	0	0	0	-0.786
BRD-K23192422	lestaurtinib	0	0	0	0	0			BRD-A62890442	3-methyl-GABA	0	3.02	0	-5.99	3.38	0	0	0	-8.3	0	0	-0.789
BRD-K98372770	L-2167	0	0	0	0	0			BRD-K56047318	RHC-80267	0	0	0	0	-3.37	0	0	0	-4.56	0	0	-0.793
BRD-K36529613	PU-H71	0	0	0	0	0			BRD-K57926513	tyrphostin-AG-1295	0	0	0	0	0	0	-7.95	0	0	0	0	-0.795
BRD-K83794624	pirarubicin	0	0	0	0	0			BRD-A50928468	norgestrel	0	0	0	0	-7.99	0	0	0	0	0	0	-0.799
BRD-K46212057	voriconazole	0	0	0	0	0			BRD-K38197229	bumetanide	0	0	0	0	-0.25	0	0	-0.39	-7.33	-0.23	0	-0.82
BRD-K93331255	lypressin	0	0	0	0	0			BRD-A91699651	chloroquine	0	0	0	-0.13	0.1	-5.25	0	0	0.1	0	-3.02	-0.82
BRD-K50168500	canertinib	0	0	0	0	0			BRD-K23922020	arecaidine	0	0	0	0	-8.23	0	0	0	0	0	0	-0.823
BRD-K74514084	pazopanib	0	0	0	0	0			BRD-A22143024	estropipate	0	14.52	-13.86	0	0	0	0	0	-8.92	0	0	-0.826
BRD-K71035033	masitinib	0	0	0	0	0			BRD-K31534764	fluvoxamine	0	-3.12	0	0	0	0	-5.18	0	0	0	0	-0.83
BRD-K28428262	brivanib	0	0	0	0	0			BRD-A55913614	primaquine	0	-5.95	0	0	0	0	-2.38	0	0	0	0	-0.833
BRD-K67578145	GDC-0879	0	0	0	0	0			BRD-K10670311	sulfasalazine	0	0	-0.76	0	-5.98	-0.56	0	0	0	0	-1.06	-0.836
BRD-K13514097	everolimus	0	0	0	0	0			BRD-K21450440	benzthiazide	0	0	-6.89	-0.6	-0.39	0	0	-0.51	0	0	0	-0.839
BRD-K17306061	aprepitant	0	0	0	0	0			BRD-K95851186	CGP-13501	0	0	0	0	0	0	0	0	-13.8	5.38	0	-0.842
BRD-M16762496	PIK-75	0	0	0	0	0			BRD-K57033106	tripelennamine	0	0	-1.28	0	-2.81	0	0	0	-0.53	0	-3.83	-0.845
BRD-K07265709	razoxane	0	0	0	0	0			BRD-A80213327	NSC-23766	0	0	-1.3	-3	0	-3.58	-0.6	0	0.01	0	0.01	-0.846
BRD-K99260425	etodolac	0	0	0	0	0			BRD-K64314806	BRD-K64314806	0	0	0	0	0	0	0	0	-8.56	0	0	-0.856
BRD-K91900765	VX-745	0	0	0	0	0			BRD-K40901640	cinanserin	0	0.11	-0.74	-9.62	1.82	-0.11	0	0	0.07	0	-0.11	-0.858
BRD-K91696562	orantinib	0	0	0	0	0			BRD-A70514680	articaine	0	0	0	0	0	0	-4.76	0	0	-1.83	-2.01	-0.86
BRD-K84639753	safinamide	0	0	0	0	0			BRD-K92000912	AM-251	0	-1.08	0	0	-0.05	0	0	-6.91	-0.44	0	-0.13	-0.861
BRD-K89014967	AS-703026	0	0	0	0	0			BRD-K72676686	fluvoxamine	0	-3.12	0	0	-5.52	0	0	0	0	0	0	-0.864
BRD-K48722833	iloperidone	0	0	0	0	0			BRD-A89175223	bisoprolol	0	0	0	0	0	-7.52	0	0	-1.17	0	0	-0.869
BRD-K70511574	sunitinib	0	0	0	0	0			BRD-K06895174	cisapride	0	0	-1.9	-2.41	-0.16	-0.63	-0.07	-0.04	0	-2.29	-1.24	-0.874
BRD-K54472332	elvitegravir	0	0	0	0	0			BRD-A80793822	pemoline	0	3.17	0	0.67	-9.66	-0.56	0	-1.83	0	-0.6	0	-0.881
BRD-M72442222	vicriviroc	0	0	0	0	0			BRD-A41145729	methoprene-acid	0	0	0	0	0	0	0	0	-8.81	0	0	-0.881
BRD-K37130656	rivaroxaban	0	0	0	0	0			BRD-K60690191	MPEP	0	0	0	0	0	-8.82	0	0	0	0	0	-0.882
BRD-K07736136	VX-702	0	0	0	0	0			BRD-K96084870	DMBI	0	-4.75	0	0	-4.11	0	0	0	0	0	0	-0.886
BRD-K37720887	SB-525334	0	0	0	0	0			BRD-K12219985	glipizide	0	0	0	0	0	0	-2.76	0	-6.19	0	0	-0.895
BRD-K66956375	oleoylethanolamide	0	0	0	0	0			BRD-K80725821	RS-16566	0	0	0	0	0	0	0	-8.97	0	0	0	-0.897
BRD-K15891719	tenofovir	0	0	0	0	0			BRD-A04553218	chlorphenamine	0	0	0	0	0	-8.87	0	0	-0.14	0	0	-0.901
BRD-U97083655	teicoplanin	0	0	0	0	0			BRD-A31374339	fludarabine	0	0	0	-5.52	0	0	0	0	0	0	-3.51	-0.903
BRD-K36627727	tamibarotene	0	0	0	0	0			BRD-K60511616	pravastatin	0	0	0	-0.25	-0.23	-7.42	-0.44	-0.23	-0.25	0	-0.25	-0.907
BRD-M30523314	vinorelbine	0	0	0	0	0			BRD-K46137903	prednicarbate	0	0	0	0	0	0	0	-8.8	0	-0.34	0	-0.914
BRD-A26002865	verrucarin-a	0	0	0	0	0			BRD-K70401845	erlotinib	0	0	0	0	-9.23	0	0	0	0	0	0	-0.923
BRD-K77390737	xanthohumol	0	0	0	0	0			BRD-K43764301	dexketoprofen	0	0	0	0	0	-9.31	0	0	0	0	0	-0.931
BRD-K29582115	ziprasidone	0	0	0	0	0			BRD-K37618799	MRS-1220	0	0	0	0	0	0	0	0	0	0	-9.34	-0.934
BRD-A98283014	calmidazolium	0	0	0	0	0			BRD-M40783228	mesna	0	0	0	0	0	-9.36	0	0	0	0	0	-0.936
BRD-A03323675	ritonavir	0	0	0	0	0			BRD-A38747044	KU-14R	0	-4.05	0	0	0	0	0	0	0	0	-5.32	-0.937
BRD-A11170096	pravastatin	0	0	0	0	0			BRD-K28936863	ketotifen	0	-0.01	-0.01	-4.8	-0.01	-4.31	-0.25	0	-0.01	0	0	-0.94
BRD-A14792000	valsartan	0	0	0	0	0			BRD-A87387433	cefpodoxime	0	3.34	0	0	4.32	-6.92	0	2.24	2.75	0	-15.15	-0.942
BRD-A20589515	dihydroxyphenylglycine	0	0	0	0	0			BRD-K08924299	palonosetron	0	0	0	0	0	-9.43	0	0	0	0	0	-0.943
BRD-A29731977	17-hydroxyprogesterone-caproate	0	0	0	0	0			BRD-A24514565	warfarin	0	0	-1.52	0	-7.99	0	0	0	0	0	0	-0.951
BRD-A79314293	cephalosporanic-acid	0	0	0	0	0			BRD-K21672174	RO-28-1675	0	0	0	0	0	0	0	0	-9.52	0	0	-0.952
BRD-A80383043	BRD-A80383043	0	0	0	0	0			BRD-K65639003	icariin	0	-3.23	0	0	-1.21	0	0	-4.78	-0.34	0	-0.02	-0.958
BRD-A83892713	rifampicin	0	0	0	0	0			BRD-K62206109	VUF-5681	0	0	-5.98	0	-3.61	0	0	0	0	0	0	-0.959
BRD-A95696820	acadesine	0	0	0	0	0			BRD-K93095519	SJ-172550	0	0	0	0	0	-9.61	0	0	0	0	0	-0.961
BRD-K04466929	Merck60	0	0	0	0	0			BRD-A95513702	androsta-1,4-dien-3,17-dione	0	-5.32	0	0	-3.07	0	-1.22	0	0	0	0	-0.961
BRD-K06750613	GSK-1059615	0	0	0	0	0			BRD-A67552655	etomoxir	0	0	0	0	0	0	0	-7.47	-2.2	0	0	-0.967
BRD-K06817181	BRD-K06817181	0	0	0	0	0			BRD-K82688027	RG-13022	0	0	0	0	0	0	0	0	0	0	-9.68	-0.968
BRD-K14643723	4-(2-Amino-ethyl)-benzenesulfonamide	0	0	0	0	0			BRD-K91301684	noscapine	0	0	-1.84	-5.8	0	0	0	0	-2.05	0	0	-0.969
BRD-K15519488	CS-110266	0	0	0	0	0			BRD-K75699339	rizatriptan	0	0	-0.09	-0.1	-2.24	-2.74	0	-0.5	-3.07	0	-0.98	-0.972
BRD-K17953061	staurosporine	0	0	0	0	0			BRD-K22134346	simvastatin	0	0	0	0	0.02	-9.7	-0.04	-0.02	-0.02	0	0	-0.976
BRD-K20197062	SA-94315	0	0	0	0	0			BRD-K26429091	J-104129	0	0	-9.76	0	0	0	0	0	0	0	0	-0.976
BRD-K37814297	acepromazine	0	0	0	0	0			BRD-K63630713	etacrynic-acid	0	0	-2.7	0	-5.08	-1.02	-0.99	0	0	0	0	-0.979
BRD-K67977190	eprosartan	0	0	0	0	0			BRD-K77998258	ganglioside	0	0	0	0	0	0	-9.81	0	0	0	0	-0.981
BRD-K98824517	BRD-K98824517	0	0	0	0	0			BRD-K03109492	NSC-663284	0	-9.81	0	0	0	0	0	0	0	0	0	-0.981
BRD-K54529596	captopril	0	0	0	0	0			BRD-A97104540	fenoterol	0	0	0	-9.86	0	0	0	0	0	0	0	-0.986
BRD-A63445921	nicardipine	0	0	0	0	0			BRD-A64977602	mirtazapine	0	0	-0.35	-0.26	0	-4.02	0	0	0	0	-5.27	-0.99
BRD-A51182606	chloramphenicol	0	0	0	0	0			BRD-K67511046	naloxone	0	0	0	0	-9.53	0	-0.4	0	0	0	0	-0.993
BRD-K94070024	depomedrol	0	0	0	0	0			BRD-K57304726	PRE-084	0	0	0	0	-3.56	0	0	0	-6.39	0	0	-0.995
BRD-K82216340	medroxyprogesterone	0	0	0	0	0			BRD-K06926592	tretinoin	0	0	0	0	0	0	0	0	-10.06	0	0	-1.006
BRD-K13356952	methazolamide	0	0	0	0	0			BRD-K36740062	GSK-1070916	0	0	0	0	0	-10.1	0	0	0	0	0	-1.01
BRD-K54416256	methimazole	0	0	0	0	0			BRD-K24201553	SB-269970	0	0	0	0	-10.14	0	0	0	0	0	0	-1.014
BRD-K86873305	piperacillin	0	0	0	0	0			BRD-K17894950	indirubin	0	0	-0.11	-0.07	0.07	0	-0.14	-0.07	-4.38	0	-5.46	-1.016
BRD-K28667793	pyrazinamide	0	0	0	0	0			BRD-K01612348	meropenem	0	0	-1.42	0	0	-8.78	0	0	0	0	0	-1.02
BRD-A15493168	tetracycline	0	0	0	0	0			BRD-K25905511	buddleoflavonoloside	0	0	0	-2.73	0	0	-3.07	0	-4.41	0	0	-1.021
BRD-K97799481	theophylline	0	0	0	0	0			BRD-K08417745	SID-26681509	0	-5.47	0	0	0	0	-1.61	0	0	-2.17	-1.07	-1.032
BRD-K69688083	mestinon	0	0	0	0	0			BRD-K71103788	duloxetine	0	-4.2	0	0	-6.18	0	0	0	0	0	0	-1.038
BRD-K59773493	benzohydroxamic-acid	0	0	0	0	0			BRD-K18742343	H-8	0	0	0	0	-10.39	0	0	0	0	0	0	-1.039
BRD-A70731303	avrainvillamide-analog-5	0	0	0	0	0			BRD-K64157027	ZD-2079	0	0	0	0	0	-4.35	0	0	-6.05	0	0	-1.04
BRD-A83237092	fulvestrant	0	0	0	0	0			BRD-K16551401	PNU-22394	0	0	0	0	0	-10.4	0	0	0	0	0	-1.04
BRD-K42573370	avrainvillamide-analog-2	0	0	0	0	0			BRD-A22380646	pantoprazole	0	0	0	-0.09	-0.28	-6.31	-3.45	0	0	0	-0.28	-1.041
BRD-K25079130	avrainvillamide-analog-4	0	0	0	0	0			BRD-K40578143	GR-79236	0	0	0	0	0	0	-7.07	0	-3.4	0	0	-1.047
BRD-K50324045	avrainvillamide-analog-6	0	0	0	0	0			BRD-K53987533	fluphenazine	0	0	0	0	0	0	0	0	-9.14	0	-1.5	-1.064
BRD-K79877282	PF-543	0	0	0	0	0			BRD-A96897502	U-74389F	0	0	0	0	0	-3.51	0	-4.49	-2.72	0	0	-1.072
BRD-K53665955	MK-5108	0	0	0	0	0			BRD-K79930101	GW-583340	0	0	0	10.32	-21.3	0	-7.63	7.86	0	0	0	-1.075
BRD-K67174588	toremifene	0	0	0	0	0			BRD-K68144790	glycodeoxycholic-acid	0	0	0	0	0	0	0	0	0	0	-10.77	-1.077
BRD-K10466330	AVA	0	0	0	0	0			BRD-K66412701	pazufloxacin	0	0	0	0	0	-6.88	-3.91	0	0	0	0	-1.079
BRD-K27316855	calcitriol	0	0	-0.01	0	-0.00333333			BRD-A92826379	lupanine	0	0	0	0	0	0	0	0	0	-1.84	-8.97	-1.081
BRD-K92723993	imatinib	0	0	-0.01	0	-0.00333333			BRD-K66198023	losartan	0	-1.76	0	0	-9.07	0	0	0	0	0	0	-1.083
BRD-K32501161	vanoxerine	0	-0.01	0	0	-0.00333333			BRD-A90490067	fulvestrant	0	2.96	0	0	-13.39	-0.44	0	0	0	0	0	-1.087
BRD-A34817987	itraconazole	0	-0.01	0	0	-0.00333333			BRD-K13032584	procarbazine	0	-0.65	-3.32	-4.24	-0.02	-1.64	-0.41	-0.02	-0.57	0	-0.01	-1.088
BRD-K92000912	AM-251	0	0	0	-0.02	-0.00666667			BRD-K95763993	trapidil	0	0	0	-8.37	0	1.04	0	0	0	0	-3.56	-1.089
BRD-K22134346	simvastatin	0	0	-0.02	0	-0.00666667			BRD-K60038276	irbesartan	0	-6.3	0	-3.27	-1.32	0	0	0	0	0	0	-1.089
BRD-A75769826	SDM25N	0	-0.02	0	0	-0.00666667			BRD-A21723284	naltriben	0	-2.94	0	0	0	0	-2.63	-2.23	-3.12	0	0	-1.092
BRD-K09778810	FGIN-1-27	0	-0.23	0	0.21	-0.00666667			BRD-K44276885	acarbose	0	9.39	0	0	-0.72	-12.92	0	-1.08	-5.61	0	0	-1.094
BRD-K41713976	E-4031	0	0	-0.04	0	-0.0133333			BRD-K69470111	montelukast	0	0	-8.34	0	-2.64	0	0	0	0	0	0	-1.098
BRD-K86301799	dipyridamole	0	0	-0.01	-0.04	-0.0166667			BRD-K09397065	SR-57227A	0	-1.04	0	0	-3.15	-0.21	-0.14	-0.14	0	-6.33	0	-1.101
BRD-K70693222	BRD-K70693222	0	0	0	-0.05	-0.0166667			BRD-K91442916	CAM-9-026	0	0	0	0	-11.01	0	0	0	0	0	0	-1.101
BRD-A01320529	salmeterol	0	-0.05	0	0	-0.0166667			BRD-K71499074	diclofenamide	0	-3.37	0	-6.28	0	-0.87	-0.25	0	0	0	-0.26	-1.103
BRD-K96799727	pifithrin-mu	0	-0.05	0	0	-0.0166667			BRD-K89210380	biotin	0	0	-4.54	0	0	0	0	0	-2.99	0	-3.52	-1.105
BRD-K59962020	CHEMBL-374350	0	-0.04	0	-0.02	-0.02			BRD-K99107520	felbamate	0	0.14	-2.93	0	-0.1	-8.32	0	0	0	0	0	-1.121
BRD-K06753942	nobiletin	0	-0.07	0	0	-0.0233333			BRD-K49890030	gavestinel	0	0	0	-2.88	0	-3.39	0	-2.29	-2.66	0	0	-1.122
BRD-A55962179	omeprazole	0	-0.07	0	0	-0.0233333			BRD-A43849199	karakoline	0	0	0	0	0	0	-11.22	0	0	0	0	-1.122
BRD-K62200014	anagrelide	0	0	0	-0.09	-0.03			BRD-K80451230	zamifenacin	0	0	0	0	0	0	0	0	0	-11.24	0	-1.124
BRD-K15715913	fluperlapine	0	0	-0.09	0	-0.03			BRD-K49456190	prima-1-met	0	0	0	0	0	-11.28	0	0	0	0	0	-1.128
BRD-K62310379	fluticasone	0	0	0	-0.09	-0.03			BRD-A64479082	quinidine	0	0	0	0	0	-11.33	0	0	0	0	0	-1.133
BRD-K00603606	ticlopidine	0	-0.09	0	0	-0.03			BRD-K22429181	retinol	0	8.26	-19.73	0	0	0	0	0	0	0	0	-1.147
BRD-A35108200	dexamethasone	0	-0.1	0	0	-0.0333333			BRD-K99260425	etodolac	0	0	0	0	-11.47	0	0	0	0	0	0	-1.147
BRD-A91699651	chloroquine	0	0	-0.13	0	-0.0433333			BRD-K75641298	metoclopramide	0	0	0	0	0	-11.63	0	0	0	0	0	-1.163
BRD-K97764662	PD-173074	0	0	0	-0.14	-0.0466667			BRD-A55815733	phylloquinone	0	-11.63	0	0	0	0	0	0	0	0	0	-1.163
BRD-K57222227	indometacin	0	0	-0.14	0	-0.0466667			BRD-K15868788	SDZ-205-557	0	0	0	0	-9.34	-2.39	0	0	0	0	0	-1.173
BRD-K06712146	YM-90709	0	0	0	-0.14	-0.0466667			BRD-K00486786	RO-08-2750	0	0	0	0	-11.75	0	0	0	0	0	0	-1.175
BRD-K59574735	ubenimex	0	0	0	-0.14	-0.0466667			BRD-K26863634	BIX-01338	0	0	-11.76	0	0	0	0	0	0	0	0	-1.176
BRD-A54880345	etomidate	0	-0.14	0	0	-0.0466667			BRD-K59273480	propentofylline	0	0.39	-0.66	0	-8.41	-0.39	-0.07	-0.28	-2.36	0	0	-1.178
BRD-K17894950	indirubin	0	-0.14	0	0	-0.0466667			BRD-A49765801	fludroxycortide	0	0	-11.8	0	0	0	0	0	0	0	0	-1.18
BRD-K18779551	bifemelane	0	-0.14	0	0	-0.0466667			BRD-K35941380	methysergide	0	2.48	0	0	-14.31	0	0	0	0	0	0	-1.183
BRD-K37561857	zardaverine	0	-0.14	0	0	-0.0466667			BRD-K49657628	tyrphostin-AG-18	0	0	0	0	0	-9.65	0	0	-2.24	0	0	-1.189
BRD-K11540476	EMF-BCA1-64	0	-1.35	1.2	0	-0.05			BRD-K49448285	bisindolylmaleimide	0	0	0	-7	0	0	0	-4.9	0	0	0	-1.19
BRD-K20482099	rutin	0	0	0	-0.17	-0.0566667			BRD-K73397362	purmorphamine	0	-0.8	-0.02	-0.04	-0.21	-4.48	-0.28	-0.17	-5.97	0.1	-0.09	-1.196
BRD-K75958195	pizotifen	0	0	-0.17	0	-0.0566667			BRD-A55946879	BW-B70C	0	5.3	0	0	-17.29	0	0	0	0	0	0	-1.199
BRD-A42759514	ornidazole	0	-0.17	0	0	-0.0566667			BRD-A97437073	rosiglitazone	0	0	0	0	-11.89	-0.05	0	0	0	-0.05	0	-1.199
BRD-K68132782	terbinafine	0	0	0	-0.18	-0.06			BRD-K35483542	alitretinoin	0	-0.87	-0.88	0	-0.95	-5.27	-0.9	-0.13	-1.81	0	-1.22	-1.203
BRD-A93206962	L-755507	0	-0.19	0	0	-0.0633333			BRD-K74133369	oligomycin-a	0	0	0	0	-12.16	0	0	0	0	0	0	-1.216
BRD-K93460210	lamotrigine	0	-0.19	0	0	-0.0633333			BRD-K33204703	AG-370	0	0	0	0	0	0	0	-12.19	0	0	0	-1.219
BRD-K70778732	trazodone	0	0	-0.21	0	-0.07			BRD-K91904471	SD-169	0	-3.07	0	0	-1.69	0	-7.44	0	0	0	0	-1.22
BRD-K88789588	letrozole	0	-0.21	0	0	-0.07			BRD-K76568384	PHTPP	0	0	-7.43	0	0	-4.8	0	0	0	0	0	-1.223
BRD-K48300629	zonisamide	0	-0.21	0	0	-0.07			BRD-K78692225	leflunomide	0	-8.29	0	0	0	-1.75	0	-0.53	-1.67	0	0	-1.224
BRD-A87606379	nadolol	0	0	0	-0.23	-0.0766667			BRD-A33084410	5'-guanidinonaltrindole	0	0	0	0	0	-12.29	0	0	0	0	0	-1.229
BRD-K54094468	remoxipride	0	-0.23	0	0	-0.0766667			BRD-K11853856	PJ-34	0	0	0	0	-12.31	0	0	0	0	0	0	-1.231
BRD-A50764878	MDL-73005EF	0	0	-0.25	0	-0.0833333			BRD-K68202742	trichostatin-a	0	0	0	1.48	-29.15	0	0.35	0	14.99	0	0	-1.233
BRD-K93280214	gabazine	0	0	-0.25	0	-0.0833333			BRD-A17655518	ibuprofen	0	-0.04	0	0	-0.04	-5.57	-0.42	-0.03	0	-0.03	-6.26	-1.239
BRD-K08252256	diclofenac	0	0	-0.25	0	-0.0833333			BRD-K39391626	ethylestrenol	0	-12.43	0	0	0	0	0	0	0	0	0	-1.243
BRD-K60511616	pravastatin	0	0	0	-0.25	-0.0833333			BRD-K43330982	JTE-013	0	0	0	0	0	0	0	0	-12.47	0	0	-1.247
BRD-A59303141	quinethazone	0	-0.25	0	0	-0.0833333			BRD-A66395008	parthenolide	0	0.02	0	0	0	0	-12.56	0	0	0	0	-1.254
BRD-K71726959	BRD-K71726959	0	-2.44	0	2.18	-0.0866667			BRD-K79366068	PSB-069	0	0	-1.71	-8.31	0	0	0	-2.52	0	0	0	-1.254
BRD-K42098891	protriptyline	0	0	-0.26	0	-0.0866667			BRD-K87573634	propylpyrazole	0	0	0	0	-12.58	0	0	0	0	0	0	-1.258
BRD-K78126613	menadione	0	-0.28	0	0	-0.0933333			BRD-A01787639	naftopidil	0	0	0	-12.6	0	0	0	0	0	0	0	-1.26
BRD-A17655518	ibuprofen	0	-0.28	0	0	-0.0933333			BRD-K71003802	hippeastrine	0	0	0	0	0	-12.61	0	0	0	0	0	-1.261
BRD-K93645900	tadalafil	0	-0.28	0	0	-0.0933333			BRD-K57546357	prunetin	0	0	0	0	0	0	0	0	-12.71	0	0	-1.271
BRD-K33818169	GW-3965	0	-0.76	0	0.47	-0.0966667			BRD-A09533288	verapamil	0	0	0	0	-4.34	-8.43	0	0	0	0	0	-1.277
BRD-A84174393	meloxicam	0	0	-0.31	0	-0.103333			BRD-K35377380	I-OMe-AG-538	0	0	0	0	-10.26	-2.57	0	0	0	0	0	-1.283
BRD-K87990216	piretanide	0	-0.31	0	0	-0.103333			BRD-A78360835	cercosporin	0	0	0	0	0	0	0	0	0	-12.84	0	-1.284
BRD-K53737926	amitriptyline	0	-0.34	0	0	-0.113333			BRD-A64125466	dehydrocholic-acid	0	0	0	0	0	0	0	-2.7	-9.66	0	-0.54	-1.29
BRD-K54233340	dorsomorphin	0	-0.13	-0.14	-0.09	-0.12			BRD-A74500471	ethambutol	0	0	0	0	-8.32	-4.58	0	0	0	0	0	-1.29
BRD-A10977446	carvedilol	0	-0.41	0	0.01	-0.133333			BRD-K63874012	thioperamide	0	0	0	0	-10.78	0	-1.24	0	-1.02	0	0	-1.304
BRD-K15567136	papaverine	0	0	-0.41	0	-0.136667			BRD-A17411484	carprofen	0	0	0	0	0	0	0	-6.43	0	-6.74	0	-1.317
BRD-A37704979	SB-203580	0	0	-0.41	0	-0.136667			BRD-K37694030	doxepin	0	0	-0.81	-1.76	-0.05	-0.3	-5.34	-0.05	-2.37	0	-2.56	-1.324
BRD-A95696066	nisoxetine	0	-0.41	0	0	-0.136667			BRD-K06980535	promazine	0	-4.01	0	0	-1.68	-1.68	-5.88	0	0	-0.01	0	-1.326
BRD-A18917088	estradiol	0	0	0	-0.43	-0.143333			BRD-K61106942	BRD-K61106942	0	0	0	-18.21	4.86	0	0	0	0	0	0	-1.335
BRD-A91452556	estradiol-cypionate	0	0	0	-0.43	-0.143333			BRD-A04668240	CGP-52432	0	0	0	0	0	0	-5.86	0	-7.54	0	0	-1.34
BRD-K86204871	terconazole	0	-0.44	0	0	-0.146667			BRD-K66766661	17-beta-estradiol	0	0	0	0	0	-13.48	0	0	0	0	0	-1.348
BRD-A07440155	labetalol	0	-0.46	0	0	-0.153333			BRD-K62736196	guanabenz	0	-3.09	0	0	-4.38	0	0	-6.03	0	0	0	-1.35
BRD-A26334849	propafenone	0	-0.46	0	0	-0.153333			BRD-K63675182	triflupromazine	0	-7.86	0.1	0	-6.55	0.72	0	0	0	0.09	0	-1.35
BRD-K49481516	galantamine	0	0	0	-0.47	-0.156667			BRD-A26787626	cyclopiazonic-acid	0	0	0	-13.51	0	0	0	0	0	0	0	-1.351
BRD-K68264559	brimonidine	0	-0.49	0	0	-0.163333			BRD-K02227374	milnacipran	0	0	0	0	0	0	0	-9.23	-4.3	0	0	-1.353
BRD-K04111260	raclopride	0	-0.5	0	0	-0.166667			BRD-K60160658	tiagabine	0	0	0	-7.01	0	-2.59	-1.2	0	-2.76	0	0	-1.356
BRD-K02992638	lamivudine	0	0	-0.51	0	-0.17			BRD-K85925969	zalcitabine	0	-1.25	0	-1.13	0	0	-9.83	0	-1.35	0	0	-1.356
BRD-K75641298	metoclopramide	0	-0.51	0	0	-0.17			BRD-K26134695	calpeptin	0	2.78	0	0	-16.34	0	0	0	0	0	0	-1.356
BRD-A22769835	homochlorcyclizine	0	0	-0.53	0	-0.176667			BRD-K60770992	pergolide	0	0	0	-5.92	0	-4.47	0	0	0	0	-3.2	-1.359
BRD-A56359832	zileuton	0	0	-0.55	0	-0.183333			BRD-A02710418	meptazinol	0	-5.91	-0.77	0	0	0	-3.38	0	-0.55	-2.98	0	-1.359
BRD-A22380646	pantoprazole	0	-0.21	0	-0.34	-0.183333			BRD-K41868777	W-5	0	0	0	0	0	-3.56	0	0	-10.05	0	0	-1.361
[truncated: 841 more rows]

## Sheet: Supplementary Table S4
Supplementary Table S4. Perturbagens that can potentially reverse the proteomic signature of high-risk NMIBC (NPS1) to low-risk (NPS3) were present and had a median tau score more than 60 in at least one of the three queries for Queries 1-3 or in more than six queries for Queries 4-13.
Compound	BRD ID	Description	Query1	Query2	Query3	Query4	Query5	Query6	Query7	Query8	Query9	Query10	Query11	Query12	Query13
WYE-354	BRD-K77008974	mTOR inhibitor	97.25	76.03	28.26	75.58	90.72	90.15	61.45	49.92	80.69	88.28	81.42	87.11	91.88
PP-30	BRD-K30677119	mTOR inhibitor	73.42	75.93	38.51	45.77	79.24	73	61.97	42.7	61.72	49.89	50.25	83.72	78.1
AZD-8055	BRD-K69932463	mTOR inhibitor	93.33	88.58	0	68.72	33.27	75.19	28.23	0	33.78	84.65	79.51	76.48	91.43
PMA	BRD-A15079084	PKC activator	67.17	21.23	56	64.33	78.06	37.92	71.54	77.28	57.49	59.3	77.72	56.54	66.78
NPI-2358	BRD-K99498722	tubulin inhibitor	71.06	13.02	23.89	72.08	54.78	70.31	59.78	61.55	57.57	61.55	57.27	65.26	68.22
PAC-1	BRD-K92991072	caspase activator	49.56	52.42	84.01	54.49	68.99	13.74	95.49	92.25	27.15	78.1	85.22	24.5	86.84
PAC-1	BRD-K50841342	caspase activator	82.36	37.61	26.47
KU-0063794	BRD-K67566344	mTOR inhibitor	94.29	64.98	-10.5
etoposide	BRD-K37798499	topoisomerase inhibitor	82.72	55.8	0
JNJ-26854165	BRD-K83837640	HDM2 inhibitor	33.93	29.52	72.08
NVP-BEZ235	BRD-K12184916	PI3K-mTOR inhibitor	95.6	38.85	0
cytochalasin-b	BRD-K26664453	microfilaments inhibitor	59.89	60.64	13.34
WZ-3146	BRD-K73293050	EGFR inhibitor	62.34	68.9	0
SU-11274	BRD-K02965346	Met inhibitor	21.54	37.42	62.85
atorvastatin	BRD-U88459701	HMGCR inhibitor	36.53	61.94	18.87
serdemetan	BRD-K60219430	MDM2 inhibitor	0	53.02	61.47
BMS-754807	BRD-K13049116	IGF-1R/IR inhibitor	62.37	35.54	0
temsirolimus	BRD-A62025033	mTOR inhibitor	84.6	10.83	0
WYE-125132	BRD-A45498368	mTOR inhibitor	94.51	0	0
GDC-0941	BRD-K52911425	PI3K inhibitor	79.41	0.34	0
danusertib	BRD-K07881437	Aurora kinase inhibitor	61.9	10.72	0

## Sheet: Supplementary Table S5
Supplementary Table S5. The 116 differentially expressed proteins between NMIBC and MIBC overlapping with NPS3 distinctive features and with also concordant expression at the mRNA level in low- vs high-risk subtype comparisons in previously published transcriptomic studies [19,20].
Up-regulated	Down-regulated
FABP4	NASP
ATIC	HLA-DRA
CTNND1	S100A8
FABP5	S100A9
ITGB4	GARS
PPP2R2A	RCC2
BCAM	STAT1
ANXA10	GRB2
CAST	TAP1
SSH3	YARS
TESC	PCNA
CYB5R1	AARS
LGMN	HIST2H2AB
PYGL	TFRC
KRT13	CTSZ
CTSE	GPNMB
USP5	TARS
PDLIM1	SOD2
HK1	TXNDC5
ANXA11	UBE2M
MGST2	CACYBP
SDC1	POR
CAPN1	EIF4G1
MBOAT7	SNRPA
ACY1	HYOU1
COMT	CHCHD3
HSD17B2	SHMT2
SLC14A1	HIST1H3A
KRT17	HMGB2
DYNC1I2	EIF4A3
GPX2	G6PD
KRT7	RALY
KRT19	SF3B2
HNMT	CALU
DNPEP	WARS
DLD	PDIA4
ASAH1	HSP90B1
PRDX5	COPA
HSPA4	SND1
ACTR3	RPN1
LGALS3BP	RPN2
GSTP1	DDOST
S100P	H1FX
LTA4H	USP7
IQGAP1	TYMP
GNPDA1	ACOT13
CTNNB1	SUB1
SCCPDH	COPB1
APEH	COPG1
METTL7A	SSR1
FLOT2	RUVBL2
ABHD14B	HSPD1
VPS26A	HSP90AB1
H2AFY2	RAB7A
PFKL
SEPT9
IL1RN
CNDP2
THEM6
IVL
EPPK1
FAM213A

## Sheet: Supplementary Table S6
Supplementrary Table S6. The retrieved compounds from the CMap analysis of the 116 features presented in Supplementary Table S5.
id	name	description	target	belongs_to	median_tau_score	PC3	VCAP	A375	A549	HA1E	HCC515	HT29	MCF7	HEPG2	summary
BRD-K12184916	NVP-BEZ235	mTOR inhibitor, PI3K inhibitor, protein kinase inhibitor	MTOR, PIK3CA, PIK3CG, PIK3CD, ATR, PIK3CB	MTOR inhibitor, PI3K inhibitor	98.97	99.15	99.39	99.64	99.15	0	98.96	98.97	42.14	0	98.87
BRD-K67566344	KU-0063794	mTOR inhibitor	MTOR	MTOR inhibitor	98.65	98.49	99.47	99.73	0	0	91.08	99.25	99.56	88.39	98.8
BRD-K69932463	AZD-8055	mTOR inhibitor	MTOR	MTOR inhibitor	98.64	99.69	99.34	99.83	89.5	98.72	99.21	98.42	14.85	87.51	98.56
BRD-K30677119	PP-30	RAF inhibitor	RAF1		98.01	98.04	99.63	97.99	98.06	82.58	88.38	96.44	99.06	0	98.41
BRD-A45498368	WYE-125132	mTOR inhibitor, PI3K inhibitor	MTOR, PIK3CA	MTOR inhibitor	97.75	97.76	0	99	99.46	0	97.64	99.53	0	97.74	98.3
BRD-K67868012	PI-103	PI3K inhibitor, mTOR inhibitor	PIK3CA, PIK3CG, MTOR, PIK3CB, PIK3CD, PRKDC	MTOR inhibitor, PI3K inhibitor	97.08	97.82	88.73	99.62	99.67	0	96.35	99.27	0	84.36	98.52
BRD-K52911425	GDC-0941	PI3K inhibitor	PIK3CG, PIK3CA, PIK3CB, PIK3CD	PI3K inhibitor	96.25	97.04	87.2	98.83	98.69	98.9	0	55.27	95.46	64.58	97.46
BRD-K94294671	OSI-027	mTOR inhibitor	MTOR	MTOR inhibitor	96.24	95.36	0	98.21	99.48	0	98.89	95.73	96.75	0	98.1
BRD-K77008974	WYE-354	mTOR inhibitor	MTOR	MTOR inhibitor	95.78	99.03	93.76	97.07	74.71	0	94.5	99.2	99.41	87.03	98.63
BRD-K99818283	PIK-90	PI3K inhibitor		PI3K inhibitor	94.13	92.96	92.11	99.02	90.16	95.99	30.47	95.3	98.99	0	97.46
BRD-K58772419	AZD-6482	PI3K inhibitor	PIK3CD, PIK3CG, PIK3CA, PIK3CB	PI3K inhibitor	88.36	98.88	88.94	61.25	-11.21	95.59	87.78	91.57	15.75	-4.57	94.4
BRD-K13049116	BMS-754807	insulin growth factor receptor inhibitor	IGF1R, AKT1	IGF-1 inhibitor	87.6	-35.15	99.06	79.69	98.7	0	0	95.51	99	-57.59	97.16
BRD-A11678676	wortmannin	PI3K inhibitor, ATM kinase inhibitor, ATR kinase inhibitor, DNA dependent protein kinase inhibitor, mTOR inhibitor, Phosphatidylinositol 3-kinase (PI3K) inhibitor, PLK inhibitor	PIK3CA, PIK3CG, PLK1, ATM, ATR, MTOR, PI4KA, PI4KB, PIK3CD, PIK3R1, PLK3, PRKDC	PI3K inhibitor	86.82	25.39	56.94	79.62	88.99	62.44	94.88	85.18	96.88	92.99	88.46
BRD-A75409952	wortmannin	PI3K inhibitor, ATM kinase inhibitor, ATR kinase inhibitor, DNA dependent protein kinase inhibitor, mTOR inhibitor, Phosphatidylinositol 3-kinase (PI3K) inhibitor, PLK inhibitor	PIK3CA, PIK3CG, PLK1, ATM, ATR, MTOR, PI4KA, PI4KB, PIK3CD, PIK3R1, PLK3, PRKDC		85.22	88.81	15.48	91.94	91.5	70.75	20.1	81.64	68.56	89.53	88.98
BRD-A62025033	temsirolimus	mTOR inhibitor, cell cycle inhibitor, immunosuppressant, protein kinase inhibitor	MTOR, PTEN	MTOR inhibitor	81.31	96.25	87.05	52.91	75.57	0	49.62	95.43	94.61	0	93.44
BRD-K07881437	danusertib	Aurora kinase inhibitor, growth factor receptor inhibitor, Abl kinase inhibitor, Bcr-Abl kinase inhibitor, FGFR inhibitor, mitotic inhibitor, protein kinase inhibitor, RET tyrosine kinase inhibitor	AURKA, AURKB, AURKC, FGFR1, NTRK1, RET, BCR, SLK	Aurora kinase inhibitor	74.44	90.18	65.51	91.71	83.37	0	0	-26.73	63.75	93.51	89.31
BRD-K87343924	wortmannin	PI3K inhibitor, ATM kinase inhibitor, ATR kinase inhibitor, DNA dependent protein kinase inhibitor, mTOR inhibitor, Phosphatidylinositol 3-kinase (PI3K) inhibitor, PLK inhibitor	PIK3CA, PIK3CG, PLK1, ATM, ATR, MTOR, PI4KA, PI4KB, PIK3CD, PIK3R1, PLK3, PRKDC		74.03	0	74.03	76.92	NaN	0	-33.58	83.98	96.49	58.54	77.73
BRD-K20285085	fostamatinib	syk inhibitor, FLT3 inhibitor	SYK, FLT3, RET		73.44	87.86	-57.88	89.78	99.37	0	50.1	91.85	0	59.02	94.5
BRD-A84045418	calpeptin	calpain inhibitor, proteasome inhibitor, tyrosine phosphatase inhibitor			72.75	61.56	37.15	97.38	98.71	83.94	53.18	89.16	23.57	0	87.01
BRD-K51018020	VAMA-37	DNA dependent protein kinase, DNA dependent protein kinase inhibitor, PI3K inhibitor	PRKDC	DNA dependent protein kinase inhibitor	72.35	99.11	97.04	22.56	30.71	72.35	0	18.57	87.01	NaN	79.82
BRD-A36630025	SN-38	topoisomerase inhibitor	TOP1	Topoisomerase inhibitor	71.99	-24.16	96.13	35.66	70.4	86.89	26.28	-39.93	73.58	77.78	86.08
BRD-K77133231	PD-169316	p38 MAPK inhibitor	ALOX5	P38 MAPK inhibitor	71.61	0	24.06	NaN	NaN	99.56	73.86	NaN	NaN	NaN	71.61
BRD-K63068307	ZSTK-474	PI3K inhibitor	PIK3CG, PIK3CA, PIK3CB, PIK3CD	PI3K inhibitor	71.6	96.11	5.51	82.81	14	94.62	0	60.39	0	99.29	97.57
BRD-K06750613	GSK-1059615	PI3K inhibitor, mTOR inhibitor	PIK3CA, PIK3CG	MTOR inhibitor, PI3K inhibitor	69.73	77.07	51.74	92.85	0	0	0	69.73	93.78	NaN	87.54
BRD-K59456551	methotrexate	dihydrofolate reductase inhibitor, disease modifying antirheumatic drug, folate receptor antagonist, immunosuppressant, thymidylate synthase inhibitor	DHFR, AOX1, FOLR1, TYMS	Dihydrofolate reductase inhibitor	69.42	94.84	71.94	-38.65	66.9	0	NaN	0	89.55	NaN	81.57
BRD-K68191783	ALW-II-38-3	ephrin inhibitor	DDR1, EPHA2, EPHA4, EPHB2, EPHB4, EPHB6		69.31	64.73	0	90	73.89	0	0	96.79	99.81	0	88.76
BRD-A66559694	naltrexone	opioid receptor antagonist, opioid receptor ligand	OPRK1, OPRM1, OPRD1, SIGMAR1		69.15	0	93.23	86.98	0	79.04	0	21.18	98.37	59.25	83.28
BRD-K95785537	PP-2	src inhibitor	SRC, LCK, ABL1, LYN, RIPK2	SRC inhibitor	67.29	98.99	-56.18	0	56.85	77.73	41.01	94.25	93.73	-70.21	86.29
BRD-A34208323	VU-0404997-2	glutamate receptor modulator	GRM4		65.75	48.53	37.18	0	98.15	61.13	-41.19	82.84	79.86	73.14	70.36
BRD-K77286328	reversine	Aurora kinase inhibitor, adenosine receptor antagonist	AURKB, ADORA3, AURKA, INCENP, MAP2K1	Aurora kinase inhibitor	64.38	55.09	55.53	0	95.3	0	0	86.93	88.96	73.22	81.49
BRD-K49294207	BIBU-1361	EGFR inhibitor	EGFR	EGFR inhibitor	62.06	67.43	0	88.35	62.06	56.94	-76.18	48.83	94.03	NaN	63.79
BRD-K08589866	linsitinib	insulin growth factor receptor inhibitor, insulin receptor antagonist	IGF1R, INSR, INSRR	IGF-1 inhibitor	61.45	0	98.62	66.82	56.08	-67.74	51.27	99.3	99.08	-25.61	95.49
BRD-K40175214	torin-1	mTOR inhibitor, PI3K inhibitor	MTOR, PIK3CA	MTOR inhibitor, PI3K inhibitor	60.22	98.83	45.11	0	99.62	95.57	0	75.33	0	0	78.11
BRD-K05977823	tenovins	SIRT inhibitor, TP53 activator	SIRT1, SIRT2		58.98	63.89	63.79	0	81.5	0	74.24	0	81.74	0	54.17
BRD-K07762753	aminopurvalanol-a	CDK inhibitor, tyrosine kinase inhibitor	CDK1, CDK2, CDK5, CDK6	CDK inhibitor	57.76	76.62	91.69	42.79	39.28	72.73	0	0	95.22	0	80.91
BRD-K50841342	PAC-1	caspase activator	CASP3		56.91	0	56.91	76.57	20.84	56.65	80.99	35.37	89.11	NaN	63.6
BRD-K68144790	glycodeoxycholic-acid	apoptosis activator			55.22	0	0	72.31	-18.52	68.55	86.75	0	41.89	85.55	85.29
BRD-A06352508	SB-218078	CHK inhibitor, PKC inhibitor	CHEK1		55.07	0	0	97.31	92.57	51.72	72.07	-22.54	58.42	41.75	72.63
BRD-A93000692	ciglitazone	PPAR receptor agonist, insulin sensitizer	PPARG, INS	PPAR receptor agonist	54.73	66.51	86.84	73.3	37.46	-15.52	-91.22	42.94	0	73.54	69.77
BRD-K71726959	BRD-K71726959	CDK inhibitor	CDK1, CDK5		54.37	2.29	49.35	95.89	48.86	8.56	0	67.42	92.87	59.39	62.05
BRD-A48237631	mitomycin-c	DNA alkylating drug, DNA inhibitor, DNA synthesis inhibitor		DNA synthesis inhibitor	54.28	0	81.69	66.07	0	92.66	0	42.5	83.21	0	68.26
BRD-K89162000	tandutinib	FLT3 inhibitor, KIT inhibitor, PDGFR tyrosine kinase receptor inhibitor	FLT3, KIT, PDGFRA, PDGFRB, CSF1R, PDGFD	PDGFR/KIT inhibitor	53.86	-47.13	0	57.01	63.03	0	0	74.11	63.88	76.65	50.71
BRD-U44700465	HG-5-88-01	protein kinase inhibitor	ADCK4, EGFR		53.02	0	31.21	77.29	76.02	0	0	83.9	87.78	0	74.84
BRD-A09161221	nomilin	HSP inhibitor			52.64	0	73.58	NaN	NaN	68.61	-40.8	NaN	NaN	NaN	52.64
BRD-K01649396	indatraline	norepinephrine transporter inhibitor, dopamine transporter inhibitor, dopamine uptake inhibitor, serotonin transporter (SERT) inhibitor, serotonin uptake inhibitor	SLC6A2, SLC6A3, SLC6A4		52.41	90.66	0	0	78.35	0	NaN	53.27	51.55	NaN	57.39
BRD-U73238814	QL-XI-92	DDR1 inhibitor	DDR1		52.41	61.36	87.54	0	44.54	85.33	40.98	0	60.27	0	62.73
BRD-K50836978	purvalanol-a	CDK inhibitor, dual specificity tyrosine-(Y)-phosphorylation regulated kinase inhibitor	CDK1, CDK2, CDK4, CDK5, CCND1, CCNE1, CSNK1G3, RPS6KA1, SRC	CDK inhibitor	52.01	93.97	79.71	0	0	52.01	0	0	70.46	NaN	59.06
BRD-K05528470	L-745870	dopamine receptor antagonist	DRD4, DRD1, DRD2, DRD3, HTR1A, HTR2A, HTR6, HTR7		51.52	48.04	0	72.24	0	61.56	81.44	-50.89	-42.81	81.05	55.01
BRD-K60219430	serdemetan	MDM inhibitor, angiogenesis stimulant, apoptosis stimulant, oncogene inhibitor	MDM2		51.01	32.13	90.37	99.36	91	54.98	-47.59	47.04	0	0	72.23
BRD-K81128206	edrophonium	acetylcholinesterase inhibitor	ACHE, BCHE		49.94	-3.99	49.94	71.16	-75.77	63.94	87.31	0	7.46	NaN	54.71
BRD-K67439147	SIB-1893	glutamate receptor antagonist	GRM5, GRM4		49.4	0	42.15	0	66.34	93.06	0	65.51	93.64	0	56.64
BRD-K88560311	rucaparib	PARP inhibitor	PARP1, PARP2	PARP inhibitor	48.74	92.96	-38.88	76.18	21.31	0	0	0	99.19	96.46	91.8
BRD-K08554278	bisbenzimide	BCL inhibitor, DNA binding, topoisomerase inhibitor	BCL2L1, TOP1		48.03	0	69.72	0	0	0	75.23	56.03	70.27	42.56	53.5
BRD-K46419649	U0126	MEK inhibitor, JAK inhibitor, MAP kinase inhibitor	JAK2, MAP2K1, MAP2K2, MAP3K1, MAP3K2		46.76	85.67	60.31	0	91.28	17.71	34.97	0	72.15	0	58.54
BRD-K13646352	midostaurin	FLT3 inhibitor, KIT inhibitor, PKC inhibitor, angiogenesis inhibitor, cell cycle inhibitor, cyclin inhibitor, histamine release inhibitor, multi targeted kinase inhibitor, PDGFR tyrosine kinase receptor inhibitor, VEGFR antagonist, VEGFR inhibitor	FLT3, KIT, CCNB1, FLT1, KDR, PDGFRB, PRKCA, PRKCG, VEGFA	FLT3 inhibitor, PDGFR/KIT inhibitor, PKC inhibitor, VEGFR inhibitor	46.63	50.82	45.12	58.06	32.11	-24.96	48.14	58.87	90.92	-70.21	40.92
BRD-U01690642	acetyl-geranyl-cysteine	Ras carboxyl methylation inhibitor			46.38	47.87	66.45	58.28	-59.26	62.21	57.69	-63.86	-25.75	0	44.88
BRD-K17743697	KB-R7943	sodium/calcium exchange inhibitor	SLC8A1, TRPC3, TRPC5, TRPC6	T-type calcium channel blocker	45.93	12.7	49.05	0	75.14	42.81	17.27	0	72.52	87.61	52.04
BRD-K08206212	entecavir	DNA directed DNA polymerase inhibitor, DNA polymerase inhibitor, DNA replication inhibitor, reverse transcription inhibitor, transcription inhibitor		Reverse transcriptase inhibitor	45.09	-96.56	0	78.61	61.8	99.15	0	38.08	55.18	0	52.09
BRD-K31987754	oleylethanolamide	Glucose-Dependent Insulinotropic Receptor (GDIR, GPR119) Agonists, potassium channel blocker	GPR119, CNR1, GPR55, KCND3, PPARA		43.6	63.61	-41.95	79.55	52.06	53.12	0	-14.36	-37.15	NaN	43.6
BRD-K31342827	bisindolylmaleimide	CDK inhibitor, PKC inhibitor, leucine rich repeat kinase inhibitor	CCND1, CDK4, LRRK2, PDPK1, PIM1, PRKCA, PRKCB, PRKCI, PRKCZ		43.57	64.71	-86.6	0	94.24	22.43	0	-67.12	77.11	68.23	67.68
BRD-A30437061	camptothecin	topoisomerase inhibitor, beta amyloid synthesis inhibitor, hypoxia inducible factor inhibitor	TOP1, HIF1A	Topoisomerase inhibitor	43.18	0	0	40.05	78.62	54.68	0	31.86	46.31	63.88	48.33
BRD-K34581968	BMS-536924	insulin growth factor receptor inhibitor, insulin receptor ligand	IGF1R, AKT1, CCNE1, CDK2, CYP3A4, ERBB2, INSR, KDR, LCK, MAPK1, MET, PDGFRA, PDGFRB	IGF-1 inhibitor	43.11	93.21	0	95.82	24.41	-22.08	91.27	61.81	0	0	87.88
BRD-K87932577	CDK1-5-inhibitor	CDK inhibitor	CDK1, CDK5, GSK3B	CDK inhibitor, Glycogen synthase kinase inhibitor	41.9	26.53	-64.76	87.38	18.7	66.78	50.63	0	46.86	65.49	36.93
BRD-K32330832	VER-155008	HSP inhibitor	HSPA1A		41.67	97.74	0	0	60.65	38.18	75.77	60.81	-21.26	0	45.17
BRD-K09186807	KIN001-244	phosphoinositide dependent kinase inhibitor	PDPK1		41.58	0	65.12	60.6	15.61	0	59.2	92.89	18.23	52.81	30.35
BRD-K47598052	PP-1	src inhibitor, Abl kinase inhibitor	HCK, RET, SRC	SRC inhibitor	41.19	99.4	0	93.64	0	76.42	35.27	47.12	0	0	69.31
BRD-K95851186	CGP-13501	GABA receptor modulator	GABBR1		41.17	0	39.59	70.7	16.53	62.26	0	70.4	-17.01	90.91	42.74
BRD-A81772229	simvastatin	HMGCR inhibitor	HMGCR, CYP2C8, CYP3A4, CYP3A5, ITGB2	HMGCR inhibitor	40.89	38.07	53.03	83.04	62.02	63.43	0	0	25.2	NaN	40.89
BRD-K04887706	AKT-inhibitor-1-2	AKT inhibitor, PI3K inhibitor	AKT1, AKT2, AKT3		40.68	95	51.02	64.21	0	0	45.96	30.71	38.28	0	43.08
BRD-K25311561	KU-55933	ATM kinase inhibitor	ATM, PRKDC		40.2	76.8	-12.37	83.75	73.14	46.79	53.93	-37.43	0	0	33.61
BRD-A59985574	topotecan	topoisomerase inhibitor	TOP1, TOP1MT	Topoisomerase inhibitor	40.05	0	31.44	40.05	0	58.22	57.35	0	55.33	NaN	40.97
BRD-K05464208	JX-401	p38 MAPK inhibitor	MAPK14		39.94	37.13	0	84.01	50.48	0	75.95	0	0	71.46	42.74
BRD-K16485616	mocetinostat	HDAC inhibitor, cell cycle inhibitor	HDAC1, HDAC2, HDAC3, HDAC11	HDAC inhibitor	39.88	42.05	0	49.37	24.8	42.59	90.97	76.59	7.57	23.6	37.71
BRD-K21350491	phenamil	acid sensing ion channel blocker, Sodium Channel Blockers, TRPP3 channel inhibitor, TRPV modulator	PKD2L1		39.42	87.28	-52.83	0	39.42	94.53	0	0	88.54	NaN	87.67
BRD-U88459701	atorvastatin	HMGCR inhibitor, dipeptidyl peptidase inhibitor, tumor necrosis factor expression inhibitor	HMGCR, DPP4, AHR, CYP3A5, FASLG	HMGCR inhibitor	39.06	36.76	-51.08	67.81	0	61.6	90.29	18.81	56.45	0	41.37
BRD-K03600606	catechin	beta secretase inhibitor, fatty acid synthase inhibitor, free radical scavenger, immunostimulant, LDL antioxidants, quorum sensing signaling modulator, reducing agent, sodium channel blocker	BACE1, CA1, CA12, CA14, CA2, CA4, CA6, CA9, FASN, PTGS1, SCN5A		38.77	76.53	27.79	82.03	0	-18.9	51.03	0	0	66.41	49.74
BRD-K56334280	amonafide	topoisomerase inhibitor, DNA intercalating drug	TOP2A, TOP2B	Topoisomerase inhibitor	38.42	0	82.67	76.83	85.03	0	0	0	79.61	0	90.38
BRD-K20742498	RS-39604	serotonin receptor antagonist	HTR4	Serotonin receptor antagonist	38.22	34.94	82.07	0	0	61.05	61.4	-47.29	59.1	0	41.49
BRD-K76805682	SB-415286	glycogen synthase kinase inhibitor	GSK3B, GSK3A, RPS6KB1	Glycogen synthase kinase inhibitor	37.92	88.63	-26.78	0	88.73	85.67	75.85	-91.74	0	0	77.11
BRD-K07265709	razoxane	topoisomerase inhibitor, chelating agent	TOP2A, TOP2B		37.8	75.6	92.23	0	99.44	0	0	0	83.89	-70.92	86.37
BRD-K85606544	neratinib	EGFR inhibitor, receptor tyrosine protein kinase inhibitor, tyrosine kinase inhibitor	EGFR, ERBB2, ERBB4, KDR	EGFR inhibitor	37.41	-38.03	61.59	36.46	77.13	0	55.82	53.54	0	0	38.36
BRD-K94841585	emodic-acid	laxative, free radical generator			36.5	38.7	82.23	0	0	99.01	0	34.3	71.66	0	61.9
BRD-K01815685	indole	aryl hydrocarbon receptor agonist, indoleamine 2,3-dioxygenase inhibitor	AHR, IDO1		36.23	-12.44	76.66	33.12	-48.37	0	81.31	49.89	0	89.33	39.33
BRD-K81062487	taurocholic-acid	bile acid	CEL, FXR, NR1H4, FABP6, SLCO1C1	Bile acid	36.08	72.17	80.82	-33.93	0	0	0	94.47	0	93.07	76.04
BRD-K73293050	WZ-3146	EGFR inhibitor, epidermal growth factor receptor (EGFR) inhibitor	EGFR		35.85	97.85	96.64	0	0	-43.4	0	71.7	96.69	0	86.66
BRD-K27737647	H-89	AKT inhibitor, cAMP dependent protein kinase inhibitor, PKA inhibitor, voltage-gated potassium channel blocker	PRKACA, GSG2, KCNA2, KCNA3, KCNA5, KCNAB2, KCNC1, KCNC2, KCNC3, KCNE1, KCNE2, KCNE3, KCNE4, KCNH1, KCNH2, KCNQ1, KCNQ2, KCNQ3, KCNQ5, KCNS3, PKIA	PKA inhibitor	35.74	95.93	0	0	77.43	84.3	0	0	71.48	-48.76	77.04
BRD-K82164249	andarine	androgen receptor modulator	AR	Androgen receptor modulator	35.72	-31.62	87.2	53.88	73.27	0	0	-26.73	17.55	98.24	58.08
BRD-A16820783	BRD-A16820783	phosphodiesterase inhibitor			35.62	16.94	80.86	59.92	48.27	0	0	83.15	27.1	0	44.14
BRD-K04210847	tamoxifen	estrogen receptor antagonist, selective estrogen receptor modulator (SERM), estrogen receptor agonist, estrogen receptor modulator, PKC inhibitor	ESR1, ESR2, CYP3A5, EBP, GPER1, PRKCA, PRKCB, PRKCD, PRKCE, PRKCG, PRKCI, PRKCQ, PRKCZ	Estrogen receptor antagonist	35.41	35.41	0	63.54	0	52.06	0	-87.71	89.65	NaN	38.52
BRD-A09495397	bicuculline	GABA receptor antagonist	GABRA1, GABRA2, GABRA3, GABRA4, GABRA5, GABRA6, KCNN1	GABA receptor antagonist	34.38	NaN	NaN	68.95	32.03	NaN	NaN	0	55.01	0	36.73
BRD-K77625572	etomoxir	carnitine palmitoyltransferase inhibitor, carnitine O-palmitoyltransferase inhibitor, fatty acid oxidation inhibitor	CPT1A, CPT1B		34.25	-49.25	68.5	80.98	-86.45	0	81.14	69.86	0	0	72.03
BRD-A63346720	rimcazole	sigma receptor antagonist, dopamine reuptake inhibitor	SIGMAR1		34.08	82.76	-46.44	0	54.85	61.34	27.75	0	40.42	0	43.62
BRD-A48631911	mibefradil	T-type calcium channel blocker, angiogenesis inhibitor, calcium channel blocker, calcium channel inhibitor, L-type calcium channel blocker, sodium channel blocker	CACNA1G, CACNA1H, CACNA1C, CACNA1I, ANO1, CACNA1D, CACNA1F, CACNA1S, CACNB1, CACNB2, CACNB3, CACNB4, CATSPER1, CATSPER2, CATSPER3, CATSPER4, CYP3A5, CYP3A7, SCN2A, SCN4A, SCN5A, SCN9A		33.57	72.01	40.26	91.73	46.89	0	0	0	0	NaN	33.57
BRD-K85015012	NNC-05-2090	GABA uptake inhibitor, GAT inhibitor	SLC6A11, SLC6A12, SLC6A13		33.31	45.59	0	0	60.1	88.99	83.66	-79.3	34.45	30.63	32.17
BRD-K51313569	palbociclib	CDK inhibitor	CDK4, CDK6, CCND3	CDK inhibitor	33.16	95.58	88.99	0	0	0	66.32	0	90.13	-61.13	74.15
BRD-K54330070	SB-202190	p38 MAPK inhibitor, interleukin inhibitor, stress activated protein kinase inhibitor	MAPK14, AKT1, ALOX5, CHEK1, GSK3B, LCK, MAPK1, MAPK11, MAPK12, MAPK8, PRKCA, ROCK1, RPS6KB1, SGK1	Bromodomain Inhibitor, P38 MAPK inhibitor	32.86	48.63	44.35	60.83	0	95.86	-19.72	0	0	43.58	22.14
BRD-K25504083	cytochalasin-d	actin polymerization inhibitor, actin stabilizer	ACTB		32.18	-64.97	66.78	0	96.61	91.16	0	0	64.36	0	68.29
BRD-A09349126	norethindrone	ovulation inhibitor, progesterone receptor agonist	PGR		32.15	0	56.66	51.93	17.14	86.74	98.57	-88.45	-46.7	NaN	32.15
BRD-A19248578	latrunculin-b	actin destabilizer, unidentified pharmacological activity	ACTA1, MKL1, SPIRE2		32.04	14.29	78.25	32.04	91.98	-28.06	76.53	0	-38.83	NaN	70.97
BRD-K06543683	bisindolylmaleimide-ix	PKC inhibitor, glycogen synthase kinase inhibitor, leucine rich repeat kinase inhibitor, SIRT inhibitor	SIRT1, AKT1, GSK3B, LCK, LRRK2, MAPK1, MAPK11, MAPK12, MAPK14, MAPK8, PRKCA, ROCK1, RPS6KB1, SIRT2		30.69	31.74	29.64	36.82	0	0	0	58.54	40.79	36.74	27.6
BRD-K85853281	BRD-K85853281	radical formation stimulant, RNA synthesis inhibitor, topoisomerase inhibitor	TOP2A		30.51	0	0	38.01	57.19	32.6	0	0	36.97	48.63	28.42
BRD-K77695569	tiabendazole	quinol-fumarate reductase inhibitor			30	0	-1.43	68.6	33.67	26.34	66.99	48.74	45.94	0	14.32
BRD-K35687265	ON-01910	PLK inhibitor, cell cycle inhibitor, MCL1 inhibitor, protein kinase inhibitor	CDK1, FLT1, FYN, MCL1, PDGFRA, PLK1, PLK2, SRC		29.88	-86.44	60.68	65.31	23.62	36.14	0	0	-43.36	79.03	45.64
BRD-K06147391	telenzepine	acetylcholine receptor antagonist	CHRM1		29.86	86.33	24.44	57.52	40	0	83.41	0	0	0	35.28
BRD-K61106942	BRD-K61106942	pyruvate kinase isozyme activator	PKM		29.41	54.51	0	34.15	64.44	84.83	38.28	0	-50.75	0	24.66
BRD-A84702196	penicillin	cell wall synthesis inhibitor		Bacterial cell wall synthesis inhibitor	29.15	0	26.79	64.93	-77.23	58.68	54.42	31.5	0	-59.98	37.81
BRD-K68065987	MK-2206	AKT inhibitor	AKT1, AKT2, AKT3		29.11	91.49	94.99	96.27	0	0	24.4	33.82	12.23	0	66.52
BRD-K78431006	crizotinib	ALK tyrosine kinase receptor inhibitor, c-Met inhibitor, hepatocyte growth factor receptor inhibitor, tyrosine kinase inhibitor	ALK, MET, CYP2B6, CYP3A5, MST1R, ROS1		29	30.88	0	92.79	58.06	0	0	75.92	28.36	12.74	29.64
BRD-K50495309	SRC-kinase-inhibitor-I	src inhibitor	CSK, LCK, RIPK2		28.51	84.19	0	28.51	0	-19.26	85.59	0	72.64	NaN	46.82
BRD-K21450440	benzthiazide	carbonic anhydrase inhibitor	CA2, CA1, CA12, CA4, CA9, SLC12A3		28.47	-16.41	37.61	57.03	38.82	45.47	58.19	0	0	0	19.32
BRD-K81847782	scandenin	plant compound with antimicrobiial activity			28.42	27.75	-27.3	NaN	NaN	58.75	46.46	NaN	NaN	NaN	28.42
BRD-K29905972	axitinib	VEGFR inhibitor, PDGFR tyrosine kinase receptor inhibitor, angiogenesis inhibitor, KIT inhibitor, VEGFR antagonist	KDR, FLT1, FLT4, CSF1, CYP2C19, CYP3A5, KIT, PDGFRB, PLK4	VEGFR inhibitor	27.54	0	34.26	-38.82	49.45	49.34	0	0	81.6	55.26	20.83
BRD-K88429204	pyrimethamine	dihydrofolate reductase inhibitor, hexosaminidase stimulant, pharmacological chaperone, STAT inhibitor	DHFR, DHFRP1, HEXA, SLC47A1, STAT3	Dihydrofolate reductase inhibitor	27.42	93.58	0	29.02	29.21	0	0	0	81.92	67.68	25.82
BRD-K61480498	epoxycholesterol	LXR agonist	NR1H2, NR1H3		27.42	0	54.83	75.52	66.14	0	0	0	94.68	0	56.33
BRD-K55696337	topotecan	topoisomerase inhibitor	TOP1, TOP1MT		27.09	13.39	0	0	84.75	41.96	NaN	0	40.79	NaN	48.72
BRD-A82238138	budesonide	glucocorticoid receptor agonist, glucocordicoid receptor antagonist, immunosuppressant	NR3C1, CYP3A5, CYP3A7	Glucocorticoid receptor agonist	26.84	-58.11	0	-16.37	67.04	-45.98	90.29	36.99	29.18	NaN	26.84
BRD-A01295252	trans-7-hydroxy-pipat	dopamine receptor ligand			26.84	51.05	41.5	50.77	-18.23	34.82	0	76.43	-32.4	0	18.86
BRD-K72166146	dihydroergotamine	serotonin receptor agonist, adrenergic receptor partial agonist, dopamine receptor agonist	HTR1D, HTR1B, ADRA2A, DRD2, HTR1E, HTR1F, HTR2B, HTR7		26.68	-29.27	73.61	0	0	56.26	28.35	38.45	-39.67	45.92	25.01
BRD-K47983010	BX-795	IKK inhibitor, PDK1 inhibitor, phosphoinositide dependent kinase inhibitor, serine/threonine kinase inhibitor, TBK1 inhibitor	PDPK1, CDK2, CHEK1, GSK3B, IKBKE, KDR, PDK1, TBK1	IKK inhibitor	26.62	94.02	88.81	84.71	0	0	53.24	0	0	0	71.53
BRD-K95739795	tetrabenazine	vesicular monoamine transporter inhibitor	SLC18A2, DRD2, SLC18A1		26.45	80.47	0	0	26.45	-25.32	92.24	-18.86	79.31	NaN	63.99
BRD-K97274161	BRD-K97274161	beta-catenin inhibitor, opioid receptor antagonist	OPRK1		26.29	43.42	-20	84	82.04	-55.66	0	41.26	0	NaN	26.29
BRD-K77908580	entinostat	HDAC inhibitor, cell cycle inhibitor	HDAC1, HDAC2, HDAC3, HDAC9	HDAC inhibitor	26.1	0	70.37	73.18	0	0	32.83	51.18	29.72	-61.48	22.49
BRD-A70407468	PSB-36	adenosine receptor antagonist	ADORA1, ADORA2A, ADORA2B, ADORA3		25.89	25.89	28.92	0	61.29	59.79	0	0	38.55	NaN	18.73
BRD-A84493640	atovaquone	cytochrome b-c1 complex inhibitor, dihydroorotate dehydrogenase inhibitor, mitochondrial electron transport inhibitor	DHODH		25.86	41.56	49.34	0	35.82	-23.52	0	-12.39	56.2	NaN	25.86
BRD-K93441486	diphemanil	acetylcholine receptor antagonist	CHRM3		25.28	10.96	26.63	0	-11.55	46.2	78.26	-25.01	65.03	NaN	25.28
BRD-K00313977	BRD-K00313977	APEX inhibitor	APEX1		25.16	-43.21	0	53.83	81.62	0	0	-79.71	73.12	76.67	50.31
BRD-A62184259	cycloheximide	glycogen synthase kinase inhibitor, protein synthesis inhibitor	GSK3B, RPL3	Protein synthesis inhibitor	24.97	0	96.63	64.46	0	-63.2	83.62	0	0	49.94	61.5
BRD-A42831637	tetrahydrocannabinol-7-oic-acid	analgesic, anti-inflammatory			24.95	45.95	0	-64.07	-16.63	41.02	66.79	0	67.99	NaN	24.95
BRD-A18202423	CPCCOEt	glutamate receptor antagonist	GRM1		24.25	59.98	-60.52	48.51	0	98.22	0	0	0	59.28	51.17
BRD-K26664453	cytochalasin-b	microtubule inhibitor, phagocytosis inhibitor	ACTB		24.07	97.79	0	92.11	0	0	-10.92	66.91	48.13	0	53.69
BRD-K55454768	TAS-301	voltage-independent calcium influx blocker	CAMK2A		23.98	0	41.73	67.74	30.19	-55.18	0	23.68	55.84	NaN	23.98
BRD-K90524085	MY-5445	phosphodiesterase inhibitor, platelet aggregation inhibitor	PDE5A		23.92	11.81	0	73.55	28.61	75.22	30.15	-42.63	47.21	0	19.23
BRD-K76587808	fraxetin	anti-oxidative and anti-apoptotic agent			23.9	61.6	-49.77	0	0	27.02	-17.21	66.62	33.22	41.65	20.78
BRD-A26095496	clobetasol	glucocorticoid receptor agonist	NR3C1, PLA2G1B	Glucocorticoid receptor agonist	23.72	24.34	68.38	0	63.02	-68.58	45.37	41.87	23.09	15.4	11.52
BRD-A52530684	doxorubicin	topoisomerase inhibitor, DNA intercalating drug	TOP2A		23.55	-58.24	0	0	98.88	91.64	0	-82.61	59	47.09	56.38
BRD-K97365803	PI-828	PI3K inhibitor		PI3K inhibitor	23.41	96.06	0	0	46.81	0	72.92	0	93.08	0	58.35
BRD-K95202259	ML-3163	p38 MAPK inhibitor	CYP2D6, CYP3A4, MAPK11, MAPK12, MAPK14	P38 MAPK inhibitor	23.36	0	47.05	56.82	34.89	-22.21	0	42.5	69.64	-52.59	11.84
BRD-K07888107	depudecin	HDAC inhibitor	HDAC1, HDAC2	HDAC inhibitor	23.24	81.61	0	65.1	64.52	0	67.66	0	0	-70.48	46.48
BRD-K64451768	GANT-58	GLI antagonist	DHH, GLI1, IHH		23.16	45.22	36.2	26.81	0	53.89	0	46.17	0	0	19.52
BRD-K03557653	sappanone-a	melanogenesis inhibitor, tyrosinase inhibitor			23.05	46.37	11.21	0	0	46.87	68.76	-54.95	26.99	89.04	19.1
BRD-K74514084	pazopanib	VEGFR inhibitor, KIT inhibitor, PDGFR tyrosine kinase receptor inhibitor, angiogenesis inhibitor, RAF inhibitor, tyrosine kinase inhibitor, VEGFR antagonist	KDR, KIT, FLT1, FLT4, PDGFRB, PDGFRA, BRAF, CSF1R, CYP2B6, CYP2C8, CYP2E1, DDR2, FGF1, FGFR1, FGFR3, ITK, SH2B3	PDGFR/KIT inhibitor, VEGFR inhibitor	23.02	-27.83	57.82	0	17.91	0	38.46	57.8	0	93.04	28.12
BRD-M64432851	sunitinib	FLT3 inhibitor, KIT inhibitor, PDGFR tyrosine kinase receptor inhibitor, RET tyrosine kinase inhibitor, VEGFR inhibitor, angiogenesis inhibitor, colony stimulating factor receptor antagonist, colony stimulating factor receptor inhibitor, platelet-derived growth factor receptor (PDGFR) inhibitor, vascular endothelial growth factor receptor (VEGFR) inhibitor, vascular endothelial growth factor rece…	FLT3, KDR, KIT, FLT4, FLT1, PDGFRA, PDGFRB, RET, CSF1R, FGFR1	FLT3 inhibitor, PDGFR/KIT inhibitor, RAF inhibitor, VEGFR inhibitor	22.76	0	97.98	0	45.8	-64.63	0	67.22	91.8	0	45.53
BRD-A18419789	etoposide	topoisomerase inhibitor, cell cycle inhibitor, DNA inhibitor, DNA intercalating drug, DNA repair enzyme inhibitor	TOP2A, CYP2E1, CYP3A5, TOP2B		22.74	22.74	0	0	70.81	87.5	-55.12	0	98.96	NaN	64.99
BRD-A94413429	NTNCB	neuropeptide receptor antagonist	NPY5R		22.67	84.14	0	0	23.12	69.64	37.52	0	41.93	0	22.22
BRD-K08924299	palonosetron	serotonin receptor antagonist	HTR3A		22.55	-41.85	54.63	45.21	97.64	-43.47	-94.09	0	0	56.44	45.09
BRD-K35531059	molsidomine	activator of soluble guanylyl cyclase, nitric oxide donor, nitric oxide stimulant	GUCY1A3		21.97	-71.44	12.34	98.75	63.97	33.3	27.62	93.32	16.31	-79.12	16.28
BRD-K29733039	deforolimus	mTOR inhibitor, angiogenesis inhibitor, cell cycle inhibitor, immunosuppressant, protein kinase inhibitor, serine/threonine kinase inhibitor, VEGFR antagonist	MTOR	MTOR inhibitor	21.91	96.36	43.81	0	81.41	0	0	-51.56	78.6	0	68.53
BRD-K56658166	BRD-K56658166	N-type calcium channel blocker, Sodium Channel Blockers	CACNA1B		21.47	0	52.51	79.23	-18.67	-15.22	0	44.68	36.16	NaN	21.47
BRD-A13122391	triptolide	RNA polymerase inhibitor	CYP2C19, RELA		21.43	0	97.56	25.72	0	0	95.12	17.15	0	73.62	44.09
BRD-K92446736	zatebradine	HCN (hyperpolarization activated cyclic nucleotide gated) channel blocker, HCN channel antagonist, potassium channel antagonist, sodium channel blocker	HCN1, HCN2, HCN3, HCN4		21.31	12.46	69.14	57.69	0	49.01	15.02	-91.9	0	50.1	27.59
BRD-K56001384	antimycin-a	antibiotic, electron transfer inhibitor	CYCS	ATP synthase inhibitor	21.27	40.84	0	-43.86	28.58	94.02	74.89	-57.01	-26.32	NaN	21.27
BRD-A35519318	benidipine	calcium channel blocker, L-type calcium channel blocker	CACNA1C, CACNA1G, CYP3A5		21.03	23.46	84.85	46.26	-98.05	0	NaN	-73.6	37.81	NaN	18.61
BRD-K98372770	L-2167	PPAR receptor agonist	PPARD		20.99	41.98	45.07	0	0	0	96.88	81.79	0	0	42.05
BRD-K14993104	bemegride	chemoreceptor agonist	GABRA1		20.9	43.56	0	97.81	-17.51	0	26.95	36.61	3.57	83.01	14.85
BRD-A22707317	SB-205384	GABA receptor modulator	GABRA3, GABRA5, GABRA6		20.66	43.44	-83.9	0	81.31	23.48	0	0	46.41	56.95	17.85
BRD-K05804044	AZ-628	RAF inhibitor	BRAF, RAF1	RAF inhibitor	20.65	60.43	27.21	0	71.18	44.06	0	38.05	-34.92	0	14.1
BRD-A68929948	DAPT-GSI-IX	antiamyloidogenic agent, gamma secretase inhibitor		Gamma secretase inhibitor	20.64	0	44.7	51.67	0	23.99	46.72	0	17.29	65.98	14.22
BRD-K37848908	ceforanide	cell wall synthesis inhibitor, penicillin binding protein inhibitor			20.58	70.59	-78.26	79.13	53.57	0	78.71	0	0	0	41.16
BRD-K22828899	TUL-XXI039	serine/threonine kinase inhibitor			20.49	0	-36.48	0	0	47.73	46.85	74.03	60.85	NaN	20.49
BRD-K87909389	alvocidib	CDK inhibitor, apoptosis stimulant, BCL inhibitor, cell cycle inhibitor, MCL1 inhibitor, survivin inhibitor, XIAP inhibitor	CDK2, CDK4, CDK1, CDK6, CDK7, CDK9, CDK5, CDK8, EGFR, PYGM, BCL2, BIRC5, CCNT1, MCL1, XIAP		20	0	0	24.85	0	43.52	0	32.83	31.4	29.45	15.15
BRD-K77947974	fluspirilene	dopamine receptor, dopamine receptor antagonist	DRD2, HTR2A, CACNG1, HRH1, HTR1A, HTR1D, HTR1E	Dopamine receptor antagonist	19.09	0	10.51	53.19	19.65	64.97	41.14	-6.45	65.42	-73.15	18.53
BRD-A77722753	hydralazine	smooth muscle relaxant	AOC3, P4HA1		18.93	40.9	0	-96.39	38.89	42.27	0	0	26.92	97.22	10.94
BRD-K33106058	cytarabine	antimetabolite, DNA polymerase inhibitor, DNA synthesis inhibitor, ribonucleotide reductase inhibitor	POLB, POLA1	Ribonucleotide reductase inhibitor	18.62	-3.32	78.63	0	92.57	65.79	NaN	0	13.24	NaN	24
BRD-K72541103	JAK3-inhibitor-I	JAK inhibitor	JAK3	JAK inhibitor	18.59	0	16.31	57.35	-48.59	0	44.86	59.29	41.78	0	20.88
BRD-A36318220	necrostatin-1	RIPK inhibitor, indoleamine 2,3-dioxygenase inhibitor	IDO1, KRR1, RIPK1		18.58	88.39	71.3	35.89	-26.74	-1.6	0	0	52.69	25.57	11.59
BRD-K13642330	cosmosiin	cytochrome P450 inhibitor			18.57	56.26	0	NaN	NaN	-26.65	28.2	NaN	NaN	NaN	18.57
BRD-K94919853	10H-phenothiazin-10-yl)(p-tolyl)methanone	BCHE inhibitor	BCHE		18.51	48.02	50.52	-18.19	22.26	-41.4	61.23	-12.37	0	NaN	18.51
BRD-K50464341	berbamine	calmodulin antagonist	CALM1	Calmodulin antagonist	18.48	0	0	29.87	73.05	44.74	-73.94	-25.13	19.61	NaN	18.48
BRD-K70490179	rimcazole	sigma receptor antagonist, dopamine reuptake inhibitor	SIGMAR1		18.31	0	22.13	72.67	34.54	0	0	-54.23	34.98	41.13	14.5
BRD-K15519488	CS-110266	dopamine receptor agonist	SLC6A3		18.22	NaN	NaN	55.12	18.22	NaN	NaN	0	0	NaN	20.06
BRD-K99369265	sirolimus	mTOR inhibitor, CCR expression inhibitor, cell cycle inhibitor, proteasome inhibitor, protein kinase inhibitor, T cell inhibitor	MTOR, FKBP1A, CCR5, FGF2		18.17	98.54	70	0	0	0	0	57.28	9.52	71.47	26.82
BRD-K95899059	LY-344864	serotonin receptor agonist	HTR1F, HTR1A, HTR1B, HTR1D, HTR1E, HTR2A, HTR2B, HTR2C, HTR7		18.04	40.11	0	24.62	27.4	-77.81	60.58	-27.87	18.04	NaN	9.85
BRD-K25310650	ormetoprim	antibiotic			17.96	38.3	34.08	30.48	33.11	0	NaN	0	-26.48	NaN	5.45
BRD-K09537769	NU-7026	DNA dependent protein kinase inhibitor, mTOR inhibitor, PI3K inhibitor	PRKDC	DNA dependent protein kinase inhibitor, MTOR inhibitor, PI3K inhibitor	17.62	-16.43	22.06	0	-43.96	0	66.3	35.55	64.99	51.56	13.18
BRD-K56450366	NSC-94258	antitumor agent	AKR1B1, CYP19A1, HSD17B1		17.58	NaN	NaN	0	31.84	NaN	NaN	42.75	18.45	0	16.7
BRD-K70241288	L-692585	growth hormone releasing peptide ligand agonist, growth hormone secretagogue	GH1, GHSR		17.52	23.19	14.83	0	-78.31	-90.24	88.71	34.38	-22.45	53.13	20.22
BRD-K29950728	clomifene	estrogen receptor antagonist, estrogen receptor modulator, selective estrogen receptor modulator (SERM), testosterone receptor agonist	ESR1, AR	Estrogen receptor antagonist	17.44	42.11	0	-40.74	33.28	82.79	23.94	10.93	91.69	0	10.57
BRD-K57080016	selumetinib	MEK inhibitor, MAP kinase inhibitor	MAP2K1, MAP2K2	MEK inhibitor	17.37	-42.09	-47.23	94.63	90.02	0	89.28	0	0	34.74	62.77
BRD-K52394958	GR-159897	tachykinin antagonist	TACR2, TAC1	Tachykinin antagonist	16.94	43.56	-10.93	0	27.28	0	32.44	-71.91	45.51	78.39	6.6
BRD-K38615104	A-443644	AKT inhibitor	AKT1, AKT2, AKT3, CDC42BPB, GSK3B, PHKG1, PKIA, PRKACA		16.88	0	0	21	0	33.82	0	42.88	17.73	57.9	16.03
BRD-K60640630	mometasone	glucocorticoid receptor agonist, immunosuppressant	NR3C1	Glucocorticoid receptor agonist	16.78	0	24.43	85.61	84.92	41.01	21.45	0	-47.93	-88.48	12.1
BRD-A76279427	myriocin	sphingolipid biosynthesis inhibitor	AKT1, SPTLC1, SPTLC2, SPTLC3		16.66	0	72.05	-6.98	0	62.12	0	0	55.33	50.72	33.31
BRD-K03319035	maprotiline	norepinephrine reputake inhibitor, tricyclic antidepressant (TCA)	SLC6A2, ADRA1A, ADRA1B, ADRA1D, ADRA2A, ADRA2B, ADRA2C, CHRM1, CHRM2, CHRM3, CHRM4, CHRM5, DRD2, HRH1, HTR2A, HTR2C, HTR7	Norepinephrine reuptake inhibitor, Tricyclic antidepressant	16.5	-80.3	30.42	83.19	-31.49	-58.25	80.17	0	20.67	NaN	16.5
BRD-A45543382	metrizamide	iodine contrast agent			16.43	-23.96	-51.46	-77.95	40.44	0	67.05	34.82	53.62	NaN	16.43
BRD-K66296774	fluvastatin	HMGCR inhibitor	HMGCR, CYP2C8	HMGCR inhibitor	16.38	0	36.54	27.84	0	0	93.25	-53.31	19.03	58.49	13.72
BRD-K75295174	alisertib	Aurora kinase inhibitor, mitotic inhibitor, protein kinase inhibitor	AURKA	Aurora kinase inhibitor	16.33	0	NaN	42.01	19.26	-50.65	0	-27.18	33.74	84.37	16.33
BRD-K56509348	BMS-182874	endothelin receptor antagonist	EDNRA		16.19	42.38	0	40.65	16.19	58.86	-73.74	-88.67	-11.81	NaN	21.19
BRD-K96037667	norethindrone	ovulation inhibitor, progesterone receptor agonist	PGR	Progesterone receptor agonist	16.14	18.51	52.05	0	0	0	0	75.81	32.16	NaN	16.14
BRD-K43164539	cholic-acid	ferrochelatase inhibitor, unidentified pharmacological activity	CES1, FECH, PLA2G1B, ADH1C, COX4I1, COX5A, COX5B, COX6A2, COX6B1, COX6C, COX7A1, COX7B, COX7C, COX8A, ESRRG, FABP6, GPBAR1, MT-CO1, MT-CO2, MT-CO3	Bile acid	16.08	-23.44	-50.96	59.32	-45.58	72.78	53.41	65.57	0	0	32.16
BRD-A39522003	OMDM-2	FAAH reuptake inhibitor	GPR119		15.98	0	59.13	34.4	54.37	-44.09	62.73	0	0	0	31.96
BRD-K42452249	EO-1428	p38 MAPK inhibitor	MAPK11, MAPK14		15.89	38	20.52	0	-55.75	0	25.3	0	36.18	43.68	11.26
BRD-K09499853	KU-0060648	DNA dependent protein kinase, DNA dependent protein kinase inhibitor, PI3K inhibitor	PIK3CA, PIK3CB, PIK3CD, PIK3CG, PRKDC	DNA dependent protein kinase inhibitor, PI3K inhibitor	15.65	34.21	0	68.44	68.57	0	65.37	-34.46	0	-77.55	31.29
BRD-K70330367	amantadine	glutamate receptor antagonist, acetylcholine channel inhibitor, dopamine receptor agonist	DRD2, GRIN1, GRIN2A, GRIN2B, GRIN2C, GRIN2D, GRIN3A		15.56	-18.68	53.6	69.32	-18.79	-28.46	0	91.28	55.91	0	31.11
BRD-K17674993	diflorasone	corticosteroid agonist, cytochrome P450 inhibitor, glucocorticoid receptor agonist, immunosuppressant	NR3C1, PLA2G1B	Glucocorticoid receptor agonist	15.49	-44.58	0	61.58	50.29	30.99	0	0	59.77	0	33.32
BRD-K87947369	tozasertib	Aurora kinase inhibitor, Bcr-Abl kinase inhibitor, FLT3 inhibitor, JAK inhibitor, Abl kinase inhibitor, mitotic inhibitor	AURKA, AURKB, ABL1, AURKC, BCR, FLT3, JAK2, DDR2, LCK		15.48	30.97	0	87.53	99.86	-19.98	-62.01	58.93	0	-80.57	32.85
BRD-K52662033	lidocaine	histamine receptor agonist, voltage-gated sodium channel modulator	SCN5A, EGFR, SCN10A, SCN9A		15.41	59.43	12.38	-24.51	-15.52	-18.05	41.11	67.45	0	51.16	18.43
BRD-K08547377	irinotecan	topoisomerase inhibitor	TOP1, CYP3A5, TOP1MT	Topoisomerase inhibitor	15.15	-50.04	69.36	-9.05	92.59	40.24	-24.74	0	93.91	0	30.31
BRD-K91485395	BRD-K91485395	dual specificity protein phosphatase inhibitors			15.13	24.21	-7.87	38.4	0	0	43.8	95.7	0	NaN	15.13
BRD-K55344148	BU-224	imidazoline receptor ligand	MAOA, MAOB	Imidazoline ligand	15.09	24.85	-31.29	58.78	-46.16	0	71.17	0	41.36	NaN	15.09
BRD-K10065684	dantron	stimulant laxative			14.81	68.26	65.55	45.53	81.75	-33.26	-64.13	0	0	0	29.62
BRD-K45031696	BRD-K45031696	cytohesin inhibitor			14.71	0	0	0	59.57	14.71	0	80.92	73.14	NaN	31.79
BRD-K16604360	BRD-K16604360	antiamyloidogenic agent, dopamine receptor agonist			14.6	0	0	79.87	16.88	0	-51.59	82.96	51.54	16.38	12.82
BRD-A95939040	sertaconazole	sterol demethylase inhibitor, cell wall synthesis inhibitor			14.52	61.44	0	50.97	0	64.01	-52.2	0	-9.15	89.83	29.03
BRD-K11163873	phenanthridone	PARP inhibitor	PARP1	PARP inhibitor	14.42	41.18	28.62	0	0	23.19	0	43.98	-8	80.08	5.64
BRD-K18787491	U-0126	MEK inhibitor, JAK inhibitor, MAP kinase inhibitor	AKT1, CHEK1, GSK3B, JAK2, LCK, MAP2K1, MAP2K2, MAP2K7, MAPK1, MAPK11, MAPK12, MAPK14, MAPK8, PRKCA, RAF1, ROCK1, RPS6KB1, SGK1	MEK inhibitor	14.35	71.47	0	0	54.85	-33.68	64.35	0	36.77	0	28.71
BRD-K48115423	2-(4-methoxybenzylthio)-6-methylpyrimidin-4-ol	matrix metalloprotease inhibitor	MMP13		14.28	93.94	28.56	0	0	0	0	0	51.02	46.44	30.15
BRD-K25741894	skimmianine	acetylcholinesterase inhibitor			14.24	51.53	89.01	0	0	44.71	13.51	0	34.53	0	14.97
BRD-K99615199	medroxyprogesterone	progesterone receptor agonist	PGR, ESR1		14.15	-29.06	60.35	0	39.24	0	69.95	0	0	46.7	28.29
BRD-K09416995	lovastatin	HMGCR inhibitor	HMGCR, CYP3A5, HDAC2, ITGAL, NR1I2	HMGCR inhibitor	13.95	9.52	-41.66	18.37	-3.02	32.33	32.58	0	63.41	20.41	2.08
BRD-K61829047	7b-cis	exportin antagonist	XPO1		13.85	0	-42.9	0	52.27	53.59	35.04	0	77.11	0	27.71
BRD-K79905821	gabazine	GABA receptor antagonist	GABRA1, GABRA2, GABRA3, GABRA4, GABRA5, GABRA6, GABRG2		13.84	-23.79	23.21	-47.58	-18.63	28.08	90.91	-9.04	91.46	NaN	13.84
BRD-A71390734	idarubicin	topoisomerase inhibitor, radical formation stimulant, RNA synthesis inhibitor	TOP2A		13.41	-38.95	56.63	0	28.55	59.75	-68.75	-61.74	69.03	0	26.82
BRD-A58207013	pinacidil	ATP channel activator, potassium channel agonist	ABCC9, KCNJ8		13.41	-20.99	44.38	49.9	27.4	-74.78	0	0	0	52.24	26.82
BRD-K10916986	vinorelbine	tubulin inhibitor, apoptosis stimulant, microtubule inhibitor, mitosis inhibitor, mitotic inhibitor, tubulin polymerisation inhibitor, vinca alkaloid	TUBB		13.38	-84.3	0	0	53.29	0	-81.72	40.45	36.39	64.82	26.75
BRD-K82562631	tolmetin	cyclooxygenase inhibitor	PTGS2, PTGS1	Cyclooxygenase inhibitor	13.27	-12.22	24.93	66.98	30.68	0	-54.51	0	23.59	18.85	7.68
BRD-K93034159	cladribine	adenosine deaminase inhibitor, antimetabolite, DNA synthesis inhibitor, immunosuppressant, ribonucleotide reductase inhibitor	ADA, PNP, POLA1, POLE, POLE2, POLE3, POLE4, RRM1, RRM2, RRM2B	Ribonucleotide reductase inhibitor	13.16	-67.63	71.9	0	-10.96	39.97	15.84	52.27	99.09	0	10.49
BRD-K43978949	PIT	purinergic receptor antagonist	P2RY1		13.13	-50.67	14.88	0	0	11.38	85.74	80.93	91.24	0	42.05
BRD-K09668667	benzo(a)pyrene	pro carcinogen that is metabolized to the DNA intercalating agent benzo(a)pyrene diol epoxide			12.86	0	29.28	NaN	NaN	51.05	0	NaN	NaN	NaN	12.86
BRD-K77554836	triamcinolone	antiinflammatory agent, corticosteroid agonist, corticosteroid binding globulin binder, corticosteroid hormone receptor agonist, cytochrome P450 inhibitor, glucocorticoid receptor agonist, immunosuppressant, immunosuppressive agent	NR3C1, CYP3A5, CYP3A7, SERPINA6		12.83	17.93	-32.37	93.36	81.52	0	53.4	0	19.63	0	7.73
BRD-K51805276	temefos	cholinesterase inhibitor			12.79	0	94.79	96.98	0	25.58	-32	0	0	44.89	32.94
BRD-K32836707	CAY-10577	casein kinase inhibitor			12.61	52.05	52.54	49.97	62.68	0	0	0	-46.02	0	25.23
BRD-K06159959	CCMQ	inhibitor of the binding of homoquinolinic acid to non-NMDA sensitive sites			12.53	-23.37	39.91	65.41	0	13.63	12.1	0	42.09	0	12.96
BRD-A50764878	MDL-73005EF	serotonin receptor antagonist, serotonin receptor partial agonist	HTR1A		12.4	12.4	3.43	51.91	-31.7	15.23	63.73	87.62	4.35	NaN	4.73
BRD-K46441700	GR-55562	serotonin receptor antagonist	HTR1B, HTR1D	Serotonin receptor antagonist	12.4	-21.45	88.32	0	-14.95	-22.11	39.23	0	56.63	62.46	24.8
BRD-A97739905	ketoprofen	cyclooxygenase inhibitor	PTGS2, PTGS1, CXCR1, SLC5A8		12.37	12.23	0	37.46	38.27	0	0	39.79	12.51	74.39	9.8
BRD-A63836183	PD-123319	angiotensin antagonist	AGTR2		12.23	47.14	-56.16	0	-35.04	44.36	96.51	0	63.54	0	24.45
BRD-K51671335	sulpiride	carbonic anhydrase inhibitor, dopamine receptor, dopamine receptor antagonist	DRD2, CA7, DRD3, CA1, CA12	Dopamine receptor antagonist	12.19	41.08	-37.87	41.94	-45.57	88.17	NaN	0	0	NaN	24.39
BRD-K82823804	SA-792987	PKC inhibitor	WEE1	PKC inhibitor	12.14	27.02	46.89	70.73	0	-53.48	-26.37	-69.77	80.62	0	24.27
BRD-K52397688	amperozide	dopamine receptor antagonist, FAAH inhibitor, serotonin receptor antagonist	HTR2A, DRD2, FAAH		12.1	49.92	32.08	0	50.54	0	-40.96	-24.08	9.98	89.73	14.23
BRD-A59943784	fluticasone	glucocorticoid receptor agonist	NR3C1, CYP3A5, CYP3A7, NR3C2, PGR, PLA2G4A		12.03	-88.68	0	86.61	42.64	38.76	0	0	0	68.78	24.06
BRD-A35588707	teniposide	topoisomerase inhibitor, DNA inhibitor, DNA repair enzyme inhibitor, mitotic inhibitor	TOP2A, CYP3A5	Topoisomerase inhibitor	11.86	-71.58	15.67	0	64.9	78.54	0	-10.08	91.78	25.19	8.05
BRD-K89595132	chlorphenamine	histamine receptor antagonist	HRH1, SLC6A2, SLC6A3, SLC6A4		11.74	0	0	24.15	32.47	18.78	0	0	57.56	85.12	4.69
BRD-A16311756	profenamine	butyrylcholinesterase inhibitors, cholinergic receptor antagonist, glutamate receptor antagonist	CHRM1, BCHE, CHRM2, GRIN3A		11.68	-11.54	53.94	47.91	31.48	13.16	0	0	11.68	NaN	4.94
BRD-K51418664	mitomycin-c	DNA alkylating drug, DNA inhibitor, DNA synthesis inhibitor			11.61	0	22.11	74.94	0	0	90.19	0	20.04	NaN	11.61
BRD-A74904029	EI-231	casein kinase inhibitor	CSNK2A1, CSNK2A2, CSNK2B		11.48	-51.58	-36.71	73.23	0	79.94	0	0	36.52	43.79	22.97
BRD-A79768653	sirolimus	mTOR inhibitor, CCR expression inhibitor, cell cycle inhibitor, proteasome inhibitor, protein kinase inhibitor, T cell inhibitor	MTOR, FKBP1A, CCR5, FGF2		11.29	0	15.97	-8.84	88.51	-41.76	46.86	79.68	13.69	-97.59	8.9
BRD-K29113274	ketoconazole	14-alpha demethylase inhibitor, androgen receptor ligand, aromatase inhibitor, cell wall synthesis inhibitor, cortisol synthesis inhibitor, P glycoprotein inhibitor, sterol demethylase inhibitor	AR, CYP19A1, CYP21A2, CYP2C19, CYP3A5, CYP3A7, KCNA10	Sterol demethylase inhibitor	11.2	88.28	27.64	0	0	0	NaN	-78.06	41.22	NaN	22.41
BRD-K09549677	mibefradil	T-type calcium channel blocker, angiogenesis inhibitor, calcium channel blocker, calcium channel inhibitor, L-type calcium channel blocker, sodium channel blocker	CACNA1G, CACNA1H, CACNA1C, CACNA1I, ANO1, CACNA1D, CACNA1F, CACNA1S, CACNB1, CACNB2, CACNB3, CACNB4, CATSPER1, CATSPER2, CATSPER3, CATSPER4, CYP3A5, CYP3A7, SCN2A, SCN4A, SCN5A, SCN9A	T-type calcium channel blocker	11.11	38.84	-28.33	71.81	31.05	56.06	0	0	-39.39	0	22.22
BRD-K04414442	SB-222200	tachykinin antagonist	TACR3		10.92	15.92	31.67	45.15	-51.86	46.85	32.32	-88.04	0	-52	5.92
BRD-K26997899	SA-792574	microtubule inhibitor, tubulin inhibitor	TUBB	Tubulin inhibitor	10.91	0	21.83	0	0	-23.27	75.79	-56.31	50.51	71.64	23.97
BRD-K42221274	NNC-711	GAT inhibitor	SLC6A1, SIGMAR1		10.91	7.93	20.92	65.42	-51.56	68.79	0	0	0	81.65	13.9
BRD-K00615600	AG-14361	PARP inhibitor	PARP1	PARP inhibitor	10.79	74.98	-92.26	81.97	-10.39	15.32	38.78	-12.16	0	57.91	6.27
BRD-K83010055	VU-0415374-1	glutamate receptor modulator	GRM4		10.71	-54.59	0	-73.99	33.83	0	42.24	53.12	0	51.76	21.42
BRD-K76617868	fasudil	ROCK inhibitor, calcium sensitizer, PKA inhibitor, protein kinase inhibitor, rho associated kinase inhibitor	ROCK1, ROCK2, PKIA, PRKACA	PKA inhibitor, Rho associated kinase inhibitor	10.68	0	-41.35	89.32	-47.18	39.71	0	90.25	39.39	0	21.36
BRD-A81377415	BRD-A81377415	CLK inhibitor, dual specificity tyrosine-(Y)-phosphorylation regulated kinase inhibitor, dual-specificity tyrosine-(Y)-phosphorylation regulated kinase 1B inhibitor	CLK1, CLK4, DYRK1A, DYRK1B		10.64	10.64	31.83	50.07	0	NaN	45.18	0	-71.87	0	12.44
BRD-K31542390	mycophenolic-acid	dehydrogenase inhibitor, immunosuppressant, IMPDH inhibitor, inosine monophosphate dehydrogenase inhibitor	IMPDH1, IMPDH2	IMPDH inhibitor	10.48	20.97	99.28	0	0	0	0	0	98.46	89.39	40.64
BRD-K64785675	TG100-115	PI3K inhibitor	PIK3CG, PIK3CA, PIK3CB, PIK3CD		10.41	37.33	34.35	0	61.02	0	52.23	0	0	0	20.82
BRD-A61899133	catechin	beta secretase inhibitor, fatty acid synthase inhibitor, free radical scavenger, immunostimulant, LDL antioxidants, quorum sensing signaling modulator, reducing agent, sodium channel blocker	BACE1, CA1, CA12, CA14, CA2, CA4, CA6, CA9, FASN, PTGS1, SCN5A		10.4	43.55	0	NaN	NaN	21.85	-17.38	NaN	NaN	NaN	10.4
BRD-A13807286	HA-14-1	BCL inhibitor	BCL2	BCL inhibitor	10.35	0	0	27.08	50.6	0	42.06	93	0	0	20.7
BRD-K95992530	Cyclo-[Arg-Gly-Asp-D-Phe-Val]	integrin antagonist	ITGAV, ITGB3		10.31	72.54	57.38	0	0	45.25	-34.21	0	29.15	0	20.63
BRD-K22947005	dexbrompheniramine	histamine receptor antagonist	HRH1		10.29	21.75	14.31	71.46	56.92	0	NaN	0	0	NaN	6.27
BRD-K62736196	guanabenz	adrenergic receptor agonist	ADRA2A, ADRA2B, ADRA2C		10.01	68.69	15.53	75.34	24.36	24.24	0	-16.33	0	0	4.49
BRD-K09132007	D-4476	casein kinase inhibitor, TGF beta receptor inhibitor	CSNK1A1, CSNK1D, TGFB1	TGF beta receptor inhibitor	9.93	53.9	-52.53	0	0	11.34	24.59	98.5	84.85	0	8.52
BRD-K04546108	JAK3-inhibitor-VI	JAK inhibitor	JAK3	JAK inhibitor	9.86	0	0	41.58	31.1	45.79	-60.08	0	34.81	0	19.73
BRD-A62434282	goserelin	gonadotropin releasing factor hormone receptor agonist, luteinizing hormone releasing hormone agonist	GNRHR, GNRH1, LHCGR		9.85	-29.65	-41.8	28.43	41.29	52.33	45.61	0	-44.65	0	19.71
BRD-A02176148	tubaic-acid	mitochondrial complex I inhibitor, NADH-ubiquinone oxidoreductase (Complex I) inhibitor	MT-ND1		9.84	0	0	55.58	0	35.42	0	97.55	33.24	-70.17	19.68
BRD-K51918615	iodophenpropit	histamine receptor antagonist, histamine receptor inhibitor, ionotropic glutamate receptor antagonist	HRH3, HRH4, GRIN2B		9.69	92.34	-59.11	0	0	0	34.82	0	47.52	81.68	19.38
BRD-A37052580	physostigmine	acetylcholinesterase inhibitor, cholinesterase inhibitor	ACHE, BCHE		9.67	45.31	0	-63.44	24.61	0	NaN	0	50.78	NaN	19.34
BRD-K05395900	nicotine	acetylcholine receptor agonist	CHRNA10, CHRNA9, AOX1, CHAT, CHRNA2, CHRNA3, CHRNA4, CHRNA5, CHRNA6, CHRNA7, CHRNB2, CHRNB3, CHRNB4, CYP19A1, CYP2B6, TBXAS1, TRPA1		9.57	9.57	40.94	-13.95	-55.35	83.01	0	0	48.57	NaN	23.17
BRD-A09062839	amylocaine	local anesthetic			9.54	9.54	0	-77.86	85.51	-44.16	0	51.29	38.28	NaN	21.57
BRD-A98702003	carbenoxolone	11-beta hydroxysteroid dehydrogenase inhibitor	HSD11B1, GJA1, GJA10, GJA3, GJA4, GJA5, GJA8, GJA9, GJB1, GJB2, GJB3, GJB4, GJB5, GJB6, GJB7, GJC1, GJC2, GJC3, GJD2, GJD3, GJD4, GJE1, PANX1, PANX2, PANX3		9.47	0	-40.79	0	40.26	47.44	0	0	33.98	71.31	18.93
BRD-K03440695	boldine	acetylcholine receptor inhibitor, dopamine receptor antagonist	CHRNA4, CHRNB2, DRD1, DRD2		9.45	93.01	0	72.73	83.9	0	-55.23	0	18.91	0	21.46
BRD-A89208012	BRD-A89208012	prostanoid receptor antagonist, thromboxane receptor antagonist	TBXA2R		9.32	-37.68	67.87	55.06	-43.64	0	34.13	0	49.21	0	18.65
BRD-K02965346	SU-11274	hepatocyte growth factor receptor inhibitor, tyrosine kinase inhibitor	MET		9.27	83.29	49.04	-57.74	41.03	0	0	0	90.27	0	18.55
BRD-A52650764	ingenol	PKC activator	PRKCD, PRKCE	PKC activator	9.22	44.56	-75.94	0	22.78	-28.02	98.41	34.94	0	0	18.44
BRD-K05104363	PD-184352	MEK inhibitor, MAP kinase inhibitor	MAP2K1, MAP2K2, MAP3K1, MAP3K2	MEK inhibitor	9.2	-34.81	63.12	0	94.09	-40.42	49.43	22.81	-52.07	9.59	8.82
BRD-K65910366	KUC103904N	opioid receptor antagonist			9.18	97.16	33.29	0	0	-89.54	77.65	0	-38.94	37.48	18.35
BRD-K26548821	quinpirole	dopamine receptor agonist	DRD2, DRD3, DRD4, DRD1, HTR1A, HTR2A, HTR2B, HTR2C		9.02	35.48	66.99	0	85.46	31.7	-31.39	0	-23.49	-65.37	18.03
BRD-K82731415	olomoucine	CDK inhibitor	CDK1, CDK2, CDK5, MAPK1		9.02	47.37	0	85.12	31	0	-52.18	0	29.94	0	18.03
BRD-K59197931	naproxen	cyclooxygenase inhibitor	PTGS2, PTGS1		8.98	37.04	-25.3	56	59.25	0	-52.11	93.13	0	-55.67	17.97
BRD-A10070317	propranolol	adrenergic receptor antagonist	ADRB2, ADRB3, ADRB1, CYP2C19, HTR1A, HTR1B		8.92	44.97	43.97	0	0	0	97.33	0	38.06	0	17.84
BRD-K28452084	BRD-K28452084	opioid receptor agonist	OPRK1		8.85	0	31.9	-31.21	0	31.8	0	16.17	25.67	NaN	8.85
BRD-K94270326	ecopipam	dopamine receptor antagonist	DRD1, DRD5, DRD2		8.81	43.74	46.1	0	-42.66	0	0	56.16	36.91	0	17.62
BRD-A80793822	pemoline	non-narcotic dopaminergic compound			8.77	0	30.98	-36.42	32.77	65.91	-44.77	0	40.53	NaN	8.77
BRD-A94669766	naringenin	aromatase inhibitor, estrogen receptor agonist, quorum sensing signaling modulator, TRPM3 antagonist	CYP19A1, ESR2, CYP1B1, GLO1, HSD17B1		8.72	0	77.57	20.83	0	86.36	-62.21	59.43	-21.53	0	17.43
BRD-K06217810	BRD-K06217810	CLK inhibitor, dual specificity tyrosine-(Y)-phosphorylation regulated kinase inhibitor, dual-specificity tyrosine-(Y)-phosphorylation regulated kinase 1B inhibitor	CLK1, CLK4, DYRK1A, DYRK1B		8.68	0	19.12	85.4	81.59	0	0	-36.89	67.38	0	17.36
BRD-K32292990	CGP-53353	EGFR inhibitor, PKC inhibitor	EGFR, PRKCB	PKC inhibitor	8.59	21.79	80.38	-96.14	0	27.13	-26.28	0	66.02	0	17.17
BRD-K81272440	dantrolene	calcium channel antagonist	RYR1, RYR3		8.55	-13.72	0	0	47.54	11.7	35.36	53.2	-1.28	61.42	5.4
BRD-K33425534	exemestane	aromatase inhibitor	CYP19A1		8.54	-21.19	34.11	-54.33	11.03	60.8	NaN	0	22.47	NaN	6.06
BRD-K20655524	mefexamide	psychostimulant			8.5	-4.26	0	53.55	51.52	-54.05	39.85	0	71.86	0	17
BRD-K72238567	fludarabine	DNA synthesis inhibitor, DNA repair enzyme inhibitor, purine antagonist, ribonucleotide reductase inhibitor	ADA, DCK, POLA1, RRM1, RRM2		8.23	0	NaN	33.94	0	31.28	41.17	0	0	NaN	16.46
BRD-K86887724	dofetilide	polarization inhibitor, potassium channel antagonist, potassium channel blocker	KCNH2, KCNH1, KCNJ12, KCNK2		8.22	66	32.98	-94.58	-27.62	-64.19	NaN	0	32.84	NaN	16.43
BRD-K18194590	mephentermine	adrenergic receptor agonist	ADRA1A, ADRA1B, ADRA1D, ADRA2A, ADRA2B, ADRA2C, ADRB1, ADRB2, ADRB3		8.2	0	0	-49.92	0	25.44	34.75	24.29	8.64	66.49	7.76
BRD-K04548931	pidorubicine	topoisomerase inhibitor, DNA intercalating drug	TOP2A	Topoisomerase inhibitor	8.17	0	52.5	26.34	4.02	24.4	0	0	0	50.39	12.31
BRD-A73909368	dactinomycin	DNA directed RNA polymerase inhibitor, nucleic acid syntheis inhibitor, protein synthesis inhibitor	POLR2A		8.14	25.98	95.71	51.13	0	0	36.57	0	0	0	16.28
BRD-A15530910	carpindolol	adrenergic receptor antagonist, serotonin receptor antagonist		Serotonin receptor antagonist	7.75	-88.35	10.52	-42.62	29.81	33.5	44.88	0	49.83	0	4.97
BRD-K15916496	clotrimazole	cell wall synthesis inhibitor, cytochrome P450 inhibitor, imidazole inhibitor, intermediate conductance potassium channel activator, intermediate conductance potassium channel blocker, lanosterol demethylase inhibitor, sterol demethylase inhibitor	KCNN4, CYP3A4, CYP51A1, NR1I2, NR1I3, TRPM2, TRPM4, TRPM8		7.7	0	71.84	47.12	39.93	0	NaN	0	-5.59	NaN	15.41
BRD-K72034655	peucedanin	apoptosis inducer, antileukemic			7.68	31.16	-7.91	NaN	NaN	-63.14	19.68	NaN	NaN	NaN	7.68
BRD-A43930669	L-368899	oxytocin receptor antagonist	OXTR, AVPR1A, AVPR2, OXT		7.64	-19.96	0	80.51	-47.48	44.94	33.09	-35.89	71.57	-53.96	15.27
BRD-K26241953	piceatannol	syk inhibitor, cyclooxygenase inhibitor, nitric oxide synthase inhibitor, SIRT activator, tyrosinase inhibitor, tyrosine kinase inhibitor	ATP5A1, ATP5B, ATP5C1, IRF3, PTGS2, SIRT1, SYK, TYR		7.62	26.11	0	72.29	39.15	0	0	0	66.57	0	15.24
BRD-K83637872	SANT-1	smoothened receptor antagonist	DHH, IHH, PTCH1, SMO		7.59	0	0	31.21	-18.45	59.27	-15.38	0	31.17	74.2	15.18
BRD-K01265221	BRD-K01265221	BCL inhibitor	BCL2		7.46	-46.64	44.56	0	38.6	69.19	0	0	31.07	0	14.92
BRD-K31792052	pifithrin	interleukin receptor antagonist			7.41	0	0	0	27.7	0	0	68.15	57.72	84.78	14.82
BRD-K77690805	BRD-K77690805	pyruvate kinase isozyme activator	PKM		7.38	16.13	10.91	0	-22.66	17.2	0	92.34	20.2	0	3.86
BRD-K50018155	RS-67506	serotonin receptor partial agonist	HTR4		7.32	84.77	0	52.75	-69.69	0	-84.48	0	42.87	32.39	14.63
BRD-K62353524	DY-131	estrogen-related receptor agonist	ESR2, ESRRB, ESRRG		7.29	-50.75	32.32	0	11.28	20.91	24.53	88.75	0	-57.67	3.31
BRD-K68488863	ENMD-2076	Aurora kinase inhibitor, FLT3 inhibitor, VEGFR inhibitor, angiogenesis inhibitor, colony stimulating factor receptor antagonist, ephrin receptor inhibitor, FGFR inhibitor, KIT inhibitor, PDGFR tyrosine kinase receptor inhibitor, src inhibitor	AURKA, FLT3, KDR, PDGFRA, SRC, CSF1R, EPHA1, FGFR1, FGFR2, FGFR3, FLT4, KIT, PTK2	Aurora kinase inhibitor	7.29	24.95	NaN	33.28	30.22	0	-51.75	-60.98	84.85	0	7.29
BRD-A70449690	forskolin	adenylyl cyclase activator, Adenylate cyclase stimulant, growth hormone receptor agonist, phosphokinase stimulant	ADCY2, ADCY5, GNAS		7.24	-26.24	-86.92	34.2	25.19	-46.97	65.31	96.76	-21.59	0	14.47
BRD-K17561142	amiodarone	acetylcholine receptor ligand, adrenergic receptor antagonist, ATP-sensitive potassium channel inhibitor, HCN (hyperpolarization activated cyclic nucleotide gated) channel modulator, polarization inhibitor, potassium channel antagonist, Sodium Channel Blockers, voltage-gated sodium channel blocker	KCNH2, ADRB1, CACNA1H, CACNA2D2, CHRM3, CYP2C8, KCNA7, SCN5A		7.2	0	0	18.95	19.38	0	79.18	12.23	19.62	-17.26	2.18
BRD-K55991774	BAS-09104376	HIV integrase inhibitor			7.2	-48.13	41.83	95.29	25.96	0	0	0	21.54	0	14.39
BRD-K78838262	austricine	hypolipidemic			7.18	19.26	0	NaN	NaN	-69.44	19.2	NaN	NaN	NaN	7.18
BRD-K15107389	BRD-K15107389	ribosomal protein inhibitor	RPS6KA1, RPS6KA2, RPS6KA3		7.04	45.77	-38.01	-40.21	17.22	-34.23	0	92.13	42.59	0	14.08
BRD-K54314721	zolmitriptan	serotonin receptor agonist	HTR1B, HTR1D, HTR1A, HTR1F, HTR1E		7.04	13.77	0	10.73	38.19	0	30.49	70.22	-10.06	-58.46	3.35
BRD-K31283835	tofacitinib	JAK inhibitor, disease modifying antirheumatic drug, immunosuppressant, MAP kinase inhibitor, tyrosine kinase inhibitor	JAK3, JAK1, JAK2, CYP2C19, TYK2		6.74	33.72	0	0	0	59.56	0	58	56.06	0	13.49
BRD-K37312348	kenpaullone	CDK inhibitor, glycogen synthase kinase inhibitor, src inhibitor	GSK3B, CDK1, CDK5, CCNB1, CDK2, LCK	CDK inhibitor, Glycogen synthase kinase inhibitor	6.7	41.11	-98.49	98.13	13.41	0	-57.7	0	0	92.52	17.63
BRD-K39356024	pregnenolone	acetylcholine release enhancer, dopamine release enhancer, GABA receptor negative allosteric modulator, glutamate receptor modulator, progesterone receptor agonist, steroid hormone inhibitor of CYP17A1 and SULT2B1	CYP17A1, PGR, SULT2B1		6.68	0	0	0	42.51	72.96	0	-34.51	20.62	44.12	13.37
BRD-A18497530	5-iodotubercidin	adenosine kinase inhibitor, nucleoside transporter inhibitor	MAPK3, ADK, CSNK1G2, GSG2, LRRK2		6.68	0	0	0	23.67	28.18	47.17	55.28	0	0	13.35
BRD-A99833829	bethanechol	acetylcholine receptor agonist	CHRM2, CHRM1, CHRM3, CHRM4		6.66	8.63	32.96	63.39	0	0	-53.54	0	37.82	NaN	6.66
BRD-K88701661	dimercaptosuccinic-acid	chelating agent, DNA methyltransferase inhibitor	DNMT1	HIF activator	6.64	NaN	NaN	-58.42	41.96	NaN	NaN	-24.37	51.86	0	13.27
BRD-K19507340	megestrol	progesterone receptor agonist, DNA inhibitor, HegG2 inhibitor	PGR		6.61	-35.5	57.82	37.6	45.81	-39.79	0	22.59	6.61	NaN	4.96
BRD-K92015269	GBR-12783	dopamine uptake inhibitor			6.6	30.15	-23.59	54.81	0	0	70.96	39.14	-51.43	0	13.2
BRD-K38003476	clocortolone	glucocorticoid receptor agonist	NR3C1, PLA2G1B	Glucocorticoid receptor agonist	6.47	64.06	30.74	-44.9	79.88	-54.93	0	0	-70.47	56.23	12.95
BRD-K19796430	erismodegib	hedgehog pathway inhibitor, smoothened receptor antagonist	SMO		6.47	73.72	74.82	12.95	-67.86	62.16	-36.84	0	0	0	17.31
BRD-A36010170	amcinonide	corticosteroid agonist, cytochrome P450 inhibitor, glucocorticoid receptor agonist, immunosuppressant	NR3C1, ANXA1		6.44	35.74	-19.72	55.04	30.45	0	-43.91	0	-50.86	37.68	12.88
BRD-A80213327	NSC-23766	RAC1 GTPase inhibitor			6.34	13.96	10.01	3.16	-14.04	46.24	-26.83	9.51	10	0	0.63
BRD-K62810658	PD-98059	MEK inhibitor, MAP kinase inhibitor	MAP2K1, AKT1, CHEK1, GSK3B, LCK, MAP2K2, MAPK1, MAPK11, MAPK12, MAPK14, MAPK3, MAPK8, PRKCA, RAF1, ROCK1, RPS6KB1, SGK1	MEK inhibitor	6.28	-11.23	-14.2	24.3	0	-3.28	11.2	34.34	11.63	48.03	1.37
BRD-A41304429	practolol	adrenergic receptor antagonist	ADRB1		6.14	-10.21	0	0	0	85.83	67.6	-41.29	14.97	42.57	12.29
BRD-K64746805	MBCQ	phosphodiesterase inhibitor	PDE5A		6.08	52.69	29.47	0	11.77	0	0	-42	97.58	NaN	6.08
BRD-K65814004	diphenyleneiodonium	nitric oxide synthase inhibitor, aldehyde dehydrogenase inhibitor, cytochrome P450 inhibitor, NADPH oxidase inhibitor, xanthine oxidase inhibitor	ALDH1A2, ALDH2, ALDH5A1, ALDH7A1, NOX3, XDH		6.06	33.44	0	66.47	-65.42	0	-32.48	0	90.54	43.43	12.12
BRD-A29426959	carbinoxamine	histamine receptor antagonist, L-type calcium channel blocker	HRH1		5.99	8.15	-3.04	20.87	-67.22	-8.83	25.07	0	15.33	59.57	3.84
BRD-K10177585	PSB-11	adenosine receptor antagonist	ADORA3, ADORA1, ADORA2A		5.97	0	19.02	0	-58.33	0	51.49	0	42.5	72.54	11.94
BRD-A96799240	4-hydroxyretinoic-acid	retinoic acid metabolite			5.95	18.7	31.33	40.3	0	0	0	91.68	0	0	11.9
BRD-A93255169	thalidomide	angiogenesis inhibitor, cereblon inhibitor, tumor necrosis factor production inhibitor, tumor necrosis factor receptor antagonist, tumor necrosis factor receptor inhibitor	TNF, CRBN, CYP1A2, CYP2B6, CYP2C19, CYP3A5, FGFR2, NFKB1, ORM1, ORM2, PTGS2		5.89	3.93	-71.25	17.08	-37.51	30.15	0	33.88	7.84	8.23	1.48
BRD-A42553870	L-152804	neuropeptide receptor antagonist	NPY5R		5.87	-38.63	42.02	0	-78.11	0	-70.58	41.65	33.35	68.49	11.74
BRD-K77175907	calcifediol	vitamin D receptor agonist	VDR	Vitamin D receptor agonist	5.67	0	76.8	45.17	58.91	0	0	0	39.02	-76.09	11.34
BRD-K34441861	moexipril	angiotensin converting enzyme inhibitor, phosphodiesterase inhibitor	ACE, ACE2		5.55	68.61	43.07	0	-79.96	-25.7	13.61	93.29	0	0	11.09
BRD-K31534764	fluvoxamine	selective serotonin reuptake inhibitor (SSRI), serotonin reuptake inhibitor, serotonin uptake inhibitor	SLC6A4, CYP2C19		5.53	56.75	36.08	0	-50.84	58.15	NaN	0	0	NaN	11.07
BRD-K89839824	raltitrexed	thymidylate synthase inhibitor, pyrimidine antagonist	TYMS, FPGS	Thymidylate synthase inhibitor	5.41	5.94	60.79	-39.56	21.85	-24.57	43.64	-18.23	97.69	0	4.89
BRD-K41337261	ZM-306416	Src and Abl inhibitor, vascular endothelial growth factor receptor 1 (VEGFR1) inhibitor	FLT1, KDR, EGFR, FLT4	SRC inhibitor, VEGFR inhibitor	5.34	27.43	47.88	0	39.74	0	55.69	-32.5	0	0	10.68
BRD-K19352500	prochlorperazine	dopamine receptor antagonist, dopamine receptor	DRD2, DRD1, DRD3, DRD4	Dopamine receptor antagonist	5.3	0	-5.26	18.78	9.94	19.67	0	-44.28	24.2	55.37	0.67
BRD-K18135438	chenodeoxycholic-acid	11-beta hydroxysteroid dehydrogenase inhibitor, FXR agonist	HSD11B1, NR1H4		5.25	0	24.98	0	-62.09	0	68.93	0	19.44	46.13	10.5
BRD-A89337244	PD-102807	acetylcholine receptor antagonist	CHRM4		5.2	33.68	-7.89	62.49	0	19.48	-60.78	-77.24	83.03	0	10.41
BRD-K87919739	tyrphostin-AG-825	receptor tyrosine protein kinase inhibitor	ERBB2		5.19	0	62.28	66.77	-95.49	14.04	-62.96	82.94	-54.66	0	10.38
BRD-K16977723	PP-3	EGFR kinase inhibitor			5.14	-19.48	-12.76	-63.81	10.29	77.12	76.41	0	42.73	0	12.43
BRD-U97083655	teicoplanin	bacterial cell wall synthesis inhibitor			5.09	18.18	0	0	21.07	0	49.88	72.05	0	-90.68	10.18
BRD-K47869605	podophyllotoxin	caspase activator, insulin growth factor receptor inhibitor, microtubule inhibitor, tubulin inhibitor	IGF1R, CASP3, TOP2A, TUBA4A, TUBB	Tubulin inhibitor	5.02	15.77	-7.61	66.47	6.08	-4.93	7.65	0	3.97	44.64	0.56
BRD-A37704979	SB-203580	p38 MAPK inhibitor, calcium channel activator, interleukin inhibitor, stress activated protein kinase inhibitor	MAPK14, MAPK1, MAPK11, AKT1, ALOX5, CHEK1, CYP2D6, CYP3A4, GAK, GSK3B, LCK, MAPK10, MAPK12, MAPK8, MAPK9, PRKCA, RAF1, RIPK2, ROCK1, RPS6KB1, SGK1, SRC, TNF		5.01	-19.27	0	96.24	40.33	99.78	0	0	30.8	0	10.02
BRD-K86204871	terconazole	cell wall synthesis inhibitor, sterol demethylase inhibitor		Sterol demethylase inhibitor	5.01	32.55	-7.34	37.77	-26.39	31.04	0	-60.85	43.49	0	10.01
BRD-K52930707	rescinnamine	angiotensin converting enzyme inhibitor	ACE		5.01	-5	34.93	0	-30.27	-12.89	43.58	36.49	-67.16	59.34	10.01
BRD-A50675702	fipronil	GABA gated chloride channel blocker, glutamate gated chloride channel blocker			4.97	61.5	83.94	-38.77	-52.34	-99.08	15.34	68.79	-20.43	0	9.94
BRD-K93480852	KN-93	calcium/calmodulin dependent protein kinase inhibitor	CAMK2A		4.96	47.33	46.44	-54.4	20.83	38.05	0	-62.9	0	0	9.92
BRD-K46317332	proadifen	nitric oxide synthase inhibitor, cytochrome P450 inhibitor, potassium channel blocker	NOS1		4.95	5.45	13.93	51.39	-65.52	-22.52	60.7	-9.27	0	37.06	4.45
BRD-K59058766	chlorprothixene	dopamine receptor, dopamine receptor antagonist	DRD2, CHRM1, CHRM2, CHRM3, CHRM4, CHRM5, DRD1, DRD3, HRH1, HTR2A, HTR2B, HTR2C	Dopamine receptor antagonist	4.93	0	46.07	-42.41	53.88	-33.22	28.52	25.7	4.93	0	4.93
BRD-A65739223	ramipril	angiotensin converting enzyme inhibitor	ACE		4.87	0	26.17	-46.91	31.96	33.39	0	-13.6	26.58	NaN	4.87
BRD-K97309399	thiothixene	dopamine receptor, dopamine receptor antagonist	HTR2A, DRD1, DRD2, HRH1	Dopamine receptor antagonist	4.82	-34.33	26.85	0	32.56	42.32	0	-84.43	60.13	0	9.64
BRD-A09472452	flecainide	sodium channel blocker, sodium channel inhibitor, voltage-gated sodium channel blocker	SCN5A, KCNA5, KCNA7, SCN4A		4.76	-25.82	-5.59	-60.36	10.51	27.77	36.43	6.52	-6.66	14.89	3.01
BRD-K46766488	S-14506	serotonin receptor agonist	HTR1A, DRD2, HTR2C	Serotonin receptor agonist	4.75	0	-48.71	0	32.49	35.56	-61.15	82.98	22.62	NaN	4.75
BRD-K41260949	valproic-acid	HDAC inhibitor, ABAT inhibitor, GABA receptor agonist, GABAergic transmission enhancer, voltage-gated sodium channel blocker	ABAT, HDAC1, SCN1A, SCN3A, ACADSB, ALDH5A1, HDAC2, HDAC9, OGDH, SCN10A, SCN11A, SCN1B, SCN2A, SCN2B, SCN3B, SCN4A, SCN4B, SCN5A, SCN7A, SCN8A, SCN9A		4.75	51.05	-32.73	7.17	-20.86	0	33.2	28.71	8.9	-55.44	2.33
BRD-A99411506	esculin	antioxidant, unidentified pharmacological activity			4.6	30.21	0	0	38.83	43.98	24.02	0	0	0	9.2
BRD-K78637815	LY-320135	cannabinoid receptor antagonist	CNR1		4.59	25.71	0	-79.52	0	28.97	38.84	0	50.87	0	9.18
BRD-A28856712	tetryzoline	adrenergic receptor agonist			4.52	41.95	51.83	-16.18	29.79	-60.7	0	12.39	-70.82	NaN	4.52
BRD-K15567136	papaverine	phosphodiesterase inhibitor	PDE10A, PDE4B, PDE5A		4.51	94.5	22.68	65.41	0	-43.04	0	0	47.23	0	9.02
BRD-A68009927	daunorubicin	RNA synthesis inhibitor, topoisomerase inhibitor, DNA synthesis inhibitor, radical formation stimulant	TOP2A, TOP2B		4.49	28.99	0	0	0	0	28.61	30.74	34.47	0	8.99
BRD-A42167015	carteolol	adrenergic receptor antagonist	ADRB1, ADRB2		4.43	-7.81	-55.56	0	0	28.46	-41.45	39.58	38.95	58.93	8.87
BRD-K23875128	RHO-kinase-inhibitor-III[rockout]	ROCK inhibitor	IMPDH2, ROCK1		4.4	-44.97	-53.25	42.07	37.91	-28.05	51.87	0	25.38	0	8.8
BRD-K16551401	PNU-22394	serotonin receptor agonist	MAOA, MAOB		4.4	33.13	0	48.95	-49.89	16.62	0	0	38.93	0	8.8
BRD-K84175871	pseudoephedrine	histamine receptor antagonist, interleukin expression inhibitor, tumor necrosis factor expression inhibitor	ADRA1A, ADRA2A, ADRB1, ADRB2, ATF1, ATF2, ATF3, ATF4, ATF5, ATF6, ATF7, CXCL8, FOS, HRH1, IL2, JDP2, JUN, NFATC1, SLC6A2, SLC6A3, SLC6A4, TNF		4.24	18.28	0	-88.29	-49.15	0	55.64	42.68	26.13	0	8.49
BRD-K55424922	anpirtoline	serotonin receptor agonist, serotonin receptor antagonist	HTR1B, HTR3A		4.23	20.99	47.6	0	62.13	-9.45	-86.11	-48.86	13.62	NaN	4.23
BRD-K25224017	pirenperone	serotonin receptor antagonist	HTR2A, HTR7		4.15	7.94	12.45	0	3.28	-87.77	47.51	4.39	3.92	53.05	0.32
BRD-K75181824	acetyl-geranygeranyl-cysteine	inhibitor of methyl esterification of geranylgeranylated proteins			4.15	-55.08	30.07	38.5	-67.06	0	98.3	0	20.92	0	8.3
BRD-K47639036	flavoxate	acetylcholine receptor antagonist	CHRM1, CHRM2		4.06	14.6	6.63	76.65	-68.01	-34.03	12.6	0	52.52	-79.81	1.48
BRD-A31374339	fludarabine	DNA synthesis inhibitor, DNA repair enzyme inhibitor, purine antagonist, ribonucleotide reductase inhibitor	ADA, DCK, POLA1, RRM1, RRM2		3.96	-62.84	35.2	40.32	-12.44	68.96	0	50.5	0	0	7.92
BRD-K68103045	CGS-20625	benzodiazepine receptor agonist, GABA benzodiazepine site receptor partial agonist	GABRA1, GABRA2, GABRA3, GABRA5		3.93	35.29	-87.48	87.32	-63.5	32.21	-43.37	0	30.92	0	7.86
BRD-K14693417	cinchonine	antimalarial agent	CYP2D6		3.9	-78.13	55.78	-27.15	19.09	20.53	58.89	0	4.18	0	3.62
BRD-K59637651	NSC-119889	botulin neurotoxin inhibitor, mur synthetase inhibitor			3.89	0	14.67	0	38.72	0	51.47	0	33.2	NaN	3.89
BRD-K24240364	GYKI-52466	glutamate receptor antagonist, kainate receptor antagonist	GRIA1, GRIA2, GRIA3, GRIA4		3.89	32.46	-26.23	0	0	10.01	-20.71	96.47	26.22	0	7.78
BRD-A31227688	kynuramine	aryl hydrocarbon receptor activator			3.88	15.72	0	0	-37.47	50.82	0	92.11	56.85	0	7.77
BRD-K86727142	embelin	HCV inhibitor, XIAP inhibitor	XIAP		3.79	62.65	0	39.72	-37.39	0	15.26	-39.34	0	46.31	7.58
BRD-K54142781	cirazoline	alpha receptor agonist	ADRA1A		3.77	-14.14	0	0	-79.38	11.27	30.68	80.37	18.39	0	7.54
BRD-A04668240	CGP-52432	GABA receptor antagonist	GABBR1, GABBR2	GABA receptor antagonist	3.73	-13.52	-42.33	0	-20.31	40.22	11.02	75.52	33.72	0	7.47
BRD-K79353516	indolophenanthridine	CALY activator, dopamine receptor agonist	CALY, DRD1		3.7	32.34	32.39	0	0	36.29	0	0	46.8	0	7.41
BRD-K76304753	phenazopyridine	unidentified pharmacological activity	SCN1A		3.68	9.09	0	0	-51.77	-52.83	44.63	59	5.38	74.36	1.97
BRD-A68891053	BW-B70C	lipoxygenase inhibitor	ALOX5		3.62	96.38	0	60.54	29.48	0	29.72	0	-17.85	0	7.24
BRD-K32830106	guanfacine	adrenergic receptor agonist, HCN (hyperpolarization activated cyclic nucleotide gated) channel blocker	ADRA2A, ADRA2B, ADRA2C, CYP3A5, HCN1, HCN2, HCN3, HCN4		3.55	19.83	-88.85	-24.66	58.46	0	17.38	0	48.55	0	7.1
BRD-K37814297	acepromazine	dopamine receptor antagonist	ADRA1A, ADRA1B, DRD1, DRD2, HTR1A, HTR2A	Dopamine receptor antagonist	3.55	29.8	NaN	85.53	0	NaN	NaN	-79.85	17.31	0	3.55
BRD-K31611373	fluprostenol	prostaglandin F receptor agonist	PTGER3, PTGFR, TBXA2R		3.55	-45.01	38.67	0	0	37.26	69.28	0	14.5	0	7.09
BRD-A54487287	cortisone	glucocorticoid receptor agonist	NR3C1		3.54	0	15.1	-25.57	37.95	62.63	-5.79	0	-16.26	66.56	7.07
BRD-K73824630	skatole	thrombin inhibitor	F2		3.54	38.54	47.02	-40.63	-72.03	58.4	0	0	21.76	0	7.07
BRD-K43887077	dopamine	dopamine receptor agonist	DRD2, DRD1, DRD3, DRD4, DRD5, DBH, HTR1A, HTR7, SLC6A2, SLC6A3, SLC6A4		3.53	-4.1	-8.9	41.18	-20.02	96.3	0	47.82	7.61	-70.4	7.05
BRD-K09635134	l-erythro-MAPP	ceramidase inhibitor, negative control for D-erythro-MAPP			3.52	27.93	0	28.3	-66.42	-32.39	26.56	0	25.97	0	7.03
BRD-A03816571	CP-55940	cannabinoid receptor agonist, CC chemokine receptor antagonist	CNR1, CNR2, CXCR4, GPR55		3.51	22.69	0	37.56	48.5	43.1	-57.81	0	-42.94	-55.47	7.02
BRD-K91509126	piceatannol	syk inhibitor, cyclooxygenase inhibitor, nitric oxide synthase inhibitor, SIRT activator, tyrosinase inhibitor, tyrosine kinase inhibitor	ATP5A1, ATP5B, ATP5C1, IRF3, PTGS2, SIRT1, SYK, TYR		3.49	6.1	-2.46	25.88	60.58	-19.56	21.06	31.18	-3.2	-94.43	0.88
BRD-K67277431	picotamide	prostanoid receptor antagonist, thromboxane receptor antagonist, thromboxane synthase inhibitor	TBXA2R, TBXAS1	Thromboxane receptor antagonist	3.46	-51.75	0	41.95	-52.85	21.11	31.88	0	-2.34	97.03	6.93
BRD-A29322418	canrenoic-acid	aldosterone antagonist			3.43	0	28.79	-26.39	0	19.89	63.26	0	49.5	0	6.87
BRD-K59332007	linopirdine	acetylcholine release enhancer, acetylcholine release stimulant, neurotransmitter agonist, voltage-gated potassium channel blocker	KCNQ2, KCNQ3, KCNQ4, KCNQ5		3.41	38.72	30.21	3.78	-9.4	77.88	16.76	3.05	-5.55	0	2.08
BRD-A97454584	nadolol	adrenergic receptor antagonist	ADRB1, ADRB2, ADRB3		3.39	29.1	0	55.9	0	-46.91	13.97	0	-43.17	48.21	6.78
BRD-A56012032	thiorphan	membrane metalloendopeptidase inhibitor	MME		3.33	-5.95	0	42.11	-94.33	16.4	62.62	0	0	71.42	6.65
BRD-A47633927	NPC-15199	ICAM 1 antagonist, increases intracellular calcium levels	ICAM1, PPARG		3.32	0	0	20.43	34.09	0	-37.56	67.16	29.26	-88.72	6.63
BRD-A50454580	PD-0325901	MEK inhibitor, MAP kinase inhibitor, protein kinase inhibitor	MAP2K1, MAP2K2		3.31	-15.92	13.79	0	69.81	0	0	0	26.9	47.01	6.62
BRD-K96144918	mead-acid	KPL-1 tumor suppressor			3.21	36.93	-38.76	0	-21.37	61.84	16.15	0	26.18	-65.63	6.42
BRD-K00603606	ticlopidine	purinergic receptor antagonist, platelet aggregation inhibitor	P2RY12, CYP2B6, CYP2C19		3.18	1.79	4.71	16.95	4.58	23.03	0	0	0	61.73	0.44
BRD-A87445400	yohimbine	adrenergic receptor antagonist	ADRA2A, ADRA2C, ADRA2B, HTR1A, HTR1B, HTR1D, HTR2B, DRD2, DRD3, HTR1E, HTR1F, HTR2A, HTR2C, HTR5A, HTR7, KCNJ1, KCNJ10, KCNJ11, KCNJ12, KCNJ14, KCNJ15, KCNJ8		3.17	24.47	-21.43	56.2	0	52.03	30.63	-12.02	0	0	6.34
BRD-A26384407	chlortalidone	carbonic anhydrase inhibitor, diuretic, sodium ion tranport inhibitor	CA7, CA1, CA12, CA14, CA4, SLC12A1		3.16	18.06	5.09	0	-31.47	-38.85	14.2	21.94	0	28.34	1.23
BRD-K42748308	XE-991	acetylcholine release enhancer, potassium channel blocker, voltage-gated potassium channel blocker	KCNQ1, KCNQ2, KCNQ3, KCNQ4, KCNQ5		3.07	35.49	39.49	19.58	0	-60.02	35.71	-35.19	0	0	6.13
BRD-K18905250	ST-91	adrenergic receptor agonist			3.07	-26.84	34.73	0	68.28	26.14	-20.85	0	14.33	-95.23	6.13
BRD-K04218075	clomifene	estrogen receptor antagonist, estrogen receptor modulator, selective estrogen receptor modulator (SERM), testosterone receptor agonist	ESR1, AR		2.97	20.04	-25.24	63.68	0	36.3	0	0	97.29	-14.02	5.95
BRD-K41707108	ceramide	nitric oxide production inhibitor, phosphoenolpyruvate carboxylase activator, serine/threonine protein phosphatase activator			2.95	34.2	0	0	65.92	14.33	-53.02	12.21	0	NaN	2.95
BRD-A87125127	3-matida	glutamate receptor antagonist	GRM1		2.92	NaN	NaN	0	10.01	NaN	NaN	0	83.69	0	5.85
BRD-A93424738	dexamethasone	glucocorticoid receptor agonist, corticosteroid agonist, immunosuppressant	ANXA1, CYP3A4, CYP3A5, NOS2, NR0B1, NR3C1, NR3C2	Glucocorticoid receptor agonist	2.86	0	19.95	0	55.36	56.2	0	-77.39	45.81	0	5.72
BRD-A31521121	methocarbamol	muscle relaxant	CA1		2.84	18.27	-85.71	0	0	49.78	39.69	0	88.56	0	5.67
BRD-K78633253	EXO-1	ARF inhibitor			2.81	-15.98	-9.49	26.31	0	43.83	-29.22	47.62	0	90.5	5.62
BRD-K63533170	AM-630	cannabinoid receptor antagonist, cannabinoid receptor inverse agonist	CNR2, CNR1		2.7	44.67	55.41	0	-39.89	21.84	0	0	28.68	0	5.4
BRD-K50388907	fenofibrate	PPAR receptor agonist, apolipoprotein expression enhancer, lipase clearing factor inhibitor	PPARA, APOA1, CYP2C19, CYP2C8, MMP25		2.69	21.54	21.21	77.46	-22.47	-18.99	-75.52	0	71.9	0	5.39
BRD-A56892734	esomeprazole	ATPase inhibitor, ABC transporter expression enhancer	ATP4A, CYP2C19, CYP3A4		2.64	61.66	0	0	41.31	0	NaN	0	10.77	NaN	5.29
BRD-A02006392	nitrendipine	calcium channel blocker, L-type calcium channel blocker	CACNA1C, CACNA1D, CACNA2D1, CACNA1H, CACNA1S, CACNA2D2, CACNB2, CACNG1, KCNN4		2.63	0	5.26	23.14	-44.81	73.31	-67	-72.4	9.97	16.99	-0.71
BRD-K40578143	GR-79236	adenosine receptor agonist	ADORA1, ADORA2A	Adenosine receptor agonist	2.63	-27.86	47.51	59.2	0	17.11	-38.84	25.33	-55.12	0	5.25
BRD-K23583188	lavendustin-a	EGFR inhibitor, tyrosine kinase inhibitor	EGFR, LCK		2.63	-17.73	41.07	0	52.7	47.88	0	0	22.42	-73.98	5.25
BRD-K34034388	GBR-12783	dopamine uptake inhibitor			2.6	37	59.57	0	12.41	83.22	-16.34	0	-34.41	0	5.2
BRD-K11853856	PJ-34	PARP inhibitor	EEF2, PARP1, PARP15, PARP3	PARP inhibitor	2.59	35.4	0	61.93	0	0	22.67	0	0	81.04	5.17
BRD-A39415247	norethisterone	ovulation inhibitor	PGR	Progesterone receptor agonist	2.58	13.53	54.13	0	0	0	0	42.48	33.27	0	5.15
BRD-K30240666	clemastine	histamine receptor antagonist	HRH1	HRH1 antagonist	2.51	3.15	15.33	-81.09	18.85	-23.92	27.56	0	35.11	0	1.87
BRD-K12762134	XAV-939	PARP inhibitor, TNKS inhibitor	TNKS, TNKS2		2.51	19.08	0	0	-32.52	0	17.14	58.17	-32.31	97.65	5.01
BRD-K92428232	GSK-461364	PLK inhibitor	PLK1		2.5	15.9	-30.08	69.04	0	0	85.34	0	7.37	0	5
BRD-K82795137	loratadine	histamine receptor antagonist	HRH1, CYP2C19, CYP3A5	HRH1 antagonist	2.48	17.17	32.95	0	-25.78	51.82	NaN	0	0	NaN	4.97
BRD-K39670393	amthamine	histamine receptor agonist	HRH2		2.39	42.93	33.31	43.81	0	18.85	-14	0	-74.95	0	4.79
BRD-K68095457	palmitoylethanolamide	cannabinoid receptor agonist, Glucose-Dependent Insulinotropic Receptor (GDIR, GPR119) Agonists, unidentified pharmacological activity	CNR2, GPR119, GPR55	Cannabinoid receptor agonist	2.34	20.28	-43.07	75.69	-28.56	0	-50.56	0	15.89	56.71	4.67
BRD-K54095730	CMPD-1	p38 MAPK inhibitor	GNRHR, MAPK14		2.26	0	23	40.18	19.56	-29.7	0	-36.02	97.33	NaN	2.26
BRD-K23335153	AMN-082	glutamate receptor positive allosteric modulator	GRM7		2.2	17.77	-11.6	89.5	-10.35	-23.83	28.93	0	33.8	0	4.4
BRD-K96862998	pirfenidone	FGFR antagonist, p38 MAPK inhibitor, TGF beta receptor antagonist, TGF beta receptor inhibitor, tumor necrosis factor production inhibitor, tumor necrosis factor receptor antagonist	TNF, FURIN, MAPK14, TNFRSF1A		2.08	41.97	0	69.36	16.28	0	36.35	-30.02	0	0	4.16
BRD-K51066026	aminoindazole	ionophore			2.08	70.72	-45.66	0	15.19	-74.45	81.36	-37.37	19.32	0	4.16
BRD-A83937277	mephenytoin	cytochrome P450 substrate	SCN5A, CYP2C19		2.04	-46.68	0	46.76	27.17	18.32	0	0	2.21	NaN	2.04
BRD-K48029790	OBAA	phospholipase inhibitor	PLA2G1B		2.01	44.56	24.71	29.76	-36.38	13.69	0	0	-14.82	0	4.02
BRD-K12906962	dichlorobenzamil	sodium/calcium exchange inhibitor		T-type calcium channel blocker	1.99	0	-52.08	42.06	29.42	18.95	-45.27	0	50.16	0	3.98
BRD-K80431395	triciribine	AKT inhibitor	AKT1, AKT2, AKT3		1.94	-43.74	-40.88	22.29	14.05	0	28.51	0	39.74	0	3.88
BRD-K12932420	YM-976	phosphodiesterase inhibitor, tumor necrosis factor production inhibitor	PDE4A, PDE4B, PDE4C, PDE4D, TNF		1.94	0	19.34	0	43.23	76.36	-33.59	0	15.43	0	3.88
BRD-A44090213	indoprofen	cyclooxygenase inhibitor, platelet aggregation inhibitor, prostanoid receptor inhibitor	PTGS1, PTGS2, CXCR1, CXCR2	Cyclooxygenase inhibitor	1.93	4.26	0	35.14	-63.27	21.53	0	0	76.27	NaN	1.93
BRD-K39983086	loteprednol	corticosteroid agonist, phospholipase inhibitor	NR3C1	Glucocorticoid receptor agonist	1.9	-34.47	-45.69	0	30.88	94.11	NaN	0	11.18	NaN	3.81
BRD-K17378184	prestwick-559	dopamine receptor agonist	DRD3, ADRA1A, ADRA1D, ADRA2A, DRD1, DRD2, DRD4, HTR1A, HTR2B		1.87	-34.08	0	0	17.82	18.67	72.33	0	61.67	0	3.74
BRD-A97479839	piperidolate	acetylcholine receptor antagonist	CHRM1		1.78	-17.65	-20.47	23.11	-64.7	0	0	19.28	16.52	27.53	3.56
BRD-K95609758	BMS-191011	large conductance calcium activated potassium channel opener, large conductance potassium channel activator	KCNMA1	Potassium channel activator	1.77	5.09	-32.31	47.74	-7.98	2.53	30.4	13.62	-21.79	0	1.02
BRD-A67552655	etomoxir	carnitine palmitoyltransferase inhibitor, carnitine O-palmitoyltransferase inhibitor, fatty acid oxidation inhibitor	CPT1A, CPT1B		1.76	73.99	22.35	0	17.74	-76.75	NaN	-38.35	0	NaN	3.52
BRD-A10188456	dexamethasone	glucocorticoid receptor agonist, corticosteroid agonist, immunosuppressant	ANXA1, CYP3A4, CYP3A5, NOS2, NR0B1, NR3C1, NR3C2		1.71	0	21.2	97.16	49.32	-35.32	0	0	29.82	0	3.42
BRD-K06895174	cisapride	acetylcholine receptor agonist, serotonin receptor agonist	HTR4, KCNH2, CYP2B6, CYP2C8, CYP3A5, CYP3A7, HTR2A, HTR3A	Serotonin receptor agonist	1.67	-26.07	-5.65	22.41	2.66	29.33	75.96	-5.52	17.96	0	0.67
BRD-A34751532	homosalate	HSP activator			1.65	-25.53	52.9	0	67.35	57.08	-37.84	0	15.93	0	3.31
BRD-K68997413	PF-3845	FAAH inhibitor	FAAH		1.58	72.15	0	-7.07	-21.9	0	0	31.42	21.88	43.28	3.15
BRD-K02992638	lamivudine	nucleoside reverse transcriptase inhibitor, reverse transcriptase inhibitor			1.55	11.72	-7.65	23.54	0	29.1	0	23.33	0	0	3.1
BRD-K59037100	oxybenzone	lipase inhibitor	LIPE		1.51	9.32	0	0	26.45	17.9	-92.61	0	21.97	0	3.03
BRD-K85402309	dovitinib	EGFR inhibitor, FGFR inhibitor, FLT3 inhibitor, PDGFR tyrosine kinase receptor inhibitor, VEGFR inhibitor, angiogenesis inhibitor, FGFR antagonist, KIT inhibitor, VEGFR antagonist	EGFR, FGFR3, PDGFRB, CSF1R, FGFR1, FGFR2, FLT1, FLT3, FLT4, INSR, KDR, KIT, PDGFRA	EGFR inhibitor, FGFR inhibitor, VEGFR inhibitor	1.5	-87.28	22.32	0	10.01	-77.41	0	0	18.01	92.22	3.01
BRD-K42573370	avrainvillamide-analog-2	nucleophosmin inhibitor	NPM1	Nucleophosmin inhibitor	1.45	0	NaN	0	0	35.47	17.95	24	0	14.82	1.45
BRD-K30867024	SB-216641	serotonin receptor antagonist	HTR1B, HTR1D, HTR1A, HTR2A, HTR2B, HTR2C	Serotonin receptor antagonist	1.3	0	42.38	0	14.62	42.16	-60.14	0	23.9	0	2.61
BRD-A35108200	dexamethasone	glucocorticoid receptor agonist, corticosteroid agonist, immunosuppressant	ANXA1, CYP3A4, CYP3A5, NOS2, NR0B1, NR3C1, NR3C2	Glucocorticoid receptor agonist	1.25	-41.1	-74.51	-19.38	88.44	17.66	38.51	29.75	0	0	2.5
BRD-A67433117	NCS-382	GABA receptor antagonist	GABBR1, GABBR2, SLC52A2		1.24	0	52.62	-82.23	17.47	0	8.91	0	14.65	-71.36	2.48
BRD-A51714012	venlafaxine	serotonin reuptake inhibitor, adrenergic transmitter uptake inhibitor, norepinephrine reuptake inhibitor, norepinephrine reputake inhibitor, serotonin uptake inhibitor	SLC6A2, SLC6A4, CYP2C19, SLC6A3		1.2	-7.83	31.71	0	18.83	-8.76	-71.48	59.07	0	71.76	2.4
BRD-A29901043	KIN001-127	ITK inhibitor	ITK		1.16	0	93.43	0	93.48	-93.86	39.68	0	12.49	0	2.33
BRD-K63675182	triflupromazine	acetylcholine receptor ligand, dopamine receptor	HTR2B, CHRM1, CHRM2, CHRNA7, DRD1, DRD2	Dopamine receptor antagonist	1.13	-11.16	0	9.16	-42.1	18.3	0	0	20.37	27.26	2.25
BRD-K92984783	melperone	dopamine receptor antagonist, serotonin receptor antagonist	DRD2, HTR1A, HTR2A		1.08	14.92	0	-83.81	-12.08	38.42	38.96	0	-23.28	90.32	2.15
BRD-K09635314	M-3M3FBS	phospholipase activator	PLCB2, PLCB3, PLCD1, PLCG1, PLCG2		1.08	-36.24	55.6	-6.19	-48.87	31	-13.77	10.54	22.69	0	2.15
BRD-K02113016	olaparib	PARP inhibitor, DNA repair enzyme inhibitor	PARP1, PARP2, PARP3	PARP inhibitor	1.08	29.36	19.43	0	-31.62	24.04	-17.78	-58.29	33.83	0	2.15
BRD-K52989797	clomipramine	serotonin transporter (SERT) inhibitor, dopamine transporter (DAT) inhibitor, norepinephrine transporter (NET) inhibitor	SLC6A4, SLC6A2, CYP2C19, GSTP1, HTR2A, HTR2B, HTR2C, SLC6A3	Tricyclic antidepressant	1.04	0	0	49.36	21.99	-59.76	75.07	-67.52	0	64.36	2.08
BRD-K45117373	Y-26763	potassium channel activator, potassium channel agonist	ABCC9, KCNJ8	Potassium channel activator	1.03	0	0	-86.86	10.34	49.88	-73.01	81.77	-14.45	30.78	2.07
BRD-K46018455	bezafibrate	PPAR receptor agonist, 11-beta hydroxysteroid dehydrogenase expression inhibitor, 11-beta hydroxysteroid dehydrogenase inhibitor, lipase clearing factor inhibitor	PPARA, PPARD, PPARG, HSD11B1, LPL	PPAR receptor agonist	0.99	0	18.29	92.07	-47.58	0	0	75.28	2.66	0	1.97
BRD-A75935363	atracurium	acetylcholine receptor antagonist	CHRNA2		0.99	14.35	-83.75	81.52	0	0	NaN	0	9.56	NaN	1.97
BRD-A10523515	GSK-429286A	ROCK inhibitor	ROCK1		0.95	64.75	5.99	75.93	98.61	-35.05	-66.68	0	0	0	1.9
BRD-A10303790	talampicillin	antibiotic			0.94	-63.42	0	0	0	0	27.67	35.49	17.52	52.24	1.87
BRD-K29458283	chlorambucil	DNA damaging, DNA inhibitor			0.85	0	1.5	12.08	-7.42	88.42	7.77	-6.36	63.68	0	0.21
BRD-K90027355	spironolactone	mineralocorticoid receptor antagonist, androgen receptor antagonist, potassium channel blocker	NR3C2, AR, CACNA1A, CACNA1B, CACNA1C, CACNA1D, CACNA1F, CACNA1G, CACNA1H, CACNA1I, CACNA1S, CACNA2D1, CACNA2D2, CACNA2D3, CACNB1, CACNB2, CACNB3, CACNB4, CACNG1, CYP11B2, KCNA5, KCND3, NR3C1, PGR, SCNN1A, SHBG		0.85	0	96.89	40.32	0	8.41	70.1	0	0	0	1.69
BRD-K49404994	levetiracetam	acetylcholine receptor agonist, N-type calcium channel blocker, synaptic vesicle glycoprotein ligand	SV2A, CACNA1B, SCN1A		0.81	3.76	0	0	40.38	0	NaN	0	15.94	NaN	1.62
BRD-K50660797	epicatechin	beta amyloid protein neurotoxicity inhibitor, beta secretase inhibitor, cyclooxygenase inhibitor, DNA gyrase inhibitor, DNA polymerase beta inhibitor, fatty acid synthase inhibitor, HCV inhibitor, sodium/glucose cotransporter inhibitor	FASN, APP, BACE1, SLC5A1		0.8	-92.96	0	-45.43	55.46	-42.26	0	52.2	6.74	31.61	1.59
BRD-K56515112	medrysone	corticosteroid hormone receptor agonist, glucocorticoid receptor agonist	NR3C1		0.77	-13.85	22.29	-32.51	57.34	3.48	0	0	-6.93	72.53	1.55
BRD-A09467419	mebeverine	acetylcholine receptor antagonist	CHRM1, CHRM2, CHRM3, CHRM4		0.77	10.79	0	26.67	0	0	0	20.35	87.12	0	1.55
BRD-K11399644	phenformin	AMPK activator	KCNJ8, PRKAA1		0.77	19.38	0	0	-45.76	0	-80.62	19.45	5.94	67.02	1.55
BRD-A30655177	LFM-A13	Bruton's tyrosine kinase (BTK) inhibitor	BTK		0.76	47.5	8.68	77.57	0	0.39	0	-10.85	22.1	0	1.13
BRD-K06208435	YS-035	calcium channel blocker			0.75	4.15	45.61	-82.26	44.92	0	-45.16	-90.66	14.4	0	1.49
BRD-K32526544	DCEBIO	intermediate conductance potassium channel activator	KCNN2, KCNN3, KCNN4	Potassium channel activator	0.74	8.01	-35.07	0	-65.51	0	10.21	-85.78	16.35	58.13	1.48
BRD-A92630576	trimebutine	opioid receptor agonist, acetylcholine receptor antagonist, Sodium Channel Blockers	CHRM1, CHRM2, CHRM3, CHRM4		0.74	11.94	0	0	20.52	43.98	NaN	0	0	NaN	1.47
BRD-K15108141	gemcitabine	cell cycle inhibitor, DNA repair enzyme inhibitor, DNA synthesis inhibitor, pyrimidine antagonist, ribonucleoside reductase inhibitor, ribonucleotide reductase inhibitor	RRM1, CMPK1, RRM2, TYMS	Ribonucleotide reductase inhibitor	0.68	10.27	53.05	0	93.36	-52.2	0	0	99.13	0	1.36
BRD-K54233340	dorsomorphin	AMPK inhibitor, DNA damaging, TGF beta receptor inhibitor	ACVR1, BMPR1A, BMPR1B, EPHA2, FKBP1A, FLT1, FLT3, KDR, LCK, MKNK1, PRKAA1, RPS6KA1, SRC		0.64	0	23.85	17.92	0	12.56	-23.63	0	0	67.35	1.28
BRD-A68888262	azelastine	histamine receptor antagonist, histamine release inhibitor, immunosuppressant	HRH1, CYP2C19		0.63	-72.94	0	41.19	75.08	-91.68	NaN	0	5.84	NaN	1.27
BRD-K40901640	cinanserin	serotonin receptor antagonist	HTR2A		0.63	-5.15	3.31	83.48	-4.16	0	0	9.37	18.94	NaN	0.63
BRD-K63430059	methoxsalen	acetylcholinesterase inhibitor, cytochrome P450 inhibitor, DNA damaging, DNA synthesis inhibitor, immunosuppressant	ACHE, CYP1A2		0.61	-13.06	4.63	8.88	6.17	0	0	-22.8	1.69	NaN	0.61
BRD-A67862938	naftidrofuryl	adrenergic receptor antagonist			0.6	9.38	-30.23	56.28	0	25.53	0	0	30.02	0	1.2
BRD-K79145749	dibenzepin	norepinephrine reuptake inhibitor			0.58	1.16	0	0	0	38	-49.68	0	26.78	64.74	1.27
BRD-K73397362	purmorphamine	smoothened receptor agonist	SMO, DHH, IHH, PTCH1		0.56	62.88	0	-8.44	-4.63	19.23	-56.73	7.1	24.54	-69.57	1.13
BRD-K11129031	gemfibrozil	lipase clearing factor inhibitor, lipoprotein lipase activator, PPAR receptor agonist	PPARA, CYP2C8, LPL, SLCO1B1, SLCO1B3, SLCO2B1		0.56	74.19	6.79	12.14	-39.76	0	0	0	7.45	NaN	0.56
BRD-K99595596	salsolinol	monoamine oxidase inhibitor, tyrosine hydroxylase inhibitor	DRD2		0.53	-27.25	9.18	0	20.18	0	-49.1	-32.71	6.75	54.06	1.06
BRD-K49865102	PD-0325901	MEK inhibitor, MAP kinase inhibitor, protein kinase inhibitor	MAP2K1, MAP2K2	MEK inhibitor	0.51	63.09	12.73	17.89	96.58	0	-28.26	0	-13.66	-18.81	1.02
BRD-K63165456	norcyclobenzaprine	adrenergic receptor ligand, serotonin receptor ligand	HTR2A	Serotonin receptor antagonist	0.5	81.67	0	51.84	-24.98	45.47	0	-85.17	18.11	0	0.99
BRD-K38775274	dexamethasone	glucocorticoid receptor agonist, corticosteroid agonist, immunosuppressant	ANXA1, CYP3A4, CYP3A5, NOS2, NR0B1, NR3C1, NR3C2		0.47	-65.62	6.55	12.93	0	0	53.36	0	24.91	0	0.95
BRD-K54759182	dosulepin	adrenergic transmitter uptake inhibitor, norepinephrine reuptake inhibitor, serotonin reuptake inhibitor, serotonin uptake inhibitor, tricyclic antidepressant	SLC6A2, SLC6A4, CHRM1, CHRM2, CHRM3, CHRM4, CHRM5, CYP2C19, HRH1		0.47	0	-41.59	59.44	0	8.8	4.12	0	14.55	-31.06	0.95
BRD-K66874953	pifithrin-alpha	TP53 inhibitor	TP53		0.47	0	59.83	3.2	-92.99	39.32	0	-13.28	70.14	0	0.95
BRD-K89923877	scopolamine	acetylcholine receptor antagonist	CHRM2, CHRM1, CHRM3, CHRM4, CHRM5, SI		0.46	22.97	0	0	27.12	-65.19	20.22	0	11.6	0	0.92
BRD-A91452556	estradiol-cypionate	estrogen receptor agonist	ESR1	Estrogen receptor agonist	0.44	0	36.78	46.57	0	-42.12	34.46	0	13.95	0	0.88
BRD-K75615183	talipexole	adrenergic receptor agonist, dopamine receptor agonist, dopamine autoreceptor agonist, serotonin receptor antagonist	DRD2, HTR3A		0.43	25.59	9.56	0	-16.35	14.98	-25.85	-30.72	21.67	0	0.85
BRD-A09056319	alfuzosin	adrenergic receptor antagonist	ADRA1A, ADRA1D, ADRA1B, KCNH2		0.39	0	0	15.48	-23.17	12.62	27.64	-20.42	7.09	0	0.78
BRD-K71534238	GW-9508	Free Fatty Acid Receptor 1 (FFAR1; GPR40) Agonists, G protein coupled receptor agonist, G-protein coupled receptor agonist	FFAR4, FFAR1		0.39	-5.88	5.15	12.71	48.66	-8.32	38.41	-3.12	-4.08	0	0.78
BRD-K63923597	barasertib	Aurora kinase inhibitor, mitotic inhibitor, protein kinase inhibitor	AURKB, AURKC	Aurora kinase inhibitor	0.34	0	-40.08	89.49	7.23	0	42.47	-3.13	0	41.38	0.67
BRD-K50859149	sulfafurazole	endothelin receptor antagonist, FOLP inhibitor		Dihydrofolate reductase inhibitor	0.31	0	2.46	0	66.52	-12.72	22.14	-45.46	26.79	0	0.63
BRD-K67080878	milrinone	phosphodiesterase inhibitor	PDE3A, PDE2A, PDE3B, PDE5A		0.3	36.94	-39.51	0	10.93	23.53	0	0	4.15	0	0.6
BRD-K60038276	irbesartan	angiotensin receptor antagonist, liver bile acid transporter inhibitor	AGTR1, JUN, SLC10A1	Angiotensin receptor antagonist	0.3	-70.71	46.87	18.06	9.66	-12.12	55.77	0	0	0	0.6
BRD-K57304726	PRE-084	alpha receptor agonist, sigma receptor agonist	SIGMAR1		0.26	-99.16	27.75	0	0	-41.43	0	5.45	9.19	23.31	0.53
BRD-K81473089	tacrine	acetylcholinesterase inhibitor, acetylcholine release stimulant, butyrylcholinesterase inhibitors, potassium channel antagonist	ACHE, BCHE		0.25	10.15	4.14	43.76	0	0	-65.69	-69.85	64.09	NaN	0.25
BRD-K52075715	oxibendazole	DNA polymerase inhibitor, tubulin inhibitor	TUBB, TUBB4B	Tubulin inhibitor	0.25	5.89	0	0	0	0	58.2	21.83	-26.26	91.79	0.49
BRD-K06712146	YM-90709	IL5 inhibitor, interleukin receptor antagonist	CSF2RB, IL5RA		0.25	-7.22	0	29.95	-52.15	81.56	53.13	0	5.24	-35.22	0.49
BRD-K31920458	mestranol	estrogen receptor agonist	ESR1		0.25	10.59	58.01	-10.2	0	0	98.09	0	10.02	-81.25	0.49
BRD-K78126613	menadione	CDC inhibitor, mitochondrial DNA polymerase inhibitor, phosphatase inhibitor, pyruvate kinase isozyme inhibitor	AOX1, BGLAP, F10, F2, F7, F9, GGCX, NQO1, NQO2, PKM, PROC, PROS1, PROZ, VKORC1, VKORC1L1		0.23	35.58	3.57	40.72	0	0	-10.81	-31.1	9.86	0	0.46
BRD-K67511046	naloxone	opioid receptor antagonist	OPRM1, OPRK1, OPRD1, CREB1, ESR1, TLR4		0.21	0	18.52	-3.15	15.05	-22.37	0	15.38	16.65	NaN	0.21
BRD-K22031190	diflunisal	cyclooxygenase inhibitor, prostanoid receptor inhibitor	PTGS2, PTGS1		0.19	0	-3.8	50.54	8.67	14.23	-64.91	7.91	-13.19	0	0.39
BRD-K59962020	CHEMBL-374350	NFkB pathway inhibitor			0.19	8.56	-70.83	-6.84	75.33	-30.62	18.1	0	0	28.62	0.39
BRD-A19736161	ondansetron	serotonin receptor antagonist	HTR3A, CYP2D6, CYP3A5, HTR1A, HTR1B, HTR3B, HTR4, OPRM1		0.17	0	37.05	-4.23	5.31	-2.7	-13.07	7.15	15.05	0	0.35
BRD-K39339537	epirizole	cyclooxygenase inhibitor	PTGS1, PTGS2		0.17	22.82	33.03	4.23	-11.44	16.65	0	0	-13.52	0	0.35
BRD-A49160188	donepezil	acetylcholinesterase inhibitor	ACHE, HTR2A		0.16	1.87	-60.86	30.53	34.22	-15.08	0	0	44.4	0	0.32
BRD-K72703948	ZM-447439	Aurora kinase inhibitor	AURKA, AURKB	Aurora kinase inhibitor	0.14	0	96.28	0	19.85	0	0	0	10.6	33.04	0.28
BRD-K04466929	Merck60	HDAC inhibitor	HDAC1, HDAC2		0.14	0	31.79	64.62	31.24	-74.65	0	8.26	0	-55.77	0.28
BRD-K51350053	toremifene	selective estrogen receptor modulator (SERM), estrogen receptor antagonist	ESR1, CYP3A5		0.13	0	-1.95	-5.35	-71.65	40.34	-5.02	2.5	94.05	67.4	0.25
BRD-K70693222	BRD-K70693222	CLK inhibitor, dual specificity tyrosine-(Y)-phosphorylation regulated kinase inhibitor	CLK1, CLK4, DYRK1A		0.13	11	-5.38	35.9	0	32.15	-29.61	0	11.64	0	0.25
BRD-A95869247	indapamide	carbonic anhydrase inhibitor, thiazide diuretic	KCNQ1, CA7, KCNE1, SLC12A3	Na-K-Cl transporter inhibitor	0.11	0	5.99	0	-29.66	-57.27	61.29	26.58	6.51	NaN	0.11
BRD-K76723084	isotretinoin	retinoid receptor agonist, microbial collagenase inhibitor, protein synthesis inhibitor, RAR agonist	CYP2B6, CYP2C19, CYP2C8, CYP3A5, CYP3A7, NR2C2, PPARD, RARA, RARB, RARG, RORB, RORC	Retinoid receptor agonist	0.1	14.42	3.98	0	76.28	-55.13	-39.45	0	12.94	0	0.21
BRD-A49447682	desoximetasone	glucocorticoid receptor agonist	NR3C1, PLA2G1B		0.1	0	19	0	45.43	15.54	0	-25.28	12.57	-25.84	0.21
BRD-K45033733	famciclovir	DNA polymerase inhibitor, DNA directed DNA polymerase inhibitor		DNA polymerase inhibitor	0.1	0	-41.83	0	3.92	49.35	14.15	4.51	0	0	0.21
BRD-K11717138	benzbromarone	calcium-activated chloride channel blocker, uric acid diuretic	ABCC1, SLC22A12		0.1	5.84	-63.91	0	15.18	-28.37	51.22	16.07	-9.1	0	0.2
BRD-K12219985	glipizide	sulfonylurea, ATP channel blocker, ATP-sensitive potassium channel antagonist, insulin secretagogue	ABCC8, KCNJ10, KCNJ11, PPARG	KCNJ11 modulator	0.09	0	5.6	63.74	-4.15	14.46	-12.53	30.24	-15.43	0	0.18
BRD-K91290917	amodiaquine	histamine N-methyltransferase inhibitor	HNMT, CYP2C8		0.09	9.18	0	10.8	0	45.47	-56.16	0	0	49	0.18
BRD-K00610438	altanserin	serotonin receptor antagonist, collagen stimulant	HTR2A, HTR2C		0.09	7.95	4.38	0	26.43	16.27	0	-22.59	-7.39	-45.59	0.18
BRD-K24023109	diltiazem	L-type calcium channel blocker, calcium channel antagonist, calcium channel blocker	CACNA1C, CACNA1S, CACNA2D1, CACNG1, CYP3A5, CYP3A7, HTR3A, KCNA5		0.05	4.37	9.6	38.68	-13.58	-48.32	0	0	6.71	0	0.11
BRD-K64610608	EMF-bca1-57	caspase inhibitor	CASP3		0.05	10.51	0.81	-21.53	4.7	46.49	0	0	-13.36	0	0.11
BRD-K06753942	nobiletin	MEK phosphorylation inhibitor, nitric oxide synthase expression inhibitor, P glycoprotein inhibitor, tyrosinase inhibitor	ABCB1, MAP2K1, TYR		0.05	-17.71	1.26	0	0	9.86	43.13	0	3.71	-65.37	0.1
BRD-A09094913	strychnine	acetylcholine receptor antagonist	GLRA1, CHRM1, CHRM2, CHRM3, CHRM4, CHRM5, CHRNA10, CHRNA9, GLRA2, GLRA3, GLRB		0	-47.47	7.09	-34.14	-51.93	0	0	0	33.37	59.62	-0.56
BRD-K99621550	tubocurarine	acetylcholine receptor antagonist	CHRNA2, HTR3A, ACHE, HTR3B, KCNN1, KCNN2, KCNN3, ZACN		0	0	-71.67	58.39	38.96	0	0	0	22.26	0	0.25
BRD-K42095107	daidzein	estrogen receptor agonist	ESRRA, ESRRB, ESRRG, TRPC5	Estrogen receptor agonist	0	-39.36	0	25.24	0	0	0	6.4	0	NaN	0
BRD-K61269089	daphnetin	protein kinase inhibitor			0	0	0	-33.74	0	-50.87	0	11.23	-69.15	NaN	-3.54
BRD-A18620900	estriol	estrogen receptor agonist, estrogen receptor antagonist	ESR1, ESR2	Estrogen receptor agonist	0	0	0	0	-56.55	-73.3	-96.94	0	0	NaN	-11.87
BRD-A30205217	ethotoin	anticonvulsant	SCN5A		0	-16.15	0	-24.69	0	0	0	21.71	-64.69	NaN	-0.67
BRD-K61951118	FG-7142	GABA benzodiazepine site receptor inverse agonist			0	0	0	14.93	0	-87.05	0	0	0	NaN	0
BRD-A13133631	fluorometholone	corticosteroid agonist, glucocorticoid receptor agonist	NR3C1	Glucocorticoid receptor agonist	0	-43.09	0	0	65.16	66.39	-58	-26.78	0	NaN	-7.37
BRD-A73859745	glycodeoxycholic-acid	apoptosis activator			0	-19.75	0	0	32.99	0	0	-17.46	0	NaN	0
BRD-A09539288	homatropine	acetylcholine receptor antagonist	CES1, CHRM1		0	73.77	0	0	0	-21.8	0	-79.4	0	NaN	0
BRD-A78303415	hyoscyamine	acetylcholine receptor inhibitor	CHRM1, CHRM2, CHRM3, CHRM4		0	-24.59	0	0	19.25	0	0	0	31.97	NaN	0
BRD-A37776212	ICI-204448	opioid receptor agonist	OPRK1		0	43.53	0	-80.85	0	87.23	-70.03	0	-27.79	NaN	-10.62
BRD-K38436528	imipramine	norepinephrine reputake inhibitor, serotonin reuptake inhibitor, Sodium Channel Blockers	SLC6A2, SLC6A4, CHRM2, ADRA1A, ADRA1B, ADRA1D, CHRM1, CHRM3, CHRM4, CHRM5, CYP2C19, DRD1, DRD2, DRD5, HRH1, HTR1A, HTR2A, HTR2C, HTR6, HTR7, KCND2, KCND3, KCNH1, KCNH2, SLC6A3	Norepinephrine reuptake inhibitor	0	0	19.63	-63.69	23.58	-83.38	0	0	0	NaN	0
BRD-A16700644	isoxsuprine	adrenergic receptor agonist	ADRB2	Beta-adrenergic receptor agonist	0	26.37	0	50.92	-85.97	-58.19	57.27	0	0	NaN	1.94
BRD-K13211965	L-741742	dopamine receptor antagonist	DRD4, DRD3, SCN1A, SCN3A		0	0	0	0	0	-43.07	0	-49.15	0	NaN	0
BRD-A30435184	metergoline	dopamine receptor agonist, serotonin receptor antagonist, prolactin inhibitor	DRD2, HTR1A, HTR1B, HTR1D, HTR1E, HTR1F, HTR2A, HTR2B, HTR2C, HTR5A, HTR6, HTR7	Serotonin receptor antagonist	0	-30.17	0	0	0	14.62	0	15.29	0	NaN	0
BRD-A65280694	molindone	dopamine receptor antagonist	DRD2, HTR2A, CHRM1, DRD5, HRH1, HTR1A		0	-15.61	10.92	43.43	0	-16.39	0	0	8.9	NaN	0.03
BRD-K21548250	moracizine	sodium channel blocker	SCN5A		0	-77.18	13.4	0	0	0	-38.71	0	11.84	NaN	0
BRD-K41143549	BRD-K41143549	glutamate receptor antagonist			0	-17.5	0	-17.23	-15.19	30.67	0	0	21.57	NaN	-2.17
BRD-K88172511	naltrexone	opioid receptor antagonist, opioid receptor ligand	OPRK1, OPRM1, OPRD1, SIGMAR1		0	-55.7	-14.93	1.4	46.37	-14.25	0	6.02	0	0	0.11
BRD-A59303141	quinethazone	diuretic	CA1, CA2, SLC12A1, SLC12A2, SLC12A3	Na-K-Cl transporter inhibitor	0	72.15	0	-32.24	24.94	35.42	0	-70.47	0	NaN	1.34
BRD-K86600316	RS-79948	adrenoreceptor antagonist			0	0	0	-18.35	0	21.58	63.65	0	63.96	NaN	0.56
BRD-K27141178	SB-203186	serotonin receptor antagonist	HTR4		0	0	40.25	53.89	-37.9	0	87.94	-36.81	-46.51	NaN	6.89
BRD-K55748775	SCH-28080	ATPase inhibitor, potassium-competitive acid antagonist	ATP4A		0	0	0	22.96	61.55	-22.51	-80.39	60.26	-16.04	NaN	2.78
BRD-A91992993	siguazodan	histamine receptor antagonist, phosphodiesterase inhibitor	PDE3A		0	-26.49	45.39	0	0	0	0	0	10.77	NaN	0
BRD-K46211610	tolazoline	adrenergic receptor antagonist	ADRA2A, ADRA2B, ADRA2C, ADRA1A, HRH1, HRH2		0	-26.84	56.98	-30.74	0	21.12	-28.54	24.92	9.22	NaN	-2.92
BRD-A30717181	triamcinolone	antiinflammatory agent, corticosteroid agonist, corticosteroid binding globulin binder, corticosteroid hormone receptor agonist, cytochrome P450 inhibitor, glucocorticoid receptor agonist, immunosuppressant, immunosuppressive agent	NR3C1, CYP3A5, CYP3A7, SERPINA6		0	-44.3	59.07	-38.46	0	-55.43	0	75.78	34.25	NaN	-3.3
BRD-K11742128	triprolidine	histamine receptor antagonist	HRH1		0	-22.69	22.94	79.2	0	-53.52	0	0	67.9	NaN	3.03
BRD-K47207162	zimelidine	serotonin uptake inhibitor	SLC6A4, MAOA, MAOB		0	-32.73	46.94	0	0	-66.43	0	0	-30.68	NaN	-1.34
BRD-A47513740	calyculin	protein phosphatase inhibitor	PPP1CA, PPP1CC, PPP2CA		0	0	0	0	0	0	0	-71.71	0	NaN	0
BRD-K56231354	triprolidine	histamine receptor antagonist	HRH1		0	10.1	-10.57	0	-34.7	24.6	0	0	61.15	NaN	0.56
BRD-A18763547	BAX-channel-blocker	cytochrome C release inhibitor	BAX		0	0	-35.09	0	30	0	0	-84.69	0	89.71	0
BRD-K19295594	gossypol	BCL inhibitor, MCL1 inhibitor, 11-beta hydroxysteroid dehydrogenase inhibitor, growth factor receptor modulator, lipid peroxidase inhibitor	BCL2, BCL2L1, MCL1, BCL2L2, CTGF, EGF	BCL inhibitor	0	-46.92	0	0	-62.41	0	0	23	-76.81	64.99	-1.3
BRD-K36927236	glibenclamide	sulfonylurea, ATP channel blocker, ATP-sensitive potassium channel antagonist, biguanide, gluconeogenesis inhibitor, insulin secretagogue, insulin sensitizer, TRPA1 agonist	KCNJ11, ABCC8, CFTR, KCNJ5, KCNJ8, ABCA1, ABCB11, ABCC9, CPT1A, KCNJ1, SLCO2B1, TRPA1		0	0	4.47	29.6	0	-13.04	0	-4.07	0	0	0
BRD-K96354014	nifedipine	calcium channel blocker, L-type calcium channel blocker	CACNA1C, CACNA1D, CACNA1S, CACNA2D1, CACNA1F, CACNA1H, CACNB2, CALM1, CYP3A5, GLRA1, GLRA3, GLRB, KCNA1, KCNA5, NR1I2, TRPM3		0	31.46	-79.05	-35.04	8.7	0	-5.45	24.15	0	0	-0.02
BRD-K30064966	BRD-K30064966	caspase activator	CASP3		0	0	0	-44.74	0	-92.13	-17.49	0	69.1	0	-0.64
BRD-A67373739	AICA-ribonucleotide	adenosine release stimulant, AMPK stimulant	ATIC, PRKAA1		0	-60.41	0	0	-40.31	28.02	20.49	0	-49.28	0	-0.92
BRD-K01976263	emetine	protein synthesis inhibitor	RPS2		0	0	-50.6	0	0	0	0	0	0	0	0
BRD-A68631409	evodiamine	ATPase inhibitor, TRPV agonist	TRPV1		0	-29.94	-90.12	0	0	-6.83	0	0	0	0	-0.35
BRD-K48692744	NU-1025	PARP inhibitor, DNA dependent protein kinase inhibitor	PARP1		0	48.13	0	23.47	0	0	0	-5.55	-12.24	0	0
BRD-K92991072	PAC-1	caspase activator	CASP3		0	0	-46.71	0	50.44	74.31	64.9	0	0	-50.66	1.9
BRD-K02407574	parbendazole	tubulin inhibitor	TUBB	Tubulin inhibitor	0	-33.4	77.93	0	-60.61	69.36	-23.59	0	0	65.42	2.61
BRD-K01292756	pimozide	dopamine receptor antagonist, dopamine receptor, opioid receptor antagonist, serotonin receptor antagonist	DRD2, DRD3, CACNA1I, CALM1, HRH1, HTR1A, HTR2A, KCNA10, KCNH2	Dopamine receptor antagonist	0	0	-49.73	28.1	10.75	45.43	1.95	-6.15	0	-49.44	-0.07
BRD-A45889380	mepacrine	NFkB pathway inhibitor, cytokine production inhibitor, TP53 expression enhancer, acetylcholinesterase inhibitor, AKT inhibitor, apoptosis stimulant, DNA inhibitor, mTOR inhibitor, phospholipase inhibitor, PI3K inhibitor, secretory phospholipase inhibitor, TP53 activator	TP53, AKT1, MTOR, NFKB1, PLA2G1B, PLA2G2A, PLA2G2D, PLA2G4A, PLA2G6, PLCL1	NFkB pathway inhibitor	0	0	7.53	39.51	58.14	0	-15.4	0	0	0	0.21
BRD-K53855319	SRT-1720	SIRT activator	SIRT1		0	64.17	-68.67	0	0	86.1	93.34	0	0	-23.66	1.13
BRD-K74236984	UNC-0321	histone lyinse methyltransferase inhibitor, histone lysine methyltransferase inhibitor	EHMT2		0	0	-11.75	84.4	0	89.74	0	95.25	-32.16	-57.48	1.73
BRD-K71799949	carbamazepine	potassium channel modulator, Sodium Channel Blockers, sodium channel blocker, voltage-gated sodium channel blocker	ABCB1, CYP1A2, CYP3A4, SCN1A, SCN3A, SCN5A		0	5.4	9.3	0	0	0	0	0	0	20.89	0.08
BRD-K09907482	PRL-3-inhibitor-I	PRL phosphatase inhibitor, tyrosine phosphatase inhibitor	PTP4A3		0	38.29	0	0	0	0	49.11	33.58	0	-30.9	0.74
BRD-K59184148	SB-216763	glycogen synthase kinase inhibitor	GSK3B, CCNA2, CDK2, GSK3A	Glycogen synthase kinase inhibitor	0	22.99	0	0	-68.44	0	-97.3	-97.6	0	0	-3.71
BRD-K93754473	tamoxifen	estrogen receptor antagonist, selective estrogen receptor modulator (SERM), estrogen receptor agonist, estrogen receptor modulator, PKC inhibitor	ESR1, ESR2, CYP3A5, EBP, GPER1, PRKCA, PRKCB, PRKCD, PRKCE, PRKCG, PRKCI, PRKCQ, PRKCZ		0	-32.18	3.59	0	0	0	0	0	82.3	0	0
BRD-K27316855	calcitriol	vitamin D receptor agonist, hypercalcaemic agent	VDR, CYP3A5		0	15.29	11.54	0	0	-62.26	0	0	-50.39	0	0
BRD-K91623615	ABT-751	tubulin inhibitor, dihydropteroate synthase inhibitor, microtubule inhibitor, PABA antagonist, tubulin polymerisation inhibitor	TUBB	Tubulin inhibitor	0	-34.7	-47.37	0	0	0	65.21	0	0	-27.31	-0.8
BRD-K50128260	sildenafil	phosphodiesterase inhibitor	PDE5A, PDE6G, PDE6H, SLCO1B1, SLCO1B3		0	84.6	-50.06	0	0	0	87.81	-51.86	0	-57.13	-1.37
BRD-K28360340	TW-37	BCL inhibitor, MCL1 inhibitor	BCL2, BCL2L1, MCL1	BCL inhibitor	0	0	0	0	0	0	89.24	-41.64	0	0	0
BRD-K59222562	BRD-K59222562	CLK inhibitor, dual specificity tyrosine-(Y)-phosphorylation regulated kinase inhibitor, dual-specificity tyrosine-(Y)-phosphorylation regulated kinase 1B inhibitor	CLK1, CLK4, DYRK1A, DYRK1B		0	17.99	0	0	0	NaN	-67.62	0	60.11	89.82	4.62
BRD-A18279961	BRD-A18279961	pyruvate kinase isozyme activator	PKM		0	-46.47	-46.51	-51.26	0	NaN	83.52	0	79.14	0	-6.34
BRD-K24127443	BRD-K24127443	lipoxygenase inhibitor			0	0	0	-75.43	0	0	0	87.99	32.9	0	0
BRD-K35133769	BRD-K35133769	lipoxygenase inhibitor			0	0	-21.19	0	22.92	0	0	0	45.67	0	0
BRD-K30649484	mafenide	carbonic anhydrase inhibitor, unidentified pharmacological activity	CA6, CA12, CA14, CA2, CA4, CA9		0	-38.92	49.63	0	46.65	97.06	-54.96	0	-24.08	0	3.95
BRD-K39823328	VU-0366037-2	glutamate receptor modulator	GRM4		0	-22.07	0	-94.31	0	71.52	0	0	0	0	0
BRD-K74501079	azithromycin	50S ribosomal subunit inhibitor, protein synthesis inhibitor	MLNR		0	15.01	-68.22	77.35	-23.52	92.53	0	0	-22.95	0	-3.33
BRD-A69512159	carbidopa	aromatic L-amino acid decarboxylase inhibitor, dopa decarboxylase (aromatic L-amino acid decarboxylase) inhibitor	DDC		0	0	13.14	0	0	0	0	0	0	-39.26	0
BRD-K02637541	celecoxib	cyclooxygenase inhibitor, caspase activator	PTGS2, CA12, CASP3, CYP2C19, PDPK1		0	0	-65.12	0	0	17.04	11.8	0	-9.82	8.68	0.03
BRD-A42571354	cetirizine	histamine receptor antagonist	HRH1		0	8.32	0	24.05	-13.07	0	-4.7	-29.61	0	0	-0.07
BRD-A47598013	citalopram	serotonin reuptake inhibitor, serotonin uptake inhibitor	SLC6A4, SLC6A2		0	0	-16.15	5.79	-19.19	-99.24	0	71.86	0	0	-0.9
BRD-K27721098	clopidogrel	purinergic receptor antagonist, platelet aggregation inhibitor, purinergic receptor inhibitor	P2RY12, CYP2B6, CYP2C19, CYP3A5		0	28.52	18.05	0	61.04	0	0	0	0	0	2.42
BRD-K05673000	dicloxacillin	bacterial cell wall synthesis inhibitor		Bacterial cell wall synthesis inhibitor	0	-2.61	0	0	-60.28	81.11	0	0	11.02	86.74	1.48
BRD-A16998493	etodolac	cyclooxygenase inhibitor, TRPV agonist	PTGS2, PTGS1, RXRA, TRPV1		0	0	18.15	0	45.19	0	NaN	0	0	0	0
BRD-K55070890	thiothixene	dopamine receptor, dopamine receptor antagonist	HTR2A, DRD1, DRD2, HRH1		0	0	0	0	0	0	0	0	0	0	0
BRD-K41410256	balsalazide	cyclooxygenase inhibitor, prostanoid receptor inhibitor, thromboxane receptor antagonist	PTGS1, PTGS2, ALOX5, PPARG		0	0	0	0	0	0	0	0	-80.56	0	0
BRD-K67783091	haloperidol	dopamine receptor antagonist	DRD2, DRD1, DRD3, HTR2A, CYP3A7, DRD4, DRD5, GRIN2B, HRH1, HTR1A, HTR1D, HTR2B, HTR7, KCNH1		0	0	0	20.41	-8.08	0	-55.69	-5.83	15.67	0	-0.03
BRD-A66435872	HTMT	histamine receptor agonist	HRH4		0	0	-2.07	26.91	0	-14.01	0	19.32	14.83	0	0.02
BRD-K12102668	nialamide	monoamine oxidase inhibitor	COMT, MAOA, MAOB		0	0	65.85	0	35.45	-54.18	0	0	-5.85	-36.17	-0.32
BRD-K67637637	olopatadine	histamine receptor antagonist, histamine blocker, mediator release inhibitor	HRH1, S100A1, S100A12, S100A13, S100A2, S100B		0	-54.37	0	0	0	0	0	0	-32.56	0	0
BRD-A01826957	xanthinol	vasodilator			0	0	-29.41	0	0	0	0	0	69.97	0	0
BRD-A70083328	secnidazole	acetylcholinesterase inhibitor, microtubule inhibitor			0	-1.02	-30.14	0	0	0	NaN	0	11.02	NaN	-0.11
BRD-K98530306	clonidine	adrenergic receptor agonist	ADRA2A, ADRA2B, ADRA2C, ADRA1A, ADRA1B, ADRA1D		0	0	0	34.85	0	0	3.62	0	0	9.7	0.07
BRD-K02130563	panobinostat	HDAC inhibitor, apoptosis stimulant, cell cycle inhibitor	HDAC1, HDAC2, HDAC3, HDAC4, HDAC6, HDAC7, HDAC8, HDAC9	HDAC inhibitor	0	0	0	0	0	-25.52	0	-58.64	-12.39	0	-0.25
BRD-K26818574	BIX-01294	DNA methyltransferase inhibitor, histone lyinse methyltransferase inhibitor, histone lysine methyltransferase inhibitor	EHMT1, EHMT2		0	0	0	0	61.2	0	0	-49.43	0	NaN	0
BRD-K07403598	CAY-10470	NFKB pathway inhibitor	NFKB1, TNF		0	53.32	0	47.56	0	-69.22	-72.88	0	0	NaN	0
BRD-K00656370	6-aminochrysene	inhibitor of transferase activity			0	0	-20.45	0	0	0	0	0	0	NaN	0
BRD-A66395008	parthenolide	NFkB pathway inhibitor, adiponectin receptor agonist	ADIPOR2, IKBKB, RELA		0	0	0	75.78	0	67.3	89.12	0	-47.44	0	4.05
BRD-K79254416	decitabine	DNA methyltransferase inhibitor, antimetabolite, DNA methylase inhibitor	DNMT1		0	0	24.58	0	24.84	0	0	0	29.22	0	0.25
BRD-K97056771	HY-11007	Abl kinase inhibitor, Bcr-Abl kinase inhibitor	ABL1, BCR		0	-43.02	0	17.26	0	0	60.23	0	-26.44	0	0
BRD-K71823332	epothilone-a	microtubule stabilizing agent			0	-88.56	0	0	52.14	0	59.29	0	-50.79	54.7	4.44
BRD-K47832606	floxuridine	DNA synthesis inhibitor, MDCK inhibitor, PEPT1 inhibitor, pyrimidine antagonist	TYMS		0	-9.72	54.02	0	79.31	0	0	0	41.18	0	1.9
BRD-K31553034	zibotentan	endothelin receptor antagonist	EDNRA		0	-4.87	55.68	0	0	0	0	0	27.87	0	0
BRD-K19416115	sitagliptin	dipeptidyl peptidase inhibitor, HMGCR inhibitor, insulin secretagogue, tumor necrosis factor expression inhibitor	DPP4, CYP2C8, FASLG, HMGCR, SLC22A8		0	17.48	41.9	0	33.32	0	0	-89.56	-65.91	-56.95	-8.77
BRD-K22096725	ALW-II-49-7	ephrin inhibitor	DDR1, EPHA2, EPHA4, EPHA7, EPHB2, EPHB4, EPHB6		0	-20.68	44.86	67.5	-35.26	0	0	0	0	60.21	7.67
BRD-A45664787	iloprost	platelet aggregation inhibitor, prostanoid receptor agonist, prostacyclin analog	PTGIR, PTGER1, PTGER2, PDE4A, PDE4B, PDE4C, PDE4D, PLAT, PTGDR, PTGER3, PTGER4, PTGFR, TBXA2R		0	-36.13	39.6	-64.76	47.88	0	0	0	-17.42	81.11	2.29
BRD-A02333338	cyclopamine	smoothened receptor antagonist, hedgehog pathway inhibitor	SMO, DHH, IHH, PTCH1		0	0	0	0	57.51	40.31	64.71	-61.8	0	0	6.49
BRD-A32161980	carbetocin	analogue of oxytocin	OXTR		0	-37.88	0	0	-42.36	0	0	-57.4	38.53	45.94	-5.19
BRD-K50140147	NVP-TAE684	ALK tyrosine kinase receptor inhibitor, ALK tyrosine kinase receptor mutant inhibitor, leucine rich repeat kinase inhibitor	ALK, INSR		0	47.41	0	72.52	83.11	-66	-22.73	-55.7	0	0	2.87
BRD-K92723993	imatinib	PDGFR tyrosine kinase receptor inhibitor, Bcr-Abl kinase inhibitor, KIT inhibitor, Abl kinase inhibitor, apoptosis stimulant, breast cancer resistance protein inhibitor, colony stimulating factor receptor inhibitor	ABL1, KIT, PDGFRA, BCR, CSF1R, PDGFRB, ABCG2, CYP2C19, CYP2C8, CYP3A5, DDR1, NTRK1, RET		0	-4.34	44.68	-95.37	39.25	75.96	0	-22.08	0	0	0.7
BRD-K71512533	SNS-314	Aurora kinase inhibitor	AURKA, AURKB, AURKC	Aurora kinase inhibitor	0	0	-31.69	35.22	-16.58	0	0	96.55	0	-40.42	-2.04
BRD-K06080977	eicosatetraynoic-acid	cyclooxygenase inhibitor, lipoxygenase inhibitor	ALOX12, PPARA, PPARG, PTGS1		0	61.02	-23.63	0	0	0	0	0	32.08	0	0
BRD-K17823458	danoprevir	HCV inhibitor, serine protease inhibitor			0	-35.59	-16.23	0	44.52	0	0	0	-23.62	0	-4.02
BRD-A26199074	calmidazolium	calcium channel blocker, calmodulin antagonist	ATP2B1, PDE1A		0	-40.85	-39.85	0	0	NaN	0	0	-62.33	0	-8.25
BRD-A37837077	cyclazosin	adrenergic receptor antagonist	ADRA1B, ADRA1A, ADRA1D		0	0	39.38	0	28.56	0	-67.93	0	0	0	0
BRD-K98426715	tubacin	HDAC inhibitor	HDAC6		0	9.61	0	52.56	-77.37	0	0	0	0	-68.41	0
BRD-A25576662	streptozotocin	DNA alkylating drug	SLC2A2		0	16.15	-14.46	25.33	0	0	63.23	0	-31.45	NaN	5.92
BRD-A29644307	nomifensine	norepinephrine-dopamine reuptake inhibitor	SLC6A2, SLC6A3, DRD2, MAOA, MAOB, MPO		0	-7.8	-29.32	0	0	0	0	0	-9.99	NaN	-2.26
BRD-A64479082	quinidine	cytochrome P450 inhibitor, P glycoprotein inhibitor, sodium current blocker	SCN5A, ABCB1, CYP2D6, KCNA5, KCNA7, KCNH1, KCNH2, KCNH5, KCNK1, KCNK6, SLC29A4	Sodium channel blocker	0	-39.63	13.08	0	0	0	67.76	0	0	NaN	0
BRD-A82307304	atorvastatin	HMGCR inhibitor, dipeptidyl peptidase inhibitor, tumor necrosis factor expression inhibitor	HMGCR, DPP4, AHR, CYP3A5, FASLG		0	51.47	-49.13	0	0	45.61	-43.4	0	58.64	NaN	7.84
BRD-K04389336	labetalol	adrenergic receptor antagonist	ADRB1, ADRB2, ADRA1A, ADRA1D, ADRA1B		0	33.34	0	0	0	0	0	0	-10.71	NaN	0
BRD-K10852020	tolcapone	catechol O methyltransferase inhibitor, transthyretin amyloid inhibitor	COMT, TTR		0	0	0	0	0	0	0	0	-15.04	NaN	0
BRD-K15502390	nevirapine	non-nucleoside reverse transcriptase inhibitor, reverse transcriptase inhibitor	CYP2B6, CYP2C19, CYP3A4	Reverse transcriptase inhibitor	0	-27.98	-64.12	0	13.9	37.31	0	0	-12	NaN	-0.25
BRD-K34098590	tienilic-acid	sodium/potassium/chloride transporter inhibitor, uric acid diuretic	CYP2C9, SLC12A1, SLC22A12		0	27.78	0	-45.79	-99.14	0	53.47	0	-30.24	NaN	-12.76
BRD-K35573744	erbstatin-analog	EGFR inhibitor, tyrosine kinase inhibitor	EGFR		0	0	32.44	91.18	0	-46.77	0	0	31.6	NaN	7.12
BRD-K37194137	III606050	cytochrome P450 inhibitor			0	0	40.57	0	-80.35	58.7	0	0	-77.02	NaN	0
BRD-K44276885	acarbose	glucosidase inhibitor	GAA, MGAM, AMY2A, SI		0	-20.41	-49.51	0	0	0	90.51	0	-23.69	0	-1.3
BRD-K47679368	bromfenac	cyclooxygenase inhibitor	PTGS1, PTGS2		0	0	0	0	0	-68.56	0	62.05	23.91	NaN	0
BRD-K55301415	abiraterone	17,20 lyase inhibitor, androgen biosynthesis inhibitor, cytochrome P450 inhibitor, steroid sulfatase inhibitor	CYP17A1, CYP11B1		0	37.13	-27.23	0	0	0	0	84.41	0	NaN	0
BRD-K66043364	noscapine	bradykinin receptor antagonist, tubulin polymerization inhibitor, apoptosis stimulant, microtubule inhibitor, tubulin inhibitor	BDKRB2, SIGMAR1		0	0	-97.14	-17.64	0	-61.33	0	0	0	NaN	-5.49
BRD-K66788707	fludarabine	DNA synthesis inhibitor, DNA repair enzyme inhibitor, purine antagonist, ribonucleotide reductase inhibitor	ADA, DCK, POLA1, RRM1, RRM2	DNA synthesis inhibitor, Ribonucleotide reductase inhibitor	0	-30.57	85.65	35.7	-46.35	88.25	0	0	-7.45	NaN	3.59
BRD-K71926323	marbofloxacin	DNA gyrase inhibitor		Bacterial DNA gyrase inhibitor	0	7.83	-32.03	0	0	0	0	0	-78.44	NaN	0
BRD-K98763141	niflumic-acid	cyclooxgenase inhibitor	CLCNKA, PTGS2, ANO1, CLCN1, CLCNKB, KCNQ1, PLA2G1B, PLA2G4A, PTGS1, UGT1A9		0	8.01	0	0	-59.69	85.78	-89.25	0	5.3	NaN	1.97
BRD-A29260609	acebutolol	adrenergic receptor antagonist	ADRB1, ADRB2		0	18.11	-26.86	0	-81.21	0	0	0	-3.99	NaN	-1.98
BRD-A16754160	ampicillin	cell wall synthesis inhibitor	SLC15A1		0	47.6	24.63	0	0	0	39.4	0	0	NaN	5.62
BRD-K68264559	brimonidine	adrenergic receptor agonist	ADRA2A, ADRA2B, ADRA2C, AOX1		0	0	0	92.81	0	-22.58	17.19	0	0	0	0
BRD-K93461745	buspirone	serotonin receptor agonist, serotonin receptor partial agonist	HTR1A, DRD2		0	6.47	36.41	-44.91	-39.43	0	-98.14	0	0	48.52	-0.7
BRD-K63641886	cefuroxime	cell wall synthesis inhibitor		Bacterial cell wall synthesis inhibitor	0	0	-23.58	0	0	52.61	-52.93	0	0	NaN	0
BRD-K37289225	clozapine	serotonin receptor antagonist, dopamine receptor antagonist, adrenergic receptor antagonist	DRD2, DRD4, ADRA1A, ADRA1B, CHRM1, DRD1, DRD3, HRH1, HRH4, HTR1A, HTR1B, HTR1D, HTR1E, HTR2A, HTR2C, HTR6, HTR7, ADRA1D, ADRA2A, ADRA2B, ADRA2C, CALY, CHRM2, CHRM3, CHRM4, CHRM5, CYP2C19, DRD5, HTR1F, HTR2B, HTR3A, HTR5A	Dopamine receptor antagonist, Serotonin receptor antagonist	0	0	16.09	-58.77	0	49.99	-32.82	-20.29	22.05	0	0.32
BRD-K20920669	cromoglicic-acid	immunosuppressant	KCNMA1, S100P		0	60.21	18.2	-44.52	0	0	0	0	-51.07	NaN	0
BRD-A09722536	cyclophosphamide	alkylating agrent, BCL inhibitor, galectin inhibitor	BCL2, CYP2B6, CYP2C19, CYP3A5, LGALS1		0	-42.25	0	0	0	0	-41.82	0	0	NaN	0
BRD-K62363391	dapsone	dihydrofolate reductase inhibitor, dihydropteroate synthase inhibitor, FOLP inhibitor	DHFR	Dihydrofolate reductase inhibitor	0	17.5	0	0	-68.42	-50.3	0	0	-40.03	NaN	-20.71
BRD-K63828191	raloxifene	estrogen receptor antagonist, selective estrogen receptor modulator (SERM), ALK expression enhancer, cholesterol inhibitor, endoglin expression enhancer, estrogen receptor agonist	ESR1, ESR2, ACVRL1, ENG	Estrogen receptor antagonist	0	0	-6.52	0	0	0	0	0	98.9	0	0
BRD-K22662435	ganciclovir	DNA directed DNA polymerase inhibitor, DNA polymerase inhibitor, DNA synthesis inhibitor		DNA polymerase inhibitor	0	0	0	0	0	0	0	0	64.57	NaN	0
BRD-A17655518	ibuprofen	cyclooxygenase inhibitor, NFkB pathway inhibitor	PTGS2, PTGS1, ASIC1, BCL2, CFTR, CYP2C8, FABP2, PLAT, PPARG, SLC5A8, THBD		0	30.61	-12.42	-8.51	-67.77	0	-14.05	17.91	26.16	NaN	0.49
BRD-K91601245	mercaptopurine	immunosuppressant, protein synthesis inhibitor, purine antagonist	HPRT1, IMPDH1, IMPDH2, PPAT		0	-41.11	0	0	-88.08	43.14	0	45.81	40.75	NaN	5.02
BRD-M40783228	mesna	sulfhydryl compound that inactivates toxic metabolites of some chemotherapeutics			0	-9.18	46.74	0	0	0	-81.49	0	70.58	NaN	0
BRD-A07780951	orciprenaline	adrenergic receptor agonist	ADRB2	Beta-adrenergic receptor agonist	0	-70.15	-50.98	0	67.8	25.98	-44.59	0	24.64	NaN	-7.7
BRD-K21680192	mitoxantrone	topoisomerase inhibitor, DNA intercalating drug, HCV inhibitor, immunosuppressant, Pim kinase inhibitor	TOP2A, PIM1	Topoisomerase inhibitor	0	0	0	19.6	0	22.56	0	0	66.77	NaN	2.26
BRD-A29734509	disopyramide	voltage-gated sodium channel blocker	SCN5A, CHRM1, CHRM2, CHRM3, KCND2, KCND3, KCNH2		0	0	0	6.75	0	-22.74	0	3.84	-3.54	0	0
BRD-A65013509	oxybutynin	acetylcholine receptor antagonist	CHRM3, CHRM1, CHRM2, CHRM4		0	39.19	33.89	97.03	-91.36	0	-63.76	0	-34.27	NaN	9.18
BRD-A62326914	paroxetine	cyclophilin inhibitor, norepinephrine reputake inhibitor, selective serotonin reuptake inhibitor (SSRI), serotonin reuptake inhibitor, serotonin uptake inhibitor	SLC6A4, CHRM1, CHRM2, CHRM3, CHRM4, CHRM5, HTR2A, SLC6A2		0	0	53.15	-44.86	0	0	0	0	0	NaN	0
BRD-A50157456	terbutaline	adrenergic receptor agonist	ADRB2	Beta-adrenergic receptor agonist	0	28.99	-60.88	0	-69.98	95.91	-56.03	0	60.37	NaN	-20.12
BRD-A79479878	testosterone	androgen receptor (AR) agonist, androgen receptor agonist, testosterone receptor agonist	AR, CYP19A1, CYP2C19, CYP2C8, CYP3A5		0	40.7	45.06	0	0	98.09	0	0	0	NaN	11.22
BRD-A23290232	westcort	corticosteroid		Glucocorticoid receptor agonist	0	-35.14	0	0	-67.91	0	81.35	-56.35	0	NaN	-6.84
BRD-K55930204	phenytoin	sodium channel blocker	ABCB1, CYP2B6, CYP2C19, CYP3A4, SCN1A, SCN2A, SCN5A		0	29.16	0	0	0	52.86	0	0	-38.09	NaN	0
BRD-A44827100	erythromycin	NFkB pathway inhibitor, 50S ribosomal subunit inhibitor, motilin receptor agonist, RPLV inhibitor	CYP3A4, MLNR		0	0	0	51.78	88.49	0	51.46	0	0	NaN	16.66
BRD-K94353609	fluocinolone	corticosteroid agonist, glucocorticoid receptor agonist	NR3C1, SERPINA6	Glucocorticoid receptor agonist	0	12.43	-24.86	-42.63	0	0	0	-68.78	0	NaN	-7.4
BRD-K48168960	propylthiouracil	thyroperoxidase inhibitor	TPO, DIO1		0	7	16.91	0	0	0	-82.27	0	0	NaN	0
BRD-K21520694	sulfacetamide	antibiotic			0	-6.35	-38.13	-67.19	0	0	0	0	1.97	NaN	-4.44
BRD-K11801786	trimidox	antimetabolite, ribonucleoside reductase inhibitor, ribonucleotide reductase inhibitor	RRM1		0	39.52	30.85	0	0	-45.65	0	0	0	NaN	0
BRD-K68132782	terbinafine	fungal squalene monooxygenase inhibitor, squalene epoxidase inhibitor, steroid sulfatase inhibitor	CYP2C19, CYP2C8, SQLE		0	-1.26	-91.88	0	88.18	-35.99	49.91	0	0	NaN	-0.02
BRD-K40645748	mefloquine	acidifying agent non gastric, adenosine receptor antagonist, calmodulin antagonist, hemoglobin antagonist, pannexin inhibitor	ADORA2A, HBA1, PANX1		0	0	-57.05	0	0	0	0	-77.37	-48.21	NaN	-8.88
BRD-K10016611	pyridine-2-aldoxime	acetylcholinesterase inhibitor	ACHE, BCHE		0	-36.9	44.23	0	0	79.54	0	0	-46.05	NaN	0
BRD-K53790871	triamcinolone	antiinflammatory agent, corticosteroid agonist, corticosteroid binding globulin binder, corticosteroid hormone receptor agonist, cytochrome P450 inhibitor, glucocorticoid receptor agonist, immunosuppressant, immunosuppressive agent	NR3C1, CYP3A5, CYP3A7, SERPINA6	Glucocorticoid receptor agonist	0	0	0	0	-64.2	-67.06	0	0	-52.71	NaN	-13.8
BRD-K02265150	amoxapine	adrenergic transmitter uptake inhibitor, dopamine receptor, norepinephrine reputake inhibitor, serotonin receptor antagonist, serotonin reuptake inhibitor, serotonin uptake inhibitor, tricyclic antidepressant	SLC6A2, SLC6A4, HTR2A, HTR6, ADRA1A, ADRA1B, ADRA1D, ADRA2A, ADRA2B, ADRA2C, CHRM1, CHRM2, CHRM3, CHRM4, CHRM5, DRD1, DRD2, DRD3, DRD4, GABRA1, GABRA2, GABRA3, GABRA4, GABRA5, GABRA6, GABRB1, GABRB2, GABRB3, GABRD, GABRE, GABRG1, GABRG2, GABRG3, GABRP, GABRQ, HRH1, HRH4, HTR1A, HTR1B, HTR2B, HTR2C, HTR3A, HTR7, SLC6A3	Norepinephrine reuptake inhibitor	0	5.84	13.13	-43.46	53.28	-24.88	-61.11	0	0	80.46	-0.11
BRD-K86434416	selegiline	monoamine oxidase inhibitor, superoxide dismutase stimulant	MAOB, MAOA, CYP2B6, CYP2C19		0	-37.96	18.77	0	-25.61	0	0	0	0	NaN	0
BRD-K92049597	triamterene	sodium channel blocker	SCNN1A, SCNN1B, SCNN1G, SCNN1D	Sodium channel blocker	0	35.39	-32.94	14.83	-13.96	0	0	0	0	0	0
BRD-A91555231	norepinephrine	adrenergic receptor agonist, DNA inhibitor, free radical scavenger	ADRA1A, ADRA1B, ADRA1D, ADRA2A, ADRA2B, ADRA2C, ADRB1, ADRB3, ADRB2, DRD1, DRD5, PAH, SLC18A1, SLC18A2		0	0	0	0	0	0	0	-50.32	-29.32	NaN	0
BRD-A31312900	montelukast	leukotriene receptor antagonist	CYSLTR1, ALOX5, CYP2C8		0	12.9	-45.39	71.56	-88.87	0	0	0	-46.34	NaN	-9.63
BRD-A67605442	tetrahydrobiopterin	nitric oxide stimulant, nitric oxide synthase stimulant, phenylalanine 4-hydroxylase stimulant, nitric oxide synthase activator	PAH, TH, DBH, NOS3, TPH1		0	0	0	-92.47	0	-49.07	-73.86	0	0	NaN	-11.57
BRD-A79237180	ascorbic-acid	vitamin C, antioxidant	AKR1B1		0	-54.61	0	0	-63.51	44.77	25.77	0	0	NaN	0
BRD-K47323024	methapyrilene	histamine receptor antagonist		HRH1 antagonist	0	-7.84	-57.67	50.35	-63.43	0	34.45	0	5.07	NaN	-0.85
BRD-K88568253	iproniazid	monoamine oxidase inhibitor	MAOA, MAOB		0	8.26	-35.85	0	36.4	0	0	0	-4.03	NaN	0
BRD-K90543092	levonorgestrel	estrogen receptor agonist, glucocorticoid receptor antagonist, progesterone receptor agonist, progesterone receptor antagonist	PGR, AR, CYP2E1, ESR1, SRD5A1	Progesterone receptor agonist	0	-19.85	71.45	99.62	0	0	-61.15	0	-96.6	NaN	-4.31
BRD-K97810537	beclometasone	glucocorticoid receptor agonist, corticosteroid hormone receptor agonist, immunosuppressant	NR3C1, CYP3A5, GPR97, SERPINA6	Glucocorticoid receptor agonist	0	-24.85	0	0	28.89	18.1	20.39	-27.32	-54.87	0	-0.6
BRD-A65282128	cefazolin	cell wall synthesis inhibitor	PON1, SLC22A8		0	0	-21.68	0	0	0	0	0	0	NaN	0
BRD-K86161929	cortisone	glucocorticoid receptor agonist	NR3C1		0	16.4	61.04	0	-43.52	-52.25	0	0	0	NaN	0
BRD-A86044036	flurbiprofen	cyclooxygenase inhibitor	PTGS1, PTGS2		0	0	56.84	0	16.69	0	0	0	0	NaN	0
BRD-K73978287	hydrocortisone	corticosteroid agonist, glucocorticoid receptor agonist, immunosuppressant, interleukin receptor antagonist	ANXA1, NOS2, NR3C1, NR3C2	Glucocorticoid receptor agonist	0	0	-36.1	0	0	0	0	54.46	0	NaN	0
BRD-K90885812	propantheline	acetylcholine receptor antagonist	CHRM1, CHRM2, CHRM3, CHRM4		0	39.4	0	0	0	0	0	0	6.27	NaN	0
BRD-K11905747	spectinomycin	30S ribosomal subunit inhibitor		Bacterial 30S ribosomal subunit inhibitor	0	0	-37.29	0	0	67.79	77.59	0	-3.57	NaN	0
BRD-K93880783	stavudine	DNA directed DNA polymerase inhibitor, nucleoside reverse transcriptase inhibitor, reverse transcriptase inhibitor		Nucleoside reverse transcriptase inhibitor, Reverse transcriptase inhibitor	0	6.2	0	0	-41.33	-83.33	44.53	0	7.02	NaN	0.53
BRD-A36217750	sulfinpyrazone	platelet aggregation inhibitor	ABCC1, ABCC2, FPR1, SLC22A12		0	-27.1	20.24	0	0	-39.5	14.74	-77.66	26.52	NaN	-3.81
BRD-A87848830	bimatoprost	prostanoid receptor agonist	PTGFR, AKR1C3, PTGER1, PTGER3		0	0	24.7	85.74	0	0	0	0	23.24	NaN	5.85
BRD-K11558771	droxinostat	HDAC inhibitor	HDAC6, HDAC8	HDAC inhibitor	0	0	-23.25	0	0	-85.09	-48.69	0	21.23	NaN	-6.81
BRD-K12002134	megestrol	progesterone receptor agonist, DNA inhibitor, HegG2 inhibitor	PGR	Progesterone receptor agonist	0	-22.92	68.99	25.29	0	0	0	0	0	NaN	0
BRD-K35458079	edaravone	free radical scavenger	BCL2		0	-26.2	0	0	0	0	73.29	0	0	NaN	0
BRD-K49519144	LY-2140023	glutamate receptor agonist	GRM3, GRM2		0	-24.14	0	0	0	70.99	60.94	0	13.98	NaN	3.74
BRD-K71289571	zafirlukast	leukotriene receptor antagonist	CYSLTR1, CYSLTR2		0	0	-6.88	11.79	-29.68	-13.68	0	75.73	0	NaN	-0.25
BRD-K75430629	BRD-K75430629	PI3K inhibitor	PIK3CD		0	49.56	0	-79.93	72.72	0	74.82	0	-25.53	NaN	16.5
BRD-A13188892	doxazosin	adrenergic receptor antagonist	ADRA1D, ADRA1A, ADRA1B, CYP2C19, KCNH2, KCNH6, KCNH7		0	4.99	-54.49	0	-33.17	0	30.12	0	9.85	NaN	1.02
BRD-K44497846	enalapril	angiotensin converting enzyme inhibitor, angiotensin receptor blocker	ACE		0	20.91	-30.85	0	0	0	0	73.92	-14.28	NaN	0
BRD-K08273968	griseofulvin	microtubule inhibitor, microtubule stabilizing agent, mitosis inhibitor	KRT12		0	0	0	0	-77.42	-52.85	0	0	22.93	NaN	0
BRD-K83153774	mirtazapine	adrenergic receptor antagonist, serotonin receptor antagonist	ADRA2A, HTR2A, HTR2C, ADRA2C, HTR3A, ADRA1A, ADRA1B, ADRA1D, ADRA2B, ADRB1, ADRB2, DRD1, DRD2, DRD3, DRD5, HRH1, HRH3, HTR2B, HTR7, OPRK1, SLC6A2, SLC6A3, SLC6A4		0	-34.2	61.72	59.45	0	0	0	0	0	NaN	0
BRD-K11433652	aspirin	cyclooxygenase inhibitor, nitric oxide donor, platelet aggregation inhibitor, thromboxane synthase inhibitor, TP53 expression enhancer	PTGS1, PTGS2, TP53, AKR1C1, ASIC3, EDNRA, HSPA5, IKBKB, NFKB1, NFKB2, NFKBIA, PRKAA1, PRKAA2, PRKAB1, PRKAB2, PRKAG1, PRKAG2, PRKAG3, RPS6KA3		0	-26.29	0	0	0	0	-64.56	0	40.4	NaN	0
BRD-K67102207	phenylbutyrate	HDAC inhibitor, cell cycle inhibitor, pharmacological chaperone, pyruvate dehydrogenase kinase inhibitor	CYP3A5, HDAC1		0	0	37.32	68.17	0	0	46.26	0	-36.75	NaN	11.57
BRD-K57631554	aminolevulinic-acid	oxidizing agent	ALAD		0	-25.58	-37.14	0	0	0	0	74.87	0	NaN	0
BRD-A50311610	meclozine	constitutive androstane receptor (CAR) agonist	NR1I3, HRH1		0	0	0	32.85	-27.9	-10.67	-7.41	0	72.49	0	-0.25
BRD-K50398167	meclofenamic-acid	cyclooxygenase inhibitor, prostanoid receptor antagonist	PTGS1, PTGS2, ALOX5, CNR1, KCNQ2, KCNQ3		0	0	0	0	-57.08	0	-7.18	0	15.3	0	0
BRD-K72903603	zidovudine	nucleoside reverse transcriptase inhibitor, reverse transcriptase inhibitor	TERT	Reverse transcriptase inhibitor	0	-24.56	-20.65	23.4	0	0	43.44	0	-50	NaN	-2.26
BRD-A04308630	genipin	aglycone, nitric oxide production inhibitor			0	-37.23	-54.67	-40.15	0	0	0	0	0	NaN	-5.32
BRD-A51382177	fosinopril	angiotensin converting enzyme inhibitor, breast cancer resistance protein inhibitor	ACE, ABCG2		0	0	14.07	-53.67	0	0	0	0	-77.5	NaN	0
BRD-K01612348	meropenem	cell wall synthesis inhibitor			0	-38.21	-3.25	76.47	0	69.54	52.34	0	-10.4	NaN	7.15
BRD-K09900591	caffeic-acid	lipoxygenase inhibitor, HIV integrase inhibitor, NFkB pathway inhibitor, nitric oxide production inhibitor, PPAR receptor modulator, tumor necrosis factor production inhibitor	ALOX5, MIF, RELA, TNF		0	-55.81	64.7	0	0	0	83.34	0	-17.21	NaN	0
BRD-K52522949	NCH-51	HDAC inhibitor	HDAC1, HDAC10, HDAC11, HDAC2, HDAC3, HDAC4, HDAC5, HDAC6, HDAC7, HDAC8, HDAC9	HDAC inhibitor	0	0	0	0	0	0	0	0	13.16	NaN	0
BRD-K74763371	bosentan	endothelin receptor antagonist	EDNRB, EDNRA, ABCB1, CYP2C19, CYP3A4		0	-17.24	0	0	0	99.39	33.51	0	7.35	NaN	2.65
BRD-K78373679	RO-3306	CDK inhibitor	CDK1	CDK inhibitor	0	0	0	0	72.26	-60.36	-86.55	0	57.21	NaN	0
BRD-K94830329	ataluren	CFTR channel agonist, coagulation stimulant, dystrophin stimulant	CFTR, DMD, F8, F9		0	-16.48	0	0	0	74.72	0	0	49.21	NaN	0
BRD-A20239487	atenolol	adrenergic receptor antagonist	ADRB1, ADRB2		0	-64.05	0	82.65	0	0	0	-72.17	15.3	NaN	0
BRD-K70976396	cefoxitin	cell wall synthesis inhibitor			0	17.79	-20.18	75.57	0	0	-70.93	0	-75.09	NaN	-5.71
BRD-K10799896	clobetasol	glucocorticoid receptor agonist	NR3C1, PLA2G1B		0	-67.09	0	0	0	-39.4	84.98	0	-31.63	NaN	-2.68
BRD-A88774919	doxycycline	metalloproteinase inhibitor, 30S ribosomal protein inhibitor, matrix metalloprotease inhibitor, protein arginine deiminase inhibitor	MMP8, MMP1	Bacterial 30S ribosomal subunit inhibitor	0	-51.55	0	-94.93	0	0	0	0	19	NaN	0
BRD-A75479906	rimantadine	acetylcholine channel inhibitor, unidentified pharmacological activity			0	42.46	43.03	66.52	0	0	0	0	0	NaN	5.85
BRD-A13946108	sulindac	ABC transporter expression enhancer, cyclooxygenase inhibitor, NFkB pathway inhibitor	AKR1B1, PTGS1, PTGS2, MAPK3, PPARD, PTGDR2		0	13.76	0	35.98	0	-32.66	0	0	0	NaN	0
BRD-K06335600	tizanidine	adrenergic receptor agonist	ADRA2A, ADRA2B, ADRA2C, CYP1A2, NISCH		0	39.54	0	46.94	0	0	0	0	0	NaN	0
BRD-A76019558	ketoconazole	14-alpha demethylase inhibitor, androgen receptor ligand, aromatase inhibitor, cell wall synthesis inhibitor, cortisol synthesis inhibitor, P glycoprotein inhibitor, sterol demethylase inhibitor	AR, CYP19A1, CYP21A2, CYP2C19, CYP3A5, CYP3A7, KCNA10		0	-50.91	0	0	0	-80.21	0	0	0	NaN	0
BRD-K02123250	JNJ-38877605	hepatocyte growth factor receptor inhibitor, tyrosine kinase inhibitor	MET		0	-12.52	-19.82	0	0	0	0	44.97	0	NaN	0
BRD-K32821942	azathioprine	dehydrogenase inhibitor, immunosuppressant, purine antagonist	HPRT1, IMPDH1, PPAT	IMPDH inhibitor	0	0	0	-7.16	0	57.75	-44.27	10.53	15.56	NaN	0.04
BRD-K23204545	busulfan	DNA damaging, DNA inhibitor			0	-11.35	-73.64	32.23	0	-97.81	0	0	0	NaN	-3.84
BRD-A80638690	floxuridine	DNA synthesis inhibitor, MDCK inhibitor, PEPT1 inhibitor, pyrimidine antagonist	TYMS	DNA synthesis inhibitor	0	-32.5	0	27.87	0	0	0	0	97.2	NaN	0
BRD-K61250553	loperamide	opioid receptor agonist, atrial natriuretic peptide receptor antagonist	OPRM1, OPRD1, CACNA1A, CALM1, CYP2B6, CYP2C8, NPR2, OPRK1, POMC		0	-60.84	0	-10.02	0	0	-28.83	0	24.89	0	-0.01
BRD-K82381502	acetylcholine	neurotransmitter of the peripheral and central nervous systems	ACHE, CHRM1, CHRM2, CHRM3, CHRM4, CHRM5, CHRNA2		0	-27.39	0	0	0	0	0	-62.56	0	NaN	0
BRD-A87606379	nadolol	adrenergic receptor antagonist	ADRB1, ADRB2, ADRB3		0	0	-46.99	0	0	33.81	0	-15.32	-3.01	0	-0.11
BRD-A24228527	ofloxacin	antibiotic that inhibits DNA gyrase, topoisomerase inhibitor	TOP2A		0	-48.06	0	0	-50.92	0	0	0	-15.72	NaN	-12.73
BRD-K93433262	alfacalcidol	hypercalcaemic agent, vitamin D receptor agonist	VDR, CYP27B1, CYP3A5	Vitamin D receptor agonist	0	33.54	-20.35	0	0	0	-65.17	0	-16.25	NaN	-3.03
BRD-A75368507	demeclocycline	30S ribosomal subunit inhibitor		Bacterial 30S ribosomal subunit inhibitor	0	-9.46	90.43	79.6	0	-66.09	0	0	0	NaN	0
BRD-K63630713	etacrynic-acid	not applicable, sodium/potassium/chloride transporter inhibitor	SLC12A1, ATP1A1, SLC12A2		0	0	78.59	-16.47	-68.26	0	-58.33	23.21	78.85	NaN	0.74
BRD-K15262564	mupirocin	isoleucyl-tRNA synthetase inhibitor			0	0	-37.51	0	-61.12	-26.85	0	0	0	NaN	-10.39
BRD-K10995081	perphenazine	dopamine receptor, dopamine receptor antagonist	DRD2, CALM1, DRD1, HRH1, HTR2A, HTR2C, HTR6, HTR7	Dopamine receptor antagonist	0	0	0	-10.63	20.83	32.61	-8.64	-34.84	70.28	0	0.11
BRD-K77987382	mebendazole	acetylcholinesterase inhibitor, microtubule inhibitor, tubulin inhibitor	TUBA1A, TUBB, TUBB4B	Tubulin inhibitor	0	0	-27.07	60.63	0	16.31	-3.29	0	0	0	0
BRD-A55815733	phylloquinone	antifibrinolytic agent, gamma carboxylase enzyme	BGLAP, GGCX		0	0	-24.83	0	67.23	-55.75	0	0	-15.91	NaN	-9.99
BRD-A53952395	prilocaine	anesthetic	SCN5A		0	13.66	0	0	0	0	0	-66.88	-7.15	NaN	0
BRD-A84481105	thioridazine	acetylcholine receptor ligand, dopamine receptor, dopamine receptor antagonist, mucosa associated lymphoid tissue lymphoma translocation protein 1 (MALT1) inhibitor	DRD1, DRD2, HTR2A, ADRA1A, ADRA1B, CHRNA7, DRD5, HRH1, HTR1A, HTR2C, HTR6, HTR7, KCNH2, MALT1	Dopamine receptor antagonist	0	0	33.26	67.9	0	61.31	-69.51	0	0	0	0.33
BRD-K91699951	benzonatate	non-narcotic cough suppressant thought to act as a local anesthetic	SCN5A		0	0	0	-21.93	-17.27	0	0	0	0	32.75	0
BRD-K55127134	fluphenazine	dopamine receptor antagonist, acetylcholine receptor ligand, dopamine receptor, histamine receptor antagonist, serotonin receptor antagonist	DRD2, DRD1, CALM1, CHRNA7, DRD5, HRH1, HTR2A, HTR6, HTR7	Dopamine receptor antagonist	0	0	0	0	0	-55.05	-35.85	-14.8	0	40.28	-0.07
BRD-K06926592	tretinoin	RAR agonist, RAR receptor binder, retinoid receptor agonist, ROR ligand	RARG, RORB, ALDH1A1, ALDH1A2, GPRC5A, NR0B1, NR2C2, PPARD, RARA, RARB, RARRES1, RORC, RXRB, RXRG	Retinoid receptor agonist	0	-60.61	87.9	0	0	0	0	52.6	0	-56	0
BRD-K77641333	naphazoline	adrenergic receptor agonist, peptide agonist	ADRA1A, ADRA2A		0	-28.13	0	-51.18	0	-25.18	0	41.7	4.58	46.92	-1.08
BRD-A48430263	pioglitazone	PPAR receptor agonist, insulin sensitizer, adiponectin expression enhancer, thiazolidinedione	PPARG, INS, TRPM3	PPAR receptor agonist	0	21.2	-98.17	0	0	0	0	0	9.07	16.35	0.02
BRD-K32318651	acyclovir	DNA polymerase inhibitor, DNA directed DNA polymerase inhibitor	PNP		0	0	0	0	0	0	0	0	62.56	0	0
BRD-K55044200	amoxicillin	cell wall synthesis inhibitor, PBPA inhibitor	SLC15A1		0	-7.55	0	71.2	0	0	0	0	0	NaN	0
BRD-K97061094	azacyclonol	ataractive drug used to diminish hallucinations	HRH1		0	-91.87	0	93.43	56.67	-46.93	0	56.02	-16.24	0	1.66
BRD-A91008255	bepridil	calcium channel blocker, L-type calcium channel blocker	ATP1A1, CACNA1A, CACNA1C, CACNA1H, CACNA2D2, CALM1, KCNQ1, KCNQ4, PDE1A, PDE1B, SCN5A, TNNC1		0	18.85	0	-23.41	0	-69.36	0	0	0	-8.39	-0.02
BRD-K73109821	diazoxide	ATP channel activator, potassium channel activator	ATP1A1, CA1, CA2, KCNJ11, KCNMA1, SLC12A3		0	0	-4.85	0	-21.58	-4.75	28.43	51.55	17.53	0	0.46
BRD-K63550407	erythromycin	NFkB pathway inhibitor, 50S ribosomal subunit inhibitor, motilin receptor agonist, RPLV inhibitor	CYP3A4, MLNR		0	4.78	-19.34	0	0	0	-37.95	0	-14.1	0	-0.07
BRD-K12513978	fenbufen	cyclooxygenase inhibitor	PTGS1, PTGS2	Cyclooxygenase inhibitor	0	14.48	0	26.99	0	0	0	0	0	57.2	0.32
BRD-K92778217	mefenamic-acid	cyclooxygenase inhibitor	PTGS2, PTGS1, KCNQ1, TRPM3		0	0	0	0	-20.59	-26.6	53.55	0	66.96	0	0
BRD-K07237224	moclobemide	monoamine oxidase inhibitor	MAOA, CYP2C19, MAOB		0	14.83	22.93	0	-17.86	0	NaN	0	-60.99	NaN	0.49
BRD-K12539581	nocodazole	tubulin inhibitor, Tubulin Polymerization Inhibitors	HPGDS	Tubulin inhibitor	0	0	0	0	-14.8	-31.1	47.95	0	0	32.53	0
BRD-K30816563	ranitidine	histamine receptor antagonist	HRH2, SLC22A2		0	0	0	-78.89	0	0	-59.65	0	-65.33	0	-0.99
BRD-K36616567	doxepin	histamine receptor antagonist, adrenergic transmitter uptake inhibitor, histamine receptor inhibitor, norepinephrine reputake inhibitor, serotonin reuptake inhibitor, tricyclic antidepressant	HRH1, HRH2, SLC6A2, SLC6A4, ADRA1A, ADRA1B, ADRA1D, ADRA2A, ADRA2B, ADRA2C, CHRM1, CHRM2, CHRM3, CHRM4, CHRM5, CYP2C19, DRD2, HRH4, HTR1A, HTR2A, HTR2B, HTR2C, HTR6, KCNH2, SLC6A3		0	0	0	0	21.2	0	0	-65.46	0	0	0
BRD-K91263825	nortriptyline	PI3K inhibitor, potassium channel blocker, tricyclic antidepressant (TCA)	KCNJ10, SLC6A2, SLC6A4, ADRA1A, ADRA1B, ADRA1D, ADRA2A, ADRA2B, ADRA2C, ADRB1, ADRB2, ADRB3, CHRM1, CHRM2, CHRM3, CHRM4, CHRM5, CYP2C19, DRD2, HRH1, HTR1A, HTR2A, HTR2C, HTR6, PGRMC1, PIK3CD, SIGMAR1	Tricyclic antidepressant	0	-18.7	0	0	-27.29	0	0	-78.13	0	0	-0.46
BRD-K66876909	linezolid	50S ribosomal subunit inhibitor, protein synthesis inhibitor, monoamine oxidase inhibitor	MAOA		0	42.41	0	22.47	0	46.92	0	0	0	0	1.86
BRD-K28912512	nicotinamide	oxidoreductase stimulant, protein synthesis stimulant	PARP1, AOX1, BST1, CYP2E1, LDHA, SIRT5		0	11.33	-38.28	0	0	0	0	0	-24.92	0	0
BRD-K13571841	pepstatin	aspartic protease inhibitor	CTSB, CTSD, CTSL, REN		0	-6.74	-79.03	-46.87	0	51.59	0	0	2.4	NaN	-0.49
BRD-K32164935	tolazamide	ATP channel blocker	KCNJ1, KCNJ10		0	-14.51	0	4.14	0	0	-54.89	0	0	28.53	0
BRD-A60197193	amisulpride	dopamine receptor antagonist	DRD2, DRD3, HTR2A, HTR7		0	-17.97	52.42	-43.06	30.28	-86.28	0	0	21.16	NaN	3.12
BRD-A68723818	brompheniramine	histamine receptor antagonist	HRH1, CHRM1, CHRM2, CHRM3, CHRM4, CHRM5		0	5.77	67.63	0	-48.85	-33.67	70.95	0	0	0	0.01
BRD-K72093121	vidarabine	adenylyl cyclase inhibitor, DNA directed DNA polymerase inhibitor, viral DNA synthesis inhibitor	ADCY5	Ribonucleotide reductase inhibitor	0	-5.75	-26.59	0	0	76.9	0	0	79.8	NaN	0
BRD-K63979671	etifenin	compound used in hepatobiliary scans of the liver			0	0	11.81	0	-97.4	0	-97.72	0	12.22	0	0
BRD-A77291778	cyclopentolate	acetylcholine receptor antagonist	CHRM1		0	0	-14.85	0	59.81	0	0	0	0	31.17	0
BRD-A73368467	fexofenadine	histamine receptor antagonist	HRH1		0	-44.26	0	19.05	0	44.9	-10.61	0	0	18.82	0.63
BRD-A74980173	gatifloxacin	topoisomerase inhibitor, DNA gyrase inhibitor		Bacterial DNA gyrase inhibitor	0	-39.27	16.93	0	0	0	-50.32	0	0	0	0
BRD-K46424862	hymecromone	monoamine oxidase inhibitor	MAOA		0	-11.02	0	-50.52	-50.65	22.89	0	0	0	NaN	-0.07
BRD-A37492983	iocetamic-acid	molecule used as a contrast medium			0	8.3	0	-75.33	-96.45	0	0	-75.56	16.82	NaN	-15.09
BRD-K67261995	adipiodone	serum albumin binder	ALB		0	21.98	0	0	-38.42	80.92	41.4	0	-1.75	-51.26	0.39
BRD-A42628519	iopanoic-acid	radiopaque medium			0	-14.62	0	0	0	0	67.29	31.76	0	31.34	0.81
BRD-K89152108	liothyronine	thyroid hormone function stimulant	THRA, THRB		0	6.12	50.18	0	0	-37.08	-88.44	0	-46.29	NaN	-3.56
BRD-K66615216	moxifloxacin	DNA gyrase inhibitor, topoisomerase inhibitor	TOP2A	Bacterial DNA gyrase inhibitor	0	0	-27.55	0	-3.09	-29.36	0	0	0	0	-0.11
BRD-A33447119	oxfendazole	anthelmintic agent			0	-6.26	-38.89	-28.9	0	0	0	0	0	0	-0.14
BRD-A18043272	phensuximide	anticonvulsant			0	8.22	0	-43.91	60.48	0	0	0	0	NaN	0
BRD-K06388322	pramipexole	dopamine receptor agonist	DRD3, DRD2, ADRA2A, ADRA2B, ADRA2C, DRD1, DRD4, DRD5, HTR1A, HTR1B, HTR1D, HTR2A, HTR2B, HTR2C		0	-12.11	5.62	0	-6.63	0	NaN	0	36.05	NaN	0.07
BRD-K49111258	prazosin	adrenergic receptor antagonist, adrenergic receptor blocker, CDK inhibitor	ADRA1A, ADRA1B, ADRA1D, ADRA2A, ADRA2B, ADRA2C, CDK1, KCNH2, KCNH6, KCNH7		0	17.93	0	0	-18.77	31.88	14.04	0	0	0	0.02
BRD-K28183345	proguanil	dihydrofolate reductase inhibitor	CYP2C19, DHFR		0	-5.97	0	0	79.84	0	0	0	22.42	55.67	1.41
BRD-A39390670	rabeprazole	ATPase inhibitor, gastrin inhibitor	ATP4A, CYP2C19		0	0	0	0	-11.19	0	NaN	0	67.03	NaN	NaN
BRD-A07765530	epinephrine	carbonic anhydrase activator, hormone, neurotransmitter	ADRA1A, ADRA1B, ADRA1D, ADRA2A, ADRA2B, ADRA2C, ADRB1, ADRB2, ADRB3, PAH, TNF		0	-76.24	19.75	80.75	78.76	0	-70.15	0	-3.42	NaN	3.69
BRD-K53857191	risperidone	dopamine receptor antagonist, serotonin receptor antagonist, adrenergic receptor antagonist	DRD2, HTR2A, ADRA1A, ADRA1B, DRD3, HRH1, HTR1A, HTR1D, HTR2C, ADRA1D, ADRA2A, ADRA2B, ADRA2C, CYP3A5, DRD1, DRD4, HTR1B, HTR1E, HTR1F, HTR6, HTR7		0	0	59.68	21.16	-1.9	-29.91	0	-16.43	28.22	0	0.21
BRD-K50417881	eticlopride	dopamine receptor antagonist	DRD2, DRD3, DRD4		0	46.31	0	61.08	0	0	0	30.06	0	NaN	5.71
BRD-K52313696	tacedinaline	HDAC inhibitor, cell cycle inhibitor	HDAC1		0	0	NaN	28.83	0	-28.47	0	-13.13	0	-26.96	-0.56
BRD-K88742110	BRD-K88742110	HDAC inhibitor, interleukin synthesis inhibitor	HDAC8, IL1B		0	-27.84	0	-47.7	0	0	0	0	-47.02	10.16	-1.2
BRD-K85133207	HDAC1-selective	HDAC inhibitor			0	-9.42	NaN	16.7	0	0	-23.4	17.15	0	-30.18	-1.23
BRD-K29313308	HDAC3-selective	HDAC inhibitor	HDAC3		0	0	NaN	0	0	-13.63	-8.5	-27.68	0	0	-0.03
BRD-K00627859	tubastatin-a	HDAC inhibitor	HDAC6	HDAC inhibitor	0	0	0	0	0	-10	-30.19	0	7.57	-17.06	-0.04
BRD-K07691486	roscovitine	CDK inhibitor, apoptosis stimulant	CDK2, CDK9, CDK7, CDK1, CDK5	CDK inhibitor	0	0	0	0	49.65	-21.97	-15.33	78.77	0	95.31	1.66
BRD-K59369769	tozasertib	Aurora kinase inhibitor, Bcr-Abl kinase inhibitor, FLT3 inhibitor, JAK inhibitor, Abl kinase inhibitor, mitotic inhibitor	AURKA, AURKB, ABL1, AURKC, BCR, FLT3, JAK2, DDR2, LCK	Aurora kinase inhibitor	0	0	-16.47	64.03	0	-47.04	-22.79	0	0	0	-0.14
BRD-K93918653	quizartinib	FLT3 inhibitor, colony stimulating factor receptor inhibitor, KIT inhibitor, RET tyrosine kinase inhibitor	FLT3, CSF1R, KIT, RET, PDGFRA, PDGFRB		0	-22.23	0	81.38	-83.74	0	0	0	-5.19	0	-0.46
BRD-K19540840	saracatinib	src inhibitor, Abl kinase inhibitor	SRC, ABL1, LCK, YES1	SRC inhibitor	0	0	-11.24	59.99	8.65	0	0	74.8	0	-16.04	0.28
BRD-K46056750	AZD-7762	CHK inhibitor	CHEK1, CHEK2		0	0	0	0	55.53	-70.62	0	-53.01	-6.48	0	-0.74
BRD-K15592317	CP466722	ATM kinase inhibitor	ATM		0	-64.85	0	78.56	0	0	0	0	16.58	0	0
BRD-K36740062	GSK-1070916	Aurora kinase inhibitor	AURKB, AURKC, AURKA, CYP2D6, CYP3A4	Aurora kinase inhibitor	0	54.95	0	0	20.15	-83.31	0	0	-52.53	0	0
BRD-K68407802	KIN001-055	EGFR inhibitor, JAK inhibitor, leukotriene synthesis inhibitor, mediator release inhibitor	EGFR, JAK3		0	11.73	0	-37.31	-43.76	0	0	0	-10.61	0	-0.7
BRD-K83963101	MLN-8054	Aurora kinase inhibitor, mitotic inhibitor, protein kinase inhibitor	AURKA		0	0	7.84	18	0	0	0	0	0	0	0
BRD-K64052750	gefitinib	EGFR inhibitor	EGFR, CYP2C19	EGFR inhibitor	0	11.02	17.7	0	20.52	0	-49.17	0	0	0	0.03
BRD-A85280935	quinpirole	dopamine receptor agonist	DRD2, DRD3, DRD4, DRD1, HTR1A, HTR2A, HTR2B, HTR2C		0	0	-90.3	0	0	0	0	-9.25	0	NaN	0
BRD-A07824748	flavanone	11-beta hydroxysteroid dehydrogenase inhibitor	ADORA3, HSD11B1		0	-35.34	0	0	-51.56	0	0	-34.13	0	NaN	-4.59
BRD-K62929068	6-benzylaminopurine	purinergic receptor activator			0	-46.98	0	-44.07	0	-30.47	57	0	0	NaN	-2.11
BRD-K51223576	AG-99	tyrosine kinase inhibitor	EGFR		0	0	0	38.1	-97.22	-81.31	0	-8.02	22.58	NaN	-1.02
BRD-A14966924	alaproclate	serotonin receptor antagonist, serotonin reuptake inhibitor	SLC6A4		0	0	-61.29	-14.64	0	0	0	53.81	-21.1	31.89	-0.32
BRD-A90131694	alclometasone	glucocorticoid receptor agonist, immunosuppressant	NR3C1, SERPINA6	Glucocorticoid receptor agonist	0	0	0	-27.96	70.85	0	35.62	0	-31.98	0	0
BRD-K59419204	AM-281	cannabinoid receptor antagonist, cannabinoid receptor inhibitor	CNR1, CNR2, GPR55		0	0	37.8	-64.2	-81.79	-81.07	0	0	49.4	NaN	-20.69
BRD-K43068349	AMG-9810	TRPV antagonist	TRPV1		0	0	0	0	0	-20.82	0	0	0	0	0
BRD-K98490050	amsacrine	topoisomerase inhibitor, DNA intercalating drug	TOP2A, KCNH2	Topoisomerase inhibitor	0	-22.75	0	0	54.03	52.77	-53.88	-59.82	95.3	0	2.36
BRD-K46937689	phenazone	cyclooxygenase inhibitor	PTGS1, PTGS2		0	-47.93	32.22	-37.96	-10.96	0	28.14	0	91.94	0	0.53
BRD-K12057390	apigenin	casein kinase inhibitor, cell proliferation inhibitor, cytochrome P450 inhibitor, GABA receptor antagonist, glutamate receptor antagonist, monoamine oxidase inhibitor, nitric oxide production inhibitor, ornithine decarboxylase inhibitor, quorum sensing signaling modulator, VEGF expression inhibitor, xanthine oxidase inhibitor	AKR1B1, AR, CDK6, CFTR, CYP19A1, CYP1A2, CYP1B1, HSD17B1, MAOA, ODC1, XDH		0	0	0	0	-28.08	0	0	-27.07	78.64	73.53	0
BRD-K93188295	ARC-239	adrenergic receptor antagonist	ADRA2B, ADRA2A, ADRA2C		0	-30.09	20.13	37.71	56.35	0	0	0	0	NaN	1.55
BRD-A72758037	asiatic-acid	antioxidant and antiinflammatory agent	PYGM		0	0	0	0	0	36.71	20.26	29.17	0	-57.15	0.39
BRD-A65145453	ATPA	glutamate receptor agonist	GRIK1, GRIA2		0	-40.9	0	42.78	11.64	0	0	-9.97	0	NaN	0
BRD-K93080877	Ala-Ala-Phe-CMK	tripeptidyl peptidase inhibitor	TPP2		0	19.41	0	14.05	-49.22	49.16	0	-9	-60.68	NaN	-0.63
BRD-K41445866	alfaxalone	11-beta hydroxysteroid dehydrogenase inhibitor, chloride channel agonist, general pump inhibitor	HSD11B1		0	0	-22.03	91.66	44.31	0	0	0	17.23	NaN	1.9
BRD-K50214219	CS-1657	PARP inhibitor	PARP1		0	0	-34.07	74.66	52.92	0	0	-22.58	0	NaN	0
BRD-K72726508	arcyriaflavin-a	CDK inhibitor	CCND1, CCNE1, CDK2, CDK4		0	-5.31	94.25	0	-87.29	-45.65	44.99	0	66.43	0	0.03
BRD-A16694057	bisphenol-a	synthetic compound with hormone-like properties	AR, ESR2, ESRRG, PPARG		0	0	0	0	0	-33.25	30.87	0	23.57	8.91	0.03
BRD-A80017228	bendroflumethiazide	sodium/potassium/chloride transporter inhibitor, thiazide diuretic	SLC12A3, CA1, CA2, CA4, KCNMA1, SLC12A1		0	0	7.69	0	20.85	-5.59	0	0	-5.31	0	0
BRD-A02180903	betamethasone	corticosteroid agonist, glucocorticoid receptor agonist	NR3C1	Glucocorticoid receptor agonist	0	-42.45	32.85	0	52.38	0	0	0	0	0	0
BRD-A92177080	betamethasone	corticosteroid agonist, glucocorticoid receptor agonist	NR3C1	Glucocorticoid receptor agonist	0	-24.37	-48.33	31.6	0	27.99	0	0	-13.36	0	-0.03
BRD-A71799696	BH3I-1	BCL inhibitor	BCL2		0	0	-45.24	-77.1	0	0	0	-48.25	0	NaN	-4.98
BRD-K39987650	bisacodyl	stimulant laxative			0	0	32.81	0	0	74.32	0	0	-30.92	0	0
BRD-A89175223	bisoprolol	adrenergic receptor antagonist	ADRB1, ADRB2		0	0	-16.88	32.29	-51.37	78.88	0	0	0	20.89	0.35
BRD-K84895041	BMY-45778	IP1 prostacyclin receptor agonist	PTGIR		0	0	73.08	-65.98	78.86	-94.9	0	0	-38.69	NaN	-9.69
BRD-A55484088	BNTX	opioid receptor antagonist	OPRD1, OPRK1, OPRM1		0	0	0	0	63.24	-98	0	32.27	-83.8	NaN	0
BRD-A80151636	bromocriptine	dopamine receptor agonist, dopamine receptor antagonist, prolactin secretion inhibitor	DRD2, ADRA2A, ADRA2B, ADRA2C, DRD1, DRD3, DRD4, DRD5, HTR1A, HTR1B, HTR1D, HTR2A, HTR2B, HTR2C, ADRA1A, ADRA1B, ADRA1D, HTR6, HTR7, PRL		0	0	0	-74.18	0	42.64	0	0	-22.99	-68.42	-0.21
BRD-A41995253	brucine	glycine receptor antagonist	CHRM1, CHRM2, CHRM3, CHRM4, CHRM5		0	0	16.19	0	0	0	-17.23	-62.71	62.06	-94.5	-0.6
BRD-K56115039	BU-226	imidazoline 2 receptor ligand		Imidazoline ligand	0	0	-59.14	-66.41	63.92	0	93.53	66.08	0	NaN	14.45
BRD-A60571864	budesonide	glucocorticoid receptor agonist, glucocordicoid receptor antagonist, immunosuppressant	NR3C1, CYP3A5, CYP3A7		0	-11.9	0	-31.84	0	0	62.42	0	5.53	-35.21	-0.07
BRD-A05186015	bupropion	dopamine reuptake inhibitor, adrenergic transmitter uptake inhibitor, dopamine transporter inhibitor, norepinephrine transporter inhibitor, norepinephrine/dopamine dual reuptake inhibitor	SLC6A2, SLC6A3, CHRNA3, CYP2B6		0	5.63	-57.52	0	0	0	90.59	15.28	0	0	0.13
BRD-A22713669	BVT-948	tyrosine phosphatase inhibitor	PTPN1, PTPN11, PTPN2		0	-31.3	-55.99	0	27.55	0	0	0	0	NaN	0
BRD-A55946879	BW-B70C	lipoxygenase inhibitor	ALOX5		0	82.35	0	0	-65.79	52.89	-98.94	0	3.8	NaN	0.42
BRD-K43468059	byssochlamic-acid	mycotoxin			0	19.6	0	17.34	-47.78	0	99.28	-52.78	0	NaN	1.76
BRD-K97688263	benzamil	epithelial sodium channel blocker	PKD2L1, SCNN1A, SCNN1B, SCNN1G, ASIC1, SCNN1D, SLC8A1		0	0	-70.06	-16.66	0	17.06	-60.4	0	0	NaN	-0.49
BRD-A15070535	bucladesine	adenosine receptor agonist, cAMP stimulant, vasodilator	PRKACA		0	0	0	0	-35.71	0	0	-30.37	15.14	NaN	0
BRD-A65671304	candesartan	angiotensin receptor antagonist	AGTR1, AGTR2	Angiotensin receptor antagonist	0	0	14.13	-39.97	0	-37.9	-38.29	73.46	49.02	0	-0.14
BRD-A55369275	CGP-54626	GABA receptor antagonist	GABBR1, GABBR2, KCTD12, KCTD16, KCTD8		0	-24.99	-57.01	0	0	0	0	0	34.77	NaN	0
BRD-K49049886	CGS-15943	adenosine receptor antagonist	ADORA1, ADORA2A, ADORA2B, ADORA3		0	0	0	22.8	8.49	-20.87	0	-6.05	-5.02	NaN	-0.03
BRD-K67017579	cilostazol	phosphodiesterase inhibitor, platelet aggregation inhibitor	PDE3A, CYP2C19, CYP3A5, PDE3B		0	0	-14.28	0	-58.12	0	0	-7.74	0	0	-0.18
BRD-K34157611	cimetidine	histamine receptor antagonist, histamine receptor inhibitor	HRH2, SLC29A4, SLC47A1, SLC47A2		0	35.7	-31.26	0	-59.51	64.03	-26.42	0	0	0	-0.78
BRD-K53263234	CITCO	constitutive androstane receptor (CAR) agonist	NR1I3		0	0	0	20.61	-38.89	0	0	-14.19	10.55	NaN	0
BRD-K45252063	clofibrate	PPAR receptor agonist	PPARA, LPL		0	8.45	0	0	-22.72	-44.02	0	20.48	0	0	0
BRD-K53545112	CNQX	glutamate receptor antagonist, unidentified pharmacological activity	GRIA1, GRIA2, GRIA3, GRIA4		0	18.8	33.23	31.56	-46.25	-43.57	-69.74	0	0	NaN	-7.32
BRD-A64933752	CV-1808	adenosine receptor agonist	ADORA2A, ADORA2B	Adenosine receptor agonist	0	-17.15	0	-60.12	0	-7.89	0	21.09	37.32	NaN	-0.84
BRD-K36055864	cycloheximide	glycogen synthase kinase inhibitor, protein synthesis inhibitor	GSK3B, RPL3		0	0	99.15	41.46	0	0	0	0	9.94	0	0.67
BRD-A41555725	chlortetracycline	protein synthesis inhibitor			0	57.37	-26.9	0	17.7	18.29	0	-14.83	-69.62	NaN	-1.72
BRD-A83695761	chromanol	potassium channel blocker		Potassium channel blocker	0	-21.07	0	0	-70.28	-58.79	0	3.96	0	NaN	-1.23
BRD-K59163477	cisapride	acetylcholine receptor agonist, serotonin receptor agonist	HTR4, KCNH2, CYP2B6, CYP2C8, CYP3A5, CYP3A7, HTR2A, HTR3A		0	76.05	0	-18.94	35.58	-50.63	0	0	19.59	NaN	3.63
BRD-K09255212	clioquinol	chelating agent, antiamyloidogenic agent, beta amyloid antagonist, carbonic anhydrase inhibitor	OPRK1		0	8.48	-62.41	-20.13	9.08	0	57.25	0	-3.06	NaN	0.25
BRD-K55677650	CO-101244	ionotropic glutamate receptor antagonist	GRIN2B		0	-31.73	0	48.89	0	24.04	-37.56	-41.28	12.11	NaN	-2.04
BRD-K43736954	cortisone	glucocorticoid receptor agonist	NR3C1		0	0	0	17.7	-5.28	-54.85	0	0	3.96	0	0
BRD-K06467078	corynanthine	alpha adrenergic receptor antagonist			0	39.05	0	-29.4	-83	47.89	73.76	0	-17.91	NaN	3.12
BRD-K43389675	daunorubicin	RNA synthesis inhibitor, topoisomerase inhibitor, DNA synthesis inhibitor, radical formation stimulant	TOP2A, TOP2B	Topoisomerase inhibitor	0	0	0	40.43	0	0	0	0	35.25	46.6	8.21
BRD-A39255369	DCPIB	chloride channel blocker, gap junction modulator, glutamate transporter inhibitor, membrane permeability inhibitor	SLC1A2		0	57.35	-19.04	0	0	-20.09	-58.08	0	0	0	-0.78
BRD-A17819071	gedunin	HSP inhibitor	HSP90AA1		0	0	50.49	-45.66	NaN	66.92	-18.88	0	56.39	0	25.44
BRD-K13819402	desoxypeganine	acetylcholinesterase inhibitor, monoamine oxidase inhibitor	ACHE, MAOA		0	-50.31	0	0	0	0	-12.16	-36.72	6.47	42.77	-0.49
BRD-K01555864	dibenzoylmethane	tumorigenesis inhibitor			0	0	0	-72.06	76.94	79.9	0	0	49.31	NaN	10.05
BRD-K08252256	diclofenac	cyclooxygenase inhibitor	PTGS1, PTGS2, AKR1C3, ALOX5, ASIC1, ASIC3, CYP2C8, KCNQ2, KCNQ3, PLA2G2A, PPARG, SCN4A		0	6.67	-1.72	-24.63	0	6.85	-43.79	0	0	87.51	0.18
BRD-K20152659	gamma-homolinolenic-acid	cholesterol inhibitor, platelet aggregation inhibitor, prostaglandin G/H synthase 1, prostanoid receptor stimulant	PTGS1, PTGS2		0	34.47	0	-49.17	0	-86.79	0	0	0	NaN	0
BRD-A02713983	dihydrodeoxygedunin	growth factor receptor activator	NTRK2		0	0	61.32	0	37.47	-21.07	-67.14	-32.65	7.24	NaN	-0.74
BRD-K82577285	dipropyl-dopamine	dopamine receptor agonist			0	0	0	0	0	35.45	0	0	0	NaN	0
BRD-K86301799	dipyridamole	phosphodiesterase inhibitor, cyclooxygenase inhibitor, platelet aggregation inhibitor	ADA, PDE5A, PDE10A, PDE4A, PDE7B, PDE8A, PDE8B, SLC29A1		0	16.39	0	11.49	-80.63	-16.39	55.69	0	0	0	0.03
BRD-K99922388	DPO-1	potassium channel blocker	KCNA5	Potassium channel blocker	0	35.89	33.27	-88.35	0	-29.26	56.14	0	-9.64	NaN	1.09
BRD-K71103788	duloxetine	norepinephrine reuptake inhibitor, serotonin reuptake inhibitor, adrenergic transmitter uptake inhibitor, norepinephrine transporter inhibitor, serotonin transporter (SERT) inhibitor, serotonin uptake inhibitor	SLC6A2, SLC6A4, SLC6A3, HTR2A, HTR2C, HTR6		0	17.13	0	-66.93	21.97	-20.18	-44.39	0	-4.08	9.84	0.11
BRD-A99164655	dihydrexidine	dopamine receptor agonist	DRD1, DRD2, DRD3, DRD4, DRD5		0	-96.07	-45.76	54.3	-26.43	42.74	0	0	42.82	NaN	-5.04
BRD-A44701612	dihydroergocristine	adrenergic receptor antagonist, prolactin inhibitor, adrenergic receptor partial agonist, dopamine receptor agonist, dopamine receptor partial agonist, dopamine receptor partial antagonist, serotonin receptor antagonist	HTR2A, ADRA1A, ADRB1, DRD1, DRD2, DRD3, DRD4, DRD5, HTR1A, HTR3A, HTR4, HTR5A, HTR6, HTR7		0	59.96	-22.42	70.94	0	-30.31	-96.84	30.56	0	NaN	1.9
BRD-A54845972	dihydroergotamine	serotonin receptor agonist, adrenergic receptor partial agonist, dopamine receptor agonist	HTR1D, HTR1B, ADRA2A, DRD2, HTR1E, HTR1F, HTR2B, HTR7		0	19.11	-26.13	53.34	71.63	0	0	0	-27.01	NaN	0.56
BRD-A76941896	doxorubicin	topoisomerase inhibitor, DNA intercalating drug	TOP2A		0	0	0	37.34	0	0	0	0	21.76	NaN	0
BRD-A99571536	dubinidine	anticonvulsant that reduces motor activity			0	56.1	-68.5	-24.17	29.23	-86.39	0	0	0	NaN	-3.7
BRD-K41713976	E-4031	polarization inhibitor, potassium channel antagonist, potassium channel blocker	KCNH2, KCNH1		0	0	-50.47	0	-35.17	-7.6	42.62	25.41	29.14	0	0.25
BRD-K80325895	eicosadienoic-acid	in touchstone			0	0	56.35	26.05	-55.46	0	0	23.73	-46.3	NaN	2.64
BRD-K47192521	icosapent	fatty acid with anti-inflammatory, antithrombotic and immunomodulatory properties	PTGS1, PTGS2, ACSL3, ACSL4, FADS1, FFAR1, PPARD, PPARG, SLC8A1, TRPV1		0	0	0	-11.63	-25.1	0	0	-18.38	0	NaN	-1.16
BRD-A25687296	emetine	protein synthesis inhibitor	RPS2	Protein synthesis inhibitor	0	0	NaN	0	0	0	0	0	0	0	0
BRD-K39746403	erythromycin	NFkB pathway inhibitor, 50S ribosomal subunit inhibitor, motilin receptor agonist, RPLV inhibitor	CYP3A4, MLNR		0	34.83	0	-24.35	0	70.62	0	11.75	-11.34	0	0.32
BRD-K14920963	erythrosine	food coloring agent			0	0	0	0	0	0	0	0	0	0	0
BRD-A36066264	estradiol-benzoate	contraceptive agent	ESR1	Estrogen receptor agonist	0	0	56.87	33.72	0	0	57.01	0	-79.98	0	0.07
BRD-K08556791	ethoprop	acetylcholinesterase inhibitor	ACHE		0	21.68	0	0	-21.24	0	0	15.11	52.24	NaN	2.21
BRD-A54880345	etomidate	membrane integrity inhibitor, membrane permeability inhibitor	GABRA1, ADRA2B, GABRA2, GABRA3, GABRA4, GABRA5, GABRA6, GABRB1, GABRB2, GABRB3, GABRD, GABRE, GABRG1, GABRG2, GABRG3, GABRP, GABRQ		0	-4.28	-10.49	-58.12	21.18	50.21	0	10.95	0	0	0.18
BRD-K74212935	ergocryptine	dopamine agonist			0	0	-39.34	0	31.41	0	0	0	0	-20.55	0
BRD-K64755930	etazolate	phosphodiesterase inhibitor, alpha secretase activator, GABA receptor modulator	GABRB3, PDE4A		0	0	38.58	0	0	0	-70.69	0	0	NaN	0
BRD-K66093087	FGIN-1-43	benzodiazepine receptor ligand	TSPO		0	0	-91.36	0	0	0	90.86	0	19.39	NaN	0
BRD-A77824596	fluocinolone	corticosteroid agonist, glucocorticoid receptor agonist	NR3C1, SERPINA6		0	0	10.21	0	-55.48	-53.26	67.39	41.02	0	NaN	3.78
BRD-A15297126	fluocinonide	corticosteroid agonist, corticosteroid hormone receptor agonist	NR3C1, SERPINA6, SMO	Glucocorticoid receptor agonist	0	59.4	0	-36.79	36.36	69.66	0	0	0	NaN	4.16
BRD-K28307902	flutamide	androgen receptor antagonist	AR, AHR, CYP2C19		0	0	8.1	3.25	0	-24.73	-84.92	-14.83	0	30.05	-0.03
BRD-A71157293	fursultiamine	thiamine deriviative			0	-75.13	0	0	0	46.09	80.34	0	0	NaN	0
BRD-K51662849	ilomastat	matrix metalloprotease inhibitor	ACAN, ADAM28, MMP1, MMP12, MMP13, MMP14, MMP2, MMP3, MMP8, MMP9		0	0	51.22	0	0	0	-23.94	-11.76	-17.81	0	-0.07
BRD-A33084410	5'-guanidinonaltrindole	opioid receptor antagonist			0	-12.5	32.22	-60.32	0	-73.34	0	0	0	NaN	-0.39
BRD-K50891186	GR-103691	dopamine receptor antagonist		Dopamine receptor antagonist	0	-12.81	0	0	14.87	-65.41	0	-19.86	0	NaN	-0.21
BRD-A90515964	guaifenesin	expectorant			0	72.88	0	0	-31.82	0	0	-13.9	-35.46	NaN	-2.22
BRD-K64245000	GW-4064	FXR agonist	NR1H4		0	0	-64.07	-77.3	0	0	-76.25	0	57.79	0	-0.21
BRD-K39520573	GW-5074	RAF inhibitor, leucine rich repeat kinase inhibitor	LRRK1, LRRK2, NTRK1, RAF1	RAF inhibitor	0	31.29	0	26.07	-70.21	50.68	0	0	0	NaN	1.83
BRD-A49148672	galantamine	acetylcholinesterase inhibitor, acetylcholine receptor agonist, butyrylcholinesterase inhibitors	ACHE, BCHE, CHRNA1, CHRNA10, CHRNA2, CHRNA3, CHRNA4, CHRNA5, CHRNA6, CHRNA7, CHRNA9, CHRNB1, CHRNB2, CHRNB3, CHRNB4, CHRND, CHRNE, CHRNG		0	57.43	0	0	0	0	0	0	30.85	NaN	0
BRD-A17535965	gelsemine	acetylcholine receptor antagonist, glycine receptor antagonist	GLRA3		0	0	0	-14.82	-42.15	13.56	0	0	0	NaN	0
BRD-K67847053	guanabenz	adrenergic receptor agonist	ADRA2A, ADRA2B, ADRA2C		0	0	-51.54	-32.97	0	-78.53	24.82	0	0	12.83	-0.53
BRD-A65767837	hydrocortisone	corticosteroid agonist, glucocorticoid receptor agonist, immunosuppressant, interleukin receptor antagonist	ANXA1, NOS2, NR3C1, NR3C2	Glucocorticoid receptor agonist	0	0	0	54.27	-47.71	-45.35	92.44	0	-54.03	NaN	-12.43
BRD-A07000685	hydrocortisone	corticosteroid agonist, glucocorticoid receptor agonist, immunosuppressant, interleukin receptor antagonist	ANXA1, NOS2, NR3C1, NR3C2	Glucocorticoid receptor agonist	0	-64.3	-24.6	25.42	52.71	0	0	0	-41.97	NaN	-1.86
BRD-A46186775	hydrocortisone	corticosteroid agonist, glucocorticoid receptor agonist, immunosuppressant, interleukin receptor antagonist	ANXA1, NOS2, NR3C1, NR3C2	Glucocorticoid receptor agonist	0	-34.99	0	0	-24.58	75.88	0	0	0	NaN	0
BRD-K29673530	hypericin	PKC inhibitor, tyrosine kinase inhibitor, unidentified pharmacological activity			0	51.42	0	-90.04	0	-45.43	0	75.22	-6.09	0	-0.32
BRD-A08709697	heliotrine	in touchstone			0	0	0	8.81	0	0	87.41	-78.69	3.64	NaN	0.63
BRD-K37447567	hydrocotarnine	non-narcotic opium alkaloid used in cancer pain treatment			0	-36.98	0	0	48.79	-35.24	0	-25.32	80.62	NaN	-3.45
BRD-A78295502	hydroquinine	anti-arrhythmia agent			0	33.56	-49.19	31.63	0	0	0	-62.01	55.93	NaN	5.23
BRD-K35377380	I-OMe-AG-538	inhibitor of insulin growth factor 1 receptor protein tyrosine kinase			0	0	0	15.34	-96.6	18.94	0	14.56	0	NaN	0.63
BRD-A48809242	IB-MECA	adenosine receptor agonist, granulocyte colony stimulating factor agonist	ADORA3, ADORA1, ADORA2A, ADORA2B	Adenosine receptor agonist	0	0	0	-52.02	0	-58.53	0	58.93	-84.64	NaN	-12.65
BRD-K65639003	icariin	neuromedin receptor agonist, sorbitol dehydrogenase inhibitor	NMUR2, PDE5A, SORD		0	0	-4.88	-4.22	0	11.83	0	27.52	0	52.83	0.07
BRD-A78942461	ICI-118551	adrenergic receptor antagonist			0	76.08	0	0	0	0	99.03	0	0	NaN	0
BRD-K33308633	INCA-6	calcineurin inhibitor, Inhibitor of interaction between calcineurin and its substrate nuclear factor of activated T cells (NFAT)	NFATC1		0	0	0	0	0	55.2	0	35.39	0	0	0
BRD-K17894950	indirubin	CDK inhibitor, glycogen synthase kinase inhibitor, cyclin-dependent kinase inhibitor, PKC inhibitor	CDK1, CDK5, CCNE1, CDK2, CDK4, CDK5R1, CDK9, GSK3A, GSK3B, LCK, LRRK1, LRRK2		0	-6.8	-86.92	38.33	54.11	-18.76	0	0	64.61	NaN	8.84
BRD-K48869804	icilin	TRPA1 agonist, TRPM8 agonist	TRPA1, TRPM8		0	0	0	-30.55	0	-69.89	-66.12	0	0	0	-0.46
BRD-A10903566	imiloxan	adrenergic receptor antagonist	ADRA2B		0	0	0	0	0	0	85.76	0	0	NaN	0
BRD-K49519092	immethridine	histamine receptor agonist	HRH3		0	0	-50.66	-86.67	-24.22	0	57.19	0	0	49.36	-0.47
BRD-A37432947	ipratropium	acetylcholine receptor antagonist	CHRM1, CHRM2, CHRM3, CHRM4, CHRM5		0	32.97	0	-8.96	56.88	0	69.04	0	-23.32	NaN	1.48
BRD-A40639672	ketorolac	cyclooxygenase inhibitor	PTGS1, PTGS2		0	-12.97	0	0	-13.63	26.53	60.62	0	-18.77	58.55	0.25
BRD-K09497549	kawain	calcium channel modulator, mTOR inhibitor, Sodium Channel Blockers	MTOR		0	-39.49	-19.81	21.14	-35.66	0	0	36.75	56.55	NaN	1.59
BRD-A85472596	L-670596	prostanoid receptor antagonist			0	-45.63	-76.64	0	-51.72	0	0	0	86.41	NaN	-8.67
BRD-A93206962	L-755507	adrenergic receptor agonist, adrenergic receptor partial agonist	ADRB3, ADRB1, ADRB2		0	-16.08	0	0	0	0	85.35	-29.03	0	0	0
BRD-K18036262	L-168049	glucagon receptor antagonist, human glucagon receptor antagonist	GCGR		0	53.74	0	-68.93	-54.09	0	-44.57	18.95	14.73	NaN	-5.58
BRD-A71203467	l-stepholidine	dopamine receptor antagonist, dopamine receptor agonist	DRD2, DRD1		0	0	-49.58	0	-41.13	0	86.09	0	0	NaN	0
BRD-K08973992	linoleic-acid	oxidative stress inducer	FABP4, FFAR1, FFAR4, HNF4A, KCNB1, PPARG, TRPM8		0	0	0	0	0	0	0	-9.8	-43.76	NaN	0
BRD-K88849294	lobaric-acid	tyrosine phosphatase inhibitor	PTPN1		0	-17.46	0	34.31	-11.65	69.21	0	0	-50.37	NaN	-0.88
BRD-K15834839	lobendazole	anthelmintic agent			0	0	0	-11.87	-17.22	7.41	29.61	-20.13	0	30.06	0.14
BRD-K27305650	LY-294002	PI3K inhibitor, mTOR inhibitor, DNA dependent protein kinase inhibitor, phosphodiesterase inhibitor, PLK inhibitor	MTOR, PIK3CD, PIK3CG, PIK3CA, PIK3CB, PLK1, PRKDC, AKT1, CHEK1, GSK3B, LCK, MAPK1, MAPK11, MAPK12, MAPK14, MAPK8, PDE2A, PRKCA, ROCK1, RPS6KB1, SGK1	Bromodomain Inhibitor, MTOR inhibitor, PI3K inhibitor	0	0	52.91	0	0	0	0	57.42	0	NaN	0
BRD-K62792802	LY-83583	inhibitor of soluble guanylyl cyclase, leukotriene synthesis inhibitor	GUCY1A2		0	11.07	-14.36	0	NaN	64.16	-71.32	0	0	0	0
BRD-A24817035	laudanosine	central nervous system agent			0	-25.32	0	0	0	0	99.87	-7.82	19.1	NaN	0
BRD-K36377456	marmesin	precursor in psoralen			0	0	35.16	34.36	0	-43.32	0	0	0	NaN	0
BRD-K59753853	MDL-29951	glutamate receptor antagonist, fructose biphosphate inhibitor, UDP/CysLT (GPR17, P2Y-like) Agonists	FBP1, GPR17		0	0	0	20.89	-33.37	0	-23.7	0	-24.56	0	-0.32
BRD-A02189320	met-leu-phe	in touchstone			0	-61.57	46.42	4.71	0	-9.1	0	0	-29.37	NaN	-0.81
BRD-A61793559	metolazone	carbonic anhydrase inhibitor, quinazoline diuretic, inhibitor of sodium chloride symporters	SLC12A3, CA2, CA7		0	-14.39	0	0	0	-88.3	0	0	42.44	-64.84	-0.49
BRD-A79981887	midodrine	adrenergic receptor agonist	ADRA1A, ADRA1B, ADRA1D		0	-11.47	0	0	0	-49.67	6.78	0	-18.93	99.56	-0.35
BRD-K68402494	ML-9	myosin light chain kinase inhibitor	MLCK, TRPC6, PKA, PKC		0	28.16	0	0	83.95	-48.63	93.65	-18.57	-61.14	NaN	2.26
BRD-A06784547	MRS-1334	adenosine receptor antagonist			0	-83.12	0	-76.16	0	-14.87	0	0	17.4	29.38	-0.21
BRD-A66563878	medetomidine	adrenergic receptor agonist, MAP kinase inhibitor	ADRA2A, ADRA2B, ADRA2C, ADRA1A, ADRA1B, ADRA1D		0	0	0	7.14	32.71	-61.16	0	-15.99	-22.52	NaN	-2.49
BRD-A42346008	metanephrine	epinephrine metabolite, levels are diagnostic for the neoplasm pheochromocytoma			0	-37.21	0	0	0	0	-53.55	-8.23	53.15	NaN	-1
BRD-A33711280	metixene	acetylcholine receptor antagonist	CHRM5, CHRM1, CHRM2, CHRM3, CHRM4		0	78.6	0	0	-28.96	0	-65.88	-64.18	56.1	NaN	-1.71
BRD-K51557114	BRD-K51557114	GlyT-2 inhibitor	GPR18, LPAR5, SLC6A5		0	0	0	15.66	0	23.85	-94.58	0	0	NaN	0
BRD-K98297262	BRD-K98297262	1,3-beta-glucan synthase inhibitor	CLC		0	0	48.82	0	-24.17	-68.67	0	0	23.71	NaN	0
BRD-A61470182	n-formylmethionylalanine	macrophage activator			0	-38.33	0	-50.2	0	0	84.94	0	-45.08	NaN	-4.15
BRD-A85234536	N6-cyclopentyladenosine	adenosine receptor agonist	ADORA1, ADORA2A, ADORA2B, ADORA3, SLC29A1	Adenosine receptor agonist	0	-23.29	-83.23	-20.26	0	0	78.68	0	35.56	NaN	-0.81
BRD-K65146499	nabumetone	cyclooxygenase inhibitor, 3alpha hydroxysteroid dehydrogenase inhibitor	PTGS2, AKR1C3, CYP2B6, CYP2C19, CYP2E1, PTGS1	Cyclooxygenase inhibitor	0	51.03	0	-18.14	-16.16	49.87	0	0	3.34	NaN	0.18
BRD-K34014345	naproxol	antiinflammatory agent	PTGS1, PTGS2		0	-56.32	66.33	0	51.69	-15.43	0	0	95.69	0	1.18
BRD-K76810206	nicergoline	adrenergic receptor antagonist	ADRA1A		0	16.08	-32.93	0	0	0	0	0	-47.48	85.65	0
BRD-K54210043	NS-1619	calcium channel activator, large conductance potassium channel activator	KCNMA1, KCNT1, KCNT2, KCNU1		0	0	0	0	-29.83	29.7	0	0	0	-47.53	0
BRD-K66404838	nalbuphine	opioid receptor agonist, opioid receptor antagonist	OPRD1, OPRK1, OPRM1		0	-3.22	0	0	0	0	62.29	0	67.32	NaN	0
BRD-A37541666	naloxone	opioid receptor antagonist	OPRM1, OPRK1, OPRD1, CREB1, ESR1, TLR4		0	-43.17	0	0	-91.77	0	0	0	7.42	NaN	0
BRD-A83855350	naltrexone	opioid receptor antagonist, opioid receptor ligand	OPRK1, OPRM1, OPRD1, SIGMAR1		0	0	-79.72	0	0	72.92	-98.77	0	-37.43	NaN	-6.92
BRD-K78485176	olmesartan	angiotensin receptor antagonist, angiotensin antagonist	AGTR1	Angiotensin receptor antagonist	0	0	-58.58	0	0	49.48	-55.55	-15.45	0	0	-0.6
BRD-K66019333	oxantel	fumarate reductase inhibitor			0	-18.04	11.83	0	28.98	0	0	20.22	-13.43	0	0.6
BRD-K21936341	oxotremorine	acetylcholine receptor agonist	CHRM2, CHRM1, CHRM3, CHRM4		0	-28.47	0	15.45	21.8	0	-89.57	-9.84	25.54	NaN	0.85
BRD-K53061490	ozagrel	thromboxane synthase inhibitor, platelet aggregation inhibitor, selective thromboxane synthetase inhibitor	TBXAS1		0	12.08	0	63.23	-79.6	15.52	-59.6	-4.69	3.74	NaN	-0.53
BRD-A28746609	paclitaxel	tubulin inhibitor, microtubule stabilizing agent, microtubule stimulant, P glycoprotein inhibitor, taxane	TUBB, NR1I2, ABCB1, BCL2, CYP2C8, MAP2, MAP4, MAPT, TLR4, TUBB1	Tubulin inhibitor	0	0	0	-24.85	-30.61	0	-32.04	0	0	0	-0.35
BRD-K48735772	PD-158780	EGFR inhibitor, epidermal growth factor receptor (EGFR) inhibitor	EGFR	EGFR inhibitor	0	17.7	0	-90.75	0	0	-94.31	-97.16	0	NaN	-56.3
BRD-A44448661	pentobarbital	GABA receptor modulator	GABRA1, CHRNA4, CHRNA7, GABRA2, GABRA3, GABRA4, GABRA5, GABRA6, GABRB1, GABRB2, GABRB3, GABRD, GABRE, GABRG1, GABRG2, GABRG3, GABRP, GABRQ, GRIA2, GRIK2, GRIN1, GRIN2A, GRIN2B, GRIN2C, GRIN2D, GRIN3A, GRIN3B		0	30.55	0	-73.44	0	0	0	0	-8.51	NaN	0
BRD-A93477898	PETCM	caspase activator	CASP3		0	0	64.72	23.8	-26.17	22.13	0	-33.57	0	NaN	0.92
BRD-A48257147	PHCCC	glutamate receptor agonist, glutamate receptor modulator	GRM1, GRM4		0	0	-29.5	-21.77	0	0	87.06	0	22.54	NaN	0
BRD-K96319534	phentermine	adrenergic transmitter uptake inhibitor, dopamine transmitter uptake inhibitor, serotonin uptake inhibitor	MAOA, MAOB, SLC6A2, SLC6A3, SLC6A4		0	0	-22.92	0	-37.2	0	24.63	-59.19	30.12	39.41	-0.21
BRD-K25650355	physostigmine	acetylcholinesterase inhibitor, cholinesterase inhibitor	ACHE, BCHE		0	-85.08	0	-69.79	0	25.56	0	73.46	23.52	-32.35	-1.73
BRD-K14536225	piceid	glucosidase inhibitor, ICAM1 expression inhibitor, VCAM expression inhibitor, xanthine oxidase inhibitor	GAA, XDH		0	0	0	51.51	-57.14	0	70.33	-46.49	51.28	NaN	6.5
BRD-K26801045	pipamperone	dopamine receptor, dopamine receptor antagonist, serotonin receptor antagonist	DRD2, HTR2A, HRH1, HTR1A, HTR1B, HTR1D	Dopamine receptor antagonist	0	-75.74	75.94	32.24	17.13	0	0	0	-43.39	-50.02	-1.34
BRD-K59522102	piperine	monoamine oxidase inhibitor, ACAT inhibitor	MAOA, MAOB, TRPV1		0	0	0	37.93	13.01	0	0	0	-8.18	0	0
BRD-K75958195	pizotifen	serotonin receptor antagonist	HTR2A, HTR1A, HTR2C	Serotonin receptor antagonist	0	0	0	0	19.52	0	-78.76	-16.29	12.73	0	0
BRD-A01643550	prednisolone	glucocorticoid receptor agonist	NR3C1, NR3C2, SERPINA6	Glucocorticoid receptor agonist	0	-38.33	-21.4	-26.19	8.14	0	0	0	10.11	0	-0.21
BRD-A62525898	prednisone	glucocorticoid receptor agonist	NR3C1, HSD11B1		0	-56.59	0	72.86	-27.71	0	24.33	0	0	0	0
BRD-A67479912	progesterone	progesterone receptor agonist	PGR, CYP17A1, NR3C2, CATSPER1, CATSPER2, CATSPER3, CATSPER4, CYP2C19, ESR1, OPRK1, TRPC5		0	0	46.79	0	0	-49.97	0	0	24.39	NaN	0
BRD-K06980535	promazine	dopamine receptor, dopamine receptor antagonist	CHRM5, DRD2, ADRA1A, ADRA1B, ADRA1D, CHRM1, CHRM2, CHRM3, CHRM4, DRD1, DRD3, DRD4, HRH1, HTR2A, HTR2C	Dopamine receptor antagonist	0	0	-25.95	19.61	0.82	6.02	-5.1	-67.02	0	0	-0.01
BRD-K71266197	PSB-06126	NTPDase inhibitor	ENTPD3		0	0	0	0	0	-35.95	0	39.13	-19.22	-32.32	-0.32
BRD-K38251852	paxilline	ABC transporter expression enhancer, high conductance calcium activated potassium blocker, LXR agonist	ABCA1, KCNMA1, NR1H3	Potassium channel blocker	0	0	28.15	0	0	-88.14	0	0	18.75	NaN	0
BRD-A54490543	pirlindole	monoamine oxidase inhibitor	MAOA, SLC6A2, SLC6A4		0	0	0	0	-56.8	-20.43	0	0	29.72	NaN	0
BRD-K46137903	prednicarbate	corticosteroid agonist, immunosuppressant, phospholipase activator	NR3C1, PLA2G1B	Glucocorticoid receptor agonist	0	-62.36	0	86.71	18.49	26.16	0	-61.73	0	-54.69	-0.25
BRD-K02581333	protein-tyrosine-phosphatase-inhibitor-IV	tyrosine phosphatase inhibitor	PTPN1, PTPN11		0	0	0	-50.07	0	50.61	0	0	0	0	0
BRD-K83302049	protopine	acetylcholinesterase inhibitor, norepinephrine transporter inhibitor, serotonin transporter (SERT) inhibitor	ACHE, SLC6A2, SLC6A4		0	0	0	9.6	0	0	-98.17	-18.5	20.09	NaN	0
BRD-K41564320	purvalanol-b	tyrosine kinase inhibitor	CDK2, CDK4, MAPK1, MAPK3, CDK5, SRPK2		0	0	0	0	0	43.93	0	0	0	NaN	0
BRD-K72222507	quinapril	angiotensin converting enzyme inhibitor	ACE		0	0	0	0	0	-58.75	0	0	0	-35.54	0
BRD-K40782193	QX-222	sodium channel blocker			0	-60.53	-60.47	28.27	0	0	0	0	0	NaN	0
BRD-K13544237	r(-)-propylnorapomorphine	dopamine receptor agonist, antiamyloidogenic agent	DRD2, DRD1, DRD3		0	0	0	0	-50.14	49.81	0	54.18	-57.66	-44.48	-0.21
BRD-K85603128	resorcinol	phosphodiesterase inhibitor	CA12, CA14, CA2, PTGS1		0	-9.32	0	-25.86	0	0	-20.93	39.89	91.12	0	-0.42
BRD-K10098805	rhapontin	apoptosis inducer			0	-17.62	0	0	-61.49	98.74	0	0	16.22	NaN	0
BRD-K40887525	ritanserin	serotonin receptor antagonist	HTR2A, HTR2C, HTR2B, ADRA1A, ADRA1B, ADRA1D, HTR1A, HTR1B, HTR1D, HTR5A, HTR6, HTR7		0	0	0	0	-63.03	0	51.55	0	-38.76	74.05	0
BRD-A77349281	RK-682	heparanase inhibitor, tyrosine phosphatase inhibitor	HPSE, PTPN1		0	0	0	-26.36	0	0	-69.19	30.25	-67.79	0	-1.06
BRD-K43796186	benzyl-quinazolin-4-yl-amine	epidermal growth factor receptor (EGFR) inhibitor	EGFR		0	82.98	-60.26	0	0	-43.48	0	0	-27.75	NaN	-2.44
BRD-K43290182	Ro-04-6790	serotonin receptor antagonist, serotonin receptor inhibitor	HTR6		0	-50.83	0	0	0	0	34.9	0	0	22.42	0
BRD-K54411430	robustic-acid	cAMP inhibitor			0	0	0	0	NaN	-49.34	66.08	0	0	0	0
BRD-K21733600	rofecoxib	cyclooxygenase inhibitor	PTGS2, CYP3A4, ELN		0	0	0	12.59	-4.36	0	0	-26.76	11.01	-25	-0.07
BRD-A34255068	rolipram	phosphodiesterase inhibitor, interleukin receptor antagonist	PDE4A, PDE4B, PDE4D, PDE4C, PDE5A		0	0	0	0	0	0	-38.07	0	4.65	18.99	0
BRD-K82941592	rosuvastatin	HMGCR inhibitor	HMGCR	HMGCR inhibitor	0	0	-38.29	25.49	-67.29	61.81	0	0	6.68	-25.54	-0.28
BRD-K83063356	RS-102895	CC chemokine receptor antagonist, CCR antagonist	CCR2		0	10.54	0	-43.11	17.73	57.9	-42.19	0	0	NaN	0.18
BRD-A65597028	RX-821002	adrenergic receptor antagonist	ADRA2A, ADRA2B, ADRA2C, ADRA1A, ADRA1B, ADRA1D		0	0	-48.77	22.45	-93.85	0	65.31	0	-19.08	NaN	-1.05
BRD-K07859598	GW-5074	RAF inhibitor, leucine rich repeat kinase inhibitor	LRRK1, LRRK2, NTRK1, RAF1		0	0	40.31	-24.51	0	84.69	0	0	0	-22.25	0
BRD-A83431637	resmethrin	cytochrome P450 inhibitor			0	48.82	0	-73.02	-36.14	53.65	0	-5.93	0	NaN	-1.59
BRD-K42142750	retrorsine	mutagenic, antimitotic, cytotoxic			0	0	28.38	27.37	0	-74.03	-69.21	0	13.15	NaN	0.92
BRD-K46678324	RHO-kinase-inhibitor-II	ROCK inhibitor		Rho associated kinase inhibitor	0	30.4	0	76.14	0	-25.26	0	0	20.3	NaN	0.88
BRD-K92760278	riboflavin	vitamin B2, required for flavoprotein enzyme reactions			0	-13.94	0	43.86	0	-41.15	0	0	0	70.29	0
BRD-K82561139	ricinine	casein kinase inhibitor			0	0	0	94.08	-30.62	19.72	0	0	0	0	0
BRD-K51465424	ritodrine	adrenergic receptor agonist	ADRB2		0	-39.84	0	-15.49	-26.64	0	0	0	37.14	NaN	-1.06
BRD-K51541829	RO-25-6981	ionotropic glutamate receptor antagonist, monamine transporter modulator	GRIN2B, SLC18A2		0	51.99	0	0	-94.85	0	0	0	0	NaN	0
BRD-K64614248	salicin	antiinflammatory agent			0	0	0	0	23.62	0	24.76	0	-9.16	14.7	0.21
BRD-K36395411	SB-206553	serotonin receptor antagonist, serotonin receptor partial agonist	HTR2B, HTR2C, HTR1A, HTR2A		0	21.6	0	0	0	-34.1	0	-56.17	-58.11	NaN	-4.43
BRD-A92161634	scopoline	acetylcholine receptor antagonist			0	0	83.6	-8.11	0	-49.23	0	0	92.55	NaN	0
BRD-K91904471	SD-169	p38 MAPK inhibitor	MAPK14		0	0	17.38	-15.51	0	15.5	0	0	0	NaN	0
BRD-K82036761	sertraline	serotonin receptor antagonist, serotonin reuptake inhibitor, serotonin uptake inhibitor	SLC6A4, CYP2C19, SLC6A3	Serotonin receptor antagonist	0	14.92	64.99	-34.65	14.18	68.49	-86.7	-22.87	0	0	-0.11
BRD-K79759585	sildenafil	phosphodiesterase inhibitor	PDE5A, PDE6G, PDE6H, SLCO1B1, SLCO1B3		0	-7.03	0	-73.87	26.88	0	-89.13	24.29	0	96.07	0.35
BRD-K22134346	simvastatin	HMGCR inhibitor	HMGCR, CYP2C8, CYP3A4, CYP3A5, ITGB2		0	46.47	10.37	-34.11	0	70	-7.55	-2.93	0	0	0.02
BRD-A54596827	solifenacin	acetylcholine receptor antagonist	CHRM3, CHRM1, CHRM2, CHRM4, CHRM5		0	0	0	-15.57	41.53	32.83	0	36.79	-34.64	NaN	2.66
BRD-A91866971	SQ-29548	thromboxane receptor antagonist			0	0	0	-59.08	0	0	0	0	-3.69	NaN	0
BRD-K51476772	ST-638	tyrosine kinase inhibitor			0	41.47	0	-16.29	0	0	0	0	-47.71	NaN	0
BRD-A77299732	salubrinal	eukaryotic translation initiation factor inhibitor, GlyT-1 inhibitor	EIF2S1, SLC6A9		0	-18.89	0	-82.55	-27.34	35.24	42.77	0	0	NaN	-1.27
BRD-A72483914	spiroxatrine	serotonin receptor antagonist	HTR1A, ADRA1A, ADRA1B, ADRA1D, ADRA2A, ADRA2B, ADRA2C, HTR2B		0	0	0	-26.15	-89.24	31.92	76.06	-12.27	34.87	NaN	4.04
BRD-K27710560	splitomycin	SIRT inhibitor	SIRT1, SIRT2		0	0	0	58.57	0	57.81	0	44.28	-9.6	NaN	14.35
BRD-K93645900	tadalafil	phosphodiesterase inhibitor	PDE5A, PDE11A		0	-6.79	-6.8	7.34	-34.04	16.77	0	8.63	0	0	0.28
BRD-K34820100	tebuthiuron	photosynthesis inhibitor			0	0	38.79	-20.98	0	0	0	0	-29.77	0	0
BRD-A22844106	tenoxicam	cyclooxygenase inhibitor, prostanoid receptor inhibitor	PTGS2, PTGS1		0	0	-28.22	19.26	0	-83.7	78.98	0	0	0	0
BRD-A43940795	tetrahydropalmatine	serotonin release inhibitor			0	0	-56.4	0	-55.48	51.46	0	-32.16	23.82	0	-0.35
BRD-K09631521	thiotepa	cytochrome P450 inhibitor	CYP2B6		0	0	28.55	0	0	57.33	31.93	0	-14.23	0	0.25
BRD-A43974575	tranylcypromine	cytochrome P450 inhibitor, histone lysine demethylase inhibitor, monoamine oxidase inhibitor	MAOA, MAOB, KDM1A, CYP2A6		0	-42.77	0	15.16	19.64	0	-55.65	0	0	NaN	0
BRD-K70778732	trazodone	adrenergic receptor antagonist, serotonin receptor antagonist, serotonin reuptake inhibitor, histamine receptor antagonist, serotonin uptake inhibitor	HTR2A, HTR2C, SLC6A4, ADRA1A, ADRA2A, HRH1, HTR1A, HTR2B		0	0	-16.05	-11.36	43.12	-16.05	0	0	0	0	-0.18
BRD-A37780065	triamcinolone	antiinflammatory agent, corticosteroid agonist, corticosteroid binding globulin binder, corticosteroid hormone receptor agonist, cytochrome P450 inhibitor, glucocorticoid receptor agonist, immunosuppressant, immunosuppressive agent	NR3C1, CYP3A5, CYP3A7, SERPINA6		0	-87.93	60.84	0	0	0	89.92	-77.88	-83.64	NaN	-44.95
BRD-A92439610	triamcinolone	antiinflammatory agent, corticosteroid agonist, corticosteroid binding globulin binder, corticosteroid hormone receptor agonist, cytochrome P450 inhibitor, glucocorticoid receptor agonist, immunosuppressant, immunosuppressive agent	NR3C1, CYP3A5, CYP3A7, SERPINA6	Glucocorticoid receptor agonist	0	0	-40.46	-42.76	0	23.84	0	0	0	NaN	0
BRD-A49225603	alimemazine	histamine receptor ligand	HRH1		0	0	0	0	44.72	-50.56	0	0	-59.8	NaN	0
BRD-K53220666	trimetozine	compound with mild tranquilizing effects			0	0	-20.1	24.89	0	-47.11	0	0	-6.64	0	-0.14
BRD-A53077924	tianeptine	selective serotonin reuptake enhancer (SSRE), serotonin reuptake enhancer, serotonin uptake enhancer	SLC6A4		0	88.19	0	0	0	0	0	-74.53	6.87	NaN	0
BRD-A72988804	tiaprofenic-acid	cyclooxygenase inhibitor	PTGS2, PTGS1		0	0	0	31.89	0	-27.59	0	0	76.92	NaN	0
BRD-K30480208	torasemide	cytochrome P450 antagonist, diuretic, electrolyte reabsorption inhibitor, thromboxane receptor antagonist	SLC12A1, CYP2C8, SLC12A2		0	8.64	-70.98	4.17	-65.28	25.7	0	0	0	NaN	0.25
BRD-K84663978	trequinsin	phosphodiesterase inhibitor, platelet aggregation inhibitor, potassium channel blocker	PDE4A, PDE4B, PDE4C, PDE4D, PDE5A, PTGIR		0	0	0	0	-29.4	-44.4	0	-13	0	65	-0.42
BRD-A60294240	tribenoside	vasoprotective agent			0	0	0	-19.86	0	-53.24	0	-50.64	55.28	NaN	-1.59
BRD-A79226577	tropisetron	serotonin receptor antagonist, polarization inhibitor, sodium channel blocker	HTR3A, GLRA1, GLRA2, GLRB, HTR4		0	8.41	54.24	0	-35.58	-14.62	0	0	-6.65	NaN	-0.28
BRD-K95655893	MAZ-51	VEGFR inhibitor	FLT4		0	0	0	0	37.23	0	0	0	78.5	NaN	0
BRD-K41868777	W-5	calmodulin antagonist			0	0	19.63	0	0	-16.35	0	-38.77	-14.16	NaN	-0.6
BRD-A62021152	WAY-161503	serotonin receptor agonist	HTR2C		0	-63.32	0	0	0	48.4	82.28	32.33	0	NaN	0.88
BRD-K55430733	WAY-629	serotonin receptor agonist	HTR2C		0	18.57	0	70.52	0	0	0	0	95.77	NaN	2.78
BRD-K42679050	Y-27152	potassium channel activator, potassium channel agonist	ABCC9, KCNJ8		0	-23.23	39.77	-14.35	0	-37.2	19.61	0	0	0	-0.46
BRD-K48059230	YM-298198	glutamate receptor antagonist	GRM1		0	58.53	0	52.29	-57.31	0	-92.65	-27.81	21.46	NaN	-4.72
BRD-K35586044	yohimbine	adrenergic receptor antagonist	ADRA2A, ADRA2C, ADRA2B, HTR1A, HTR1B, HTR1D, HTR2B, DRD2, DRD3, HTR1E, HTR1F, HTR2A, HTR2C, HTR5A, HTR7, KCNJ1, KCNJ10, KCNJ11, KCNJ12, KCNJ14, KCNJ15, KCNJ8		0	0	0	0	66.99	-24.58	0	-60.73	0	NaN	0
BRD-K45296539	ZD-7114	adrenergic receptor agonist	ADRB3		0	-21.64	0	19.23	0	67.98	0	-8.1	0	0	0
BRD-K56403959	ZK-756326	CC chemokine receptor ligand	CCR8		0	0	0	0	0	0	0	-11.49	0	NaN	0
BRD-K40624912	ZM-39923	JAK inhibitor	JAK1, JAK3		0	0	0	0	24.34	0	-79.96	-12.6	0	NaN	0
BRD-K66353228	zoxazolamine	IKCa channel activator			0	-4.15	0	0	55.06	0	0	16.13	0	0	0
BRD-A65615053	zacopride	serotonin receptor antagonist, serotonin receptor agonist	HTR3A, HTR4, HTR3B, HTR5A		0	0	-20.89	23.32	44.21	-46.58	0	-9.41	0	NaN	-0.74
BRD-K80451230	zamifenacin	acetylcholine receptor antagonist	CHRM3		0	0	35.49	38.08	-66.17	-15.08	0	30.26	-21.73	NaN	1.36
BRD-K48300629	zonisamide	GABA receptor agonist, Sodium Channel Blockers, T-type calcium channel blocker	CA1, CA12, CA7, SCN1A, CA10, CA11, CA13, CA14, CA2, CA3, CA4, CA5A, CA5B, CA6, CA8, CA9, CACNA1G, CACNA1H, CACNA1I, MAOA, MAOB, SCN11A, SCN1B, SCN2A, SCN2B, SCN3A, SCN3B, SCN4A, SCN4B, SCN5A, SCN9A		0	-47.8	0	0	0	-47.03	0	0	23.62	NaN	NaN
BRD-K17110974	aristolochic-acid	phospholipase inhibitor			0	0	22.79	0	0	78.95	0	0	8.79	0	0.32
BRD-A39268308	epibatidine	acetylcholine receptor agonist	CHRFAM7A, CHRNA2, CHRNA3, CHRNA4, CHRNA7		0	0	73.91	0	0	0	-90.74	-23.2	50.2	NaN	0
BRD-A11135865	nor-binaltorphimine	opioid receptor antagonist			0	35.83	-43.52	-20.8	0	0	-94.49	0	0	NaN	-0.6
BRD-A95445494	maackiain	interleukin synthesis inhibitor, sodium/glucose cotransporter inhibitor	SLC5A2		0	0	38.12	0	25.99	-46.4	0	0	-36.75	0	0
BRD-K05906022	limonin	HIV protease inhibitor			0	0	0	0	0	0	49.88	0	42.64	30.65	0.56
BRD-K78294846	osthol	ACAT inhibitor, GABA receptor modulator			0	-12.29	31.86	66.78	0	0	-58.7	98.15	0	-72.37	0.99
BRD-K80348542	cephaeline	protein synthesis inhibitor	RPS2	Protein synthesis inhibitor	0	0	NaN	0	0	0	0	0	0	0	0
BRD-K87991767	umbelliferone	carbonic anhydrase inhibitor, cyclooxygenase inhibitor	CA9, CA12, PTGS2		0	0	41.47	0	-21.65	40.67	-59.73	0	-35.59	0	-1.8
BRD-K49657628	tyrphostin-AG-18	epidermal growth factor receptor (EGFR) inhibitor, tyrosine kinase inhibitor	EGFR		0	-17.59	-34.66	0	11.88	0	0	0	-31.02	0	-0.63
BRD-K12357156	AG-490	epidermal growth factor receptor (EGFR) inhibitor, ErbB2 and JAK2 inhibitor, JAK inhibitor	JAK2, JAK3, EGFR, STAT3		0	0	13.54	0	0	50.18	0	0	-21.95	0	0
BRD-K34533029	tyrphostin-AG-494	epidermal growth factor receptor (EGFR) inhibitor, tyrosine kinase inhibitor	EGFR		0	0	-38.43	27.45	0	-57.28	7.55	0	23.88	0	0.07
BRD-K07888196	tyrphostin-AG-538	insulin growth factor receptor inhibitor, tyrosine kinase inhibitor	EGFR		0	-28.32	0	0	-41.3	-47.69	0	0	0	52.08	-2.18
BRD-K08132273	tyrphostin	epidermal growth factor receptor (EGFR) inhibitor, receptor tyrosine protein kinase inhibitor	ERBB2		0	35.6	-68.03	0	0	-38.76	0	0	23.81	81.58	1.44
BRD-K76064317	tyrphostin-AG-1296	FLT3 inhibitor	FLT3		0	0	-19.76	0	-72.13	43.5	0	0	51.25	-75.22	-1.99
BRD-K47105409	AG-490	epidermal growth factor receptor (EGFR) inhibitor, ErbB2 and JAK2 inhibitor, JAK inhibitor	JAK2, JAK3, EGFR, STAT3		0	-37.56	-19.24	0	0	20.78	0	0	0	0	0
BRD-K89055274	alverine	smooth muscle relaxant	HTR1A		0	-11.7	0	0	-70.59	33.4	30.1	0	7.33	0	0.11
BRD-K21667562	AM-404	FAAH transport inhibitor, anandamide transport inhibitor, nucelar factor of activated T-cells inhibitor, TRPV agonist	TRPV1, CNR1, CNR2, FAAH		0	0	-35.61	0	-85.1	0	0	0	0	0	0
BRD-A11813248	AM-92016	glutamate receptor antagonist, ionotropic glutamate receptor antagonist, time-dependent delayed rectifier potassium current blocker	GRIN1, GRIN2B		0	0	0	80.76	31.12	0	-16.72	-27.23	67.73	0	0.67
BRD-K06854232	AM-580	RAR agonist, retinoid receptor agonist	RARA	Retinoid receptor agonist	0	2.84	1.71	0	0	0	0	0	0	0	0
BRD-K87905482	anandamide	cannabinoid receptor agonist, potassium channel blocker, TRPV agonist	CNR1, CNR2, TRPV1, CACNA1G, CACNA1H, CACNA1I, GLRA1, GPR119, GPR18, GPR55, KCNA2, KCND3, KCNK3, KCNK9, TRPM8		0	0	36.59	-94.76	0	0	0	0	10.72	0	0
BRD-A95513702	androsta-1,4-dien-3,17-dione	aromatase inhibitor	CYP19A1	Aromatase inhibitor	0	0	64.19	53.54	0	0	0	-80.01	-47.83	-87.4	-1.27
BRD-A42649439	triciribine	AKT inhibitor	AKT1, AKT2, AKT3		0	25.66	25.08	0	0	-35.26	-36.18	0	91.85	0	1.34
BRD-K81729199	AQ-RA741	acetylcholine receptor antagonist			0	19.38	-31.5	-58.12	-32.66	0	69.19	0	0	0	-0.49
BRD-K29555132	arachidonamide	cannabinoid receptor agonist	CNR1, CNR2		0	0	0	0	-80.47	-30.57	0	0	51.88	0	0
BRD-K85013741	auraptene	lipoxygenase inhibitor, monoamine oxidase inhibitor, nitric oxide production inhibitor, nitric oxide synthase expression inhibitor	MAOB		0	0	54.97	0	98.09	-44.3	13.93	0	0	0	1.13
BRD-K03642198	AY-9944	hedgehog pathway inhibitor			0	0	0	81.93	-56.21	0	28.76	0	43.12	-36.93	1.62
BRD-K51751936	alfadolone	GABA receptor agonist			0	64.31	0	0	-57.75	61	0	0	0	0	0
BRD-K51276371	aloisine	CDK inhibitor, CFTR channel activator, glycogen synthase kinase inhibitor, JNK inhibitor	CDK2, CDK5, CDK1, CDK5R1, CFTR, PTK2B, ZAP70		0	0	-32.03	0	-32.11	94.85	0	0	58.15	0	0
BRD-K52459643	prostaglandin-e1	prostanoid receptor agonist, prostanoid receptor antagonist	PTGER1, PTGER2, CATSPER1, CATSPER2, CATSPER3, CATSPER4, PTGDR, PTGER4, PTGIR		0	0	-90.57	-80.31	0	0	0	0	-30.66	0	-2.68
BRD-K04976539	aminogenistein	PKC inhibitor, src inhibitor	LCK		0	0	0	0	-31.68	48.54	0	0	97.99	0	0
BRD-K36638830	anabasine	acetylcholine receptor agonist			0	0	0	0	-32.32	63.89	0	-79.24	53.4	-92.21	-1.65
BRD-K88611939	aniracetam	glutamate receptor agonist	DRD2, GRIA1, GRIA2, GRIA3, HTR2A, GRIA4		0	-27.44	0	0	0	0	-39.21	0	0	0	0
BRD-K91370081	anisomycin	DNA synthesis inhibitor	NHP2L1, RPL10L, RPL11, RPL13A, RPL15, RPL19, RPL23, RPL23A, RPL26L1, RPL3, RPL37, RPL8, RSL24D1		0	0	NaN	0	0	0	0	0	0	0	0
BRD-K23922020	arecaidine	acetylcholine receptor agonist	CHRM1, CHRM2, CHRM3, CHRM4		0	-44.96	0	0	-50.19	0	0	63.5	-34.3	0	-3.03
BRD-A84189516	baccatin-III	paclitaxel precursor			0	-43.83	-42.61	0	77.47	-24.21	0	73.12	33.41	0	-0.78
BRD-K40742111	baeomycesic-acid	lipoxygenase inhibitor			0	0	0	NaN	NaN	15.95	-72.05	NaN	NaN	NaN	-1.18
BRD-K40919711	BAPTA-AM	potassium channel blocker	KCNA3, KCNA5, KCNH2		0	0	10.09	30.09	30.89	-95.76	-30.52	0	0	-43.18	-0.74
BRD-K54704028	BAY-36-7620	glutamate receptor antagonist	GRM1		0	0	-29.49	0	63.78	0	0	0	0	56.36	0
BRD-K87158025	benzamil	epithelial sodium channel blocker	PKD2L1, SCNN1A, SCNN1B, SCNN1G, ASIC1, SCNN1D, SLC8A1		0	4.93	-8.5	0	0	-56.15	0	0	2.29	33.77	0.04
BRD-K91315211	betahistine	histamine receptor agonist, histamine receptor antagonist	HRH3, HRH1		0	3.8	95.3	0	-47.67	0	0	78.41	0	0	0.39
BRD-A38913120	BH3I-1	BCL inhibitor	BCL2		0	-59.17	-16.61	0	0	35.64	-32.56	0	0	0	-1.55
BRD-K28075147	biochanin-a	estrogen receptor agonist			0	0	19.85	0	0	0	-40.1	0	-75.15	41.59	0
BRD-K94379058	BML-190	cannabinoid receptor inverse agonist	CNR2		0	36.67	0	0	0	54.6	-23.29	0	18.48	0	0.67
BRD-K32584078	BML-257	AKT inhibitor, HCV NS5B RdRp inhibitor	AKT1		0	0	0	0	-72.35	0	41.85	0	15.82	73.09	2.18
BRD-K31054881	BMY-7378	serotonin receptor antagonist, adrenergic receptor antagonist	HTR1A, ADRA1D, ADRA1A, ADRA1B		0	-21.54	0	91.43	0	-14.11	49.96	0	0	0	0
BRD-K45479396	BP-554	serotonin receptor agonist	HTR1A		0	31.05	-40.86	-88.96	0	0	0	0	20.49	44.41	1.8
BRD-A51829654	BRL-15572	serotonin receptor antagonist	HTR1D, HTR1A, HTR1B, HTR1E, HTR1F, HTR2A, HTR2B, HTR2C, HTR6		0	-7.68	20.47	0	-75.21	0	0	0	0	0	0
BRD-K07507905	BRL-37344	adrenergic receptor agonist	ADRB3, ADRB1, ADRB2		0	-90.49	-82.43	0	46.57	-40.85	48.43	0	0	0	-2.04
BRD-K84266862	BRL-50481	phosphodiesterase inhibitor	PDE7A, PDE7B		0	0	0	0	0	0	61.4	62.01	-41.18	0	0
BRD-K17868609	BRL-54443	serotonin receptor agonist	HTR1E, HTR1F		0	0	-25.22	0	62.05	-19.01	0	0	0	64.54	0
BRD-K11696279	BU-239	imidazoline receptor agonist, imidazoline receptor ligand		Imidazoline ligand	0	-29.24	0	0	0	34.3	0	0	-22.87	0	0
BRD-K25905511	buddleoflavonoloside	acetylcholinesterase inhibitor			0	-25.18	0	57.38	-8.9	0	0	0	-65.41	84.2	-0.7
BRD-K59574735	ubenimex	leukotriene hydrolase inhibitor, alanine aminopeptidase inhibitor, aminopeptidase B inhibitor, immunostimulant, peptidase inhibitor	LTA4H, ANPEP, RNPEP		0	16.48	-7.02	0	0	0	-8.45	0	0	-10.33	-0.11
BRD-K39188321	betamethasone	corticosteroid agonist, glucocorticoid receptor agonist	NR3C1		0	16.87	0	0	64.45	0	0	0	15.36	0	0.39
BRD-K89210380	biotin	vitamin cofactor for many metabolic reactions	ACACA, ACACB, HLCS, MCCC1, MCCC2, PC, PCCA, PCCB, SLC5A6		0	-23.15	0	71.14	-43.28	33.51	33.95	0	0	-86.13	1.2
BRD-A36471396	biperiden	anticholinergic	CHRM1, CHRM2, CHRM3, CHRM4, CHRM5, CHRNA2		0	-92.52	0	0	-22.15	0	-29.92	0	0	0	-2.25
BRD-K74913225	brinzolamide	carbonic anhydrase inhibitor	CA2, CA1, CA7, CA12, CA14, CA4, CA5A, CYP2B6, CYP2C8		0	-14.15	91.55	0	-47.69	-31.76	0	0	43.74	0	-0.99
BRD-A69960130	bromocriptine	dopamine receptor agonist, dopamine receptor antagonist, prolactin secretion inhibitor	DRD2, ADRA2A, ADRA2B, ADRA2C, DRD1, DRD3, DRD4, DRD5, HTR1A, HTR1B, HTR1D, HTR2A, HTR2B, HTR2C, ADRA1A, ADRA1B, ADRA1D, HTR6, HTR7, PRL		0	0	0	0	37.36	-58.24	0	0	-12.45	0	0
[truncated: 1,747 more rows]

## Sheet: Supplementary Table S7
Supplementrary Table S7. Mutational data of genes implicated in the mTOR pathway that were available at the Cancer Cell Line Encyclopedia (CCLE) portal for the tested BC cells lines.
[truncated: 18 more rows]
